# Supplementary material for: Diabetes mellitus, systemic inflammation and overactive bladder
Source: Front Endocrinol (Lausanne). 2024 Apr 29;15:1386639. doi: 10.3389/fendo.2024.1386639 (PMC11091467; doi:10.3389/fendo.2024.1386639)
Supplement: Supplementary file 1 [file DataSheet_1.xls]

SEQN	SDDSRVYR	GENDR	AGE	RACE	EDUCATION	PIR	WTINT2YR	WTMEC2YR	SDMVPSU	SDMVSTRA	WBC	LC	NEU	PLT	HDL	HDLSI	TC	TCSI	TG	TGSI	LDL	LDLSI	ALQ101	BMXBMI	BPQ020	DIQ010	MCQ160B	MCQ160C	MCQ160D	MCQ160E	MCQ160F	PAD680	RHD143	SMQ020	OAB1	OAB2	OABSCORE	OAB	LBXGH	WTSAF2YR	LBXGLU	LBDGLUSI	LBXIN	LBDINSI
100000	10	2	21	4	4	1.08	21780.23433	21723.80683	1	144	3.4	1.3	1.7	204	42	1.09	124	3.21	NA	NA	NA	NA	1	30.4	2	2	NA	NA	NA	NA	NA	180	NA	2	0	2	2	0	5.7	NA	NA	NA	NA	NA
100001	10	1	39	3	4	0.49	121099.2969	152100.0413	2	140	8.8	2.2	5.5	266	48	1.24	187	4.84	224	2.529	94	2.431	1	30.9	1	2	NA	NA	NA	NA	NA	720	NA	1	0	0	0	0	5.4	310182.3736	90	5	3.59	21.54
100002	10	2	9	4	NA	2.24	16514.40303	17211.95955	1	136	12.2	5.4	4.6	353	42	1.09	216	5.59	NA	NA	NA	NA	NA	23.5	NA	2	NA	NA	NA	NA	NA	NA	NA	NA	NA	NA	NA	NA	NA	NA	NA	NA	NA	NA
100003	10	2	19	2	NA	0.12	20197.03176	20209.15395	1	146	6	2.6	3.1	287	NA	NA	NA	NA	NA	NA	NA	NA	1	23	2	2	NA	NA	NA	NA	NA	480	NA	2	NA	NA	NA	NA	5	36724.07871	90	5	NA	NA
100004	10	2	65	2	1	NA	16883.39386	16884.28906	2	144	5.4	1.8	3	301	57	1.47	221	5.72	NA	NA	NA	NA	1	23.8	1	2	NA	NA	NA	NA	NA	180	NA	2	0	1	1	0	6.8	NA	NA	NA	NA	NA
100005	10	1	0	4	NA	0.28	6843.882999	7010.620361	2	143	NA	NA	NA	NA	NA	NA	NA	NA	NA	NA	NA	NA	NA	NA	NA	NA	NA	NA	NA	NA	NA	NA	NA	NA	NA	NA	NA	NA	NA	NA	NA	NA	NA	NA
100006	10	2	9	1	NA	0.9	28869.96294	33916.15988	2	140	8.5	3.1	4.2	370	54	1.4	127	3.28	NA	NA	NA	NA	NA	15.8	NA	2	NA	NA	NA	NA	NA	NA	NA	NA	NA	NA	NA	NA	NA	NA	NA	NA	NA	NA
100007	10	2	63	4	4	4.15	13132.14093	13647.24458	1	143	5.4	2.2	2.5	335	80	2.07	232	6	NA	NA	NA	NA	1	24.2	2	2	NA	NA	NA	NA	NA	240	NA	2	0	0	0	0	5.7	NA	NA	NA	NA	NA
100008	10	2	56	5	3	1.3	8441.115511	8488.077708	1	136	7	2	3.8	271	66	1.71	196	5.07	73	0.824	115	2.974	NA	29.9	1	2	NA	NA	NA	NA	NA	300	NA	2	NA	NA	NA	NA	5.6	17621.78926	101	5.61	10.73	64.38
100009	10	2	19	3	NA	4.21	23616.43503	23808.88833	2	139	10.6	3.7	6.1	344	55	1.42	186	4.81	NA	NA	NA	NA	2	36.7	2	2	NA	NA	NA	NA	NA	120	NA	2	NA	NA	NA	NA	5.1	NA	NA	NA	NA	NA
100010	10	1	80	3	5	5	66910.25888	78883.8628	2	134	6.8	1.9	4.1	249	NA	NA	NA	NA	NA	NA	NA	NA	2	NA	2	2	NA	NA	NA	NA	NA	300	NA	2	0	1	1	0	5.8	NA	NA	NA	NA	NA
100011	10	2	6	5	NA	1.5	9937.412149	10427.12297	1	138	NA	NA	NA	NA	NA	NA	NA	NA	NA	NA	NA	NA	NA	12.3	NA	2	NA	NA	NA	NA	NA	NA	NA	NA	NA	NA	NA	NA	NA	NA	NA	NA	NA	NA
100012	10	1	51	3	5	NA	236671.8924	255038.381	2	143	7.6	2.2	4.6	200	35	0.91	121	3.13	NA	NA	NA	NA	1	45.1	1	1	NA	NA	NA	NA	NA	360	NA	2	0	0	0	0	7.6	NA	NA	NA	NA	NA
100013	10	2	43	5	5	NA	22929.16181	22986.1443	1	137	5.2	2.4	1.9	330	38	0.98	204	5.28	202	2.281	126	3.258	1	25	2	2	NA	NA	NA	NA	NA	480	2	2	0	2	2	0	5.1	53888.61271	101	5.61	12.53	75.18
100014	10	2	19	5	NA	3.08	11051.48902	12435.00718	1	144	8.4	2.7	5	206	41	1.06	151	3.9	NA	NA	NA	NA	1	23.7	2	2	NA	NA	NA	NA	NA	180	NA	1	NA	NA	NA	NA	5.1	NA	NA	NA	NA	NA
100015	10	1	27	3	3	1.32	81539.85582	92057.57789	2	146	6	2.1	3.1	193	41	1.06	128	3.31	62	0.7	75	1.94	1	23.6	2	2	NA	NA	NA	NA	NA	120	NA	1	0	0	0	0	5	210016.9864	99	5.5	3.51	21.06
100016	10	1	36	5	5	3.46	30043.52646	29106.13009	2	145	8.2	2.6	3.7	328	36	0.93	182	4.71	NA	NA	NA	NA	1	29.5	2	2	NA	NA	NA	NA	NA	720	NA	1	0	1	1	0	5.7	NA	NA	NA	NA	NA
100017	10	1	14	3	NA	2.08	28150.94071	29180.97148	1	138	6.3	1.6	4	278	66	1.71	140	3.62	NA	NA	NA	NA	NA	21.6	NA	2	NA	NA	NA	NA	NA	NA	NA	NA	NA	NA	NA	NA	5.1	NA	NA	NA	NA	NA
100018	10	1	22	3	3	1.08	72364.40642	82521.5517	1	138	7.6	1.1	5.2	313	41	1.06	161	4.16	NA	NA	NA	NA	2	21.1	2	2	NA	NA	NA	NA	NA	300	NA	2	0	3	3	1	5.7	NA	NA	NA	NA	NA
100019	10	1	22	4	2	1.99	30887.08955	31653.18439	2	144	NA	NA	NA	NA	NA	NA	NA	NA	NA	NA	NA	NA	1	19.3	2	2	NA	NA	NA	NA	NA	480	NA	1	0	0	0	0	NA	0	NA	NA	NA	NA
100020	10	1	65	3	3	1.46	18106.9798	23342.20916	2	139	7.4	1.9	4.6	248	35	0.91	186	4.81	NA	NA	NA	NA	1	37.9	9	1	NA	NA	NA	NA	NA	180	NA	1	0	2	2	0	9.9	NA	NA	NA	NA	NA
100021	10	2	11	3	NA	3.66	31557.64247	34493.97937	2	139	NA	NA	NA	NA	NA	NA	NA	NA	NA	NA	NA	NA	NA	19	NA	2	NA	NA	NA	NA	NA	NA	NA	NA	NA	NA	NA	NA	NA	NA	NA	NA	NA	NA
100022	10	1	13	3	NA	1.6	37832.35106	38763.19327	1	142	5.9	2	3	232	48	1.24	118	3.05	NA	NA	NA	NA	NA	18.5	NA	2	NA	NA	NA	NA	NA	NA	NA	NA	NA	NA	NA	NA	5.3	NA	NA	NA	NA	NA
100023	10	2	40	3	2	NA	80814.30106	0	1	143	NA	NA	NA	NA	NA	NA	NA	NA	NA	NA	NA	NA	NA	NA	2	2	NA	NA	NA	NA	NA	180	NA	1	NA	NA	NA	NA	NA	NA	NA	NA	NA	NA
100024	10	2	39	3	3	2.28	48730.43471	52903.63096	2	139	7.8	2	4.6	200	47	1.22	189	4.89	NA	NA	NA	NA	1	31.5	2	2	NA	NA	NA	NA	NA	60	2	1	1	0	1	0	5.3	NA	NA	NA	NA	NA
100025	10	2	35	3	5	1.11	47261.1252	46847.92231	1	141	8	2	5.2	310	33	0.85	150	3.88	85	0.96	100	2.586	1	53.1	2	2	NA	NA	NA	NA	NA	360	2	1	3	3	6	1	5.7	0	139	7.72	97.23	583.38
100026	10	2	22	5	4	2.55	17214.31356	20720.13494	2	137	11.3	3.4	6.9	297	32	0.83	206	5.33	386	4.358	97	2.508	1	29.1	1	2	NA	NA	NA	NA	NA	600	NA	2	0	1	1	0	5.9	41325.27689	117	6.49	30.04	180.24
100027	10	2	0	4	NA	0.4	5638.420399	5494.656171	2	145	NA	NA	NA	NA	NA	NA	NA	NA	NA	NA	NA	NA	NA	NA	NA	NA	NA	NA	NA	NA	NA	NA	NA	NA	NA	NA	NA	NA	NA	NA	NA	NA	NA	NA
100028	10	2	2	4	NA	0.58	7040.287419	7513.509877	2	148	NA	NA	NA	NA	NA	NA	NA	NA	NA	NA	NA	NA	NA	14.1	NA	2	NA	NA	NA	NA	NA	NA	NA	NA	NA	NA	NA	NA	NA	NA	NA	NA	NA	NA
100029	10	2	20	1	3	1.7	36854.6147	44888.3503	2	136	9.7	2.2	6.8	202	60	1.55	162	4.19	66	0.745	89	2.302	1	22.7	2	2	NA	NA	NA	NA	NA	240	NA	2	0	1	1	0	5	95260.21293	90	5	9.77	58.62
100030	10	1	64	3	2	3.03	119057.2983	0	2	147	NA	NA	NA	NA	NA	NA	NA	NA	NA	NA	NA	NA	NA	NA	1	2	NA	NA	NA	NA	NA	480	NA	1	NA	NA	NA	NA	NA	NA	NA	NA	NA	NA
100031	10	1	8	3	NA	1.69	31662.65371	34459.34257	2	142	8	2.8	4	305	54	1.4	142	3.67	NA	NA	NA	NA	NA	15.7	NA	2	NA	NA	NA	NA	NA	NA	NA	NA	NA	NA	NA	NA	NA	NA	NA	NA	NA	NA
100032	10	2	27	5	5	5	28715.7468	28589.02309	2	141	4.9	2.2	2.1	248	66	1.71	178	4.6	48	0.542	102	2.638	1	20.6	2	2	NA	NA	NA	NA	NA	240	NA	2	0	0	0	0	5.2	57019.38228	99	5.5	4.52	27.12
100033	10	2	62	1	3	1.94	22927.95441	24155.01678	2	140	3.5	1.8	1.3	208	59	1.53	141	3.65	80	0.903	66	1.707	1	28	2	2	NA	NA	NA	NA	NA	180	NA	2	1	1	2	0	6.2	48245.0248	112	6.22	6.75	40.5
100034	10	2	0	4	NA	0.35	6966.338589	7044.50882	1	138	NA	NA	NA	NA	NA	NA	NA	NA	NA	NA	NA	NA	NA	NA	NA	NA	NA	NA	NA	NA	NA	NA	NA	NA	NA	NA	NA	NA	NA	NA	NA	NA	NA	NA
100035	10	2	18	4	NA	0.92	18092.98014	19433.8805	1	137	5.8	2.1	2.8	396	40	1.03	135	3.49	NA	NA	NA	NA	2	24.4	2	2	NA	NA	NA	NA	NA	360	NA	2	NA	NA	NA	NA	5.5	NA	NA	NA	NA	NA
100036	10	1	4	5	NA	NA	7006.716614	7845.035624	2	135	NA	NA	NA	NA	NA	NA	NA	NA	NA	NA	NA	NA	NA	17.3	NA	2	NA	NA	NA	NA	NA	NA	NA	NA	NA	NA	NA	NA	NA	NA	NA	NA	NA	NA
100037	10	1	54	1	4	5	37181.94866	39920.41332	1	148	8.8	3.3	4.5	209	46	1.19	186	4.81	NA	NA	NA	NA	1	29.6	1	2	NA	NA	NA	NA	NA	360	NA	1	0	3	3	1	5.4	NA	NA	NA	NA	NA
100038	10	1	11	3	NA	5	61376.19319	66797.41016	1	135	NA	NA	NA	NA	NA	NA	NA	NA	NA	NA	NA	NA	NA	23.9	NA	2	NA	NA	NA	NA	NA	NA	NA	NA	NA	NA	NA	NA	NA	NA	NA	NA	NA	NA
100039	10	1	28	3	3	2.11	119124.6622	152959.6862	1	136	10.5	4.5	4.9	246	47	1.22	279	7.21	189	2.134	194	5.017	NA	23.2	2	3	NA	NA	NA	NA	NA	180	NA	1	NA	NA	NA	NA	5.3	328615.7589	90	5	11.49	68.94
100040	10	1	24	5	3	3.35	84071.02652	88097.69196	2	146	5.9	1.8	3.4	172	49	1.27	207	5.35	117	1.321	135	3.491	1	34.3	1	2	NA	NA	NA	NA	NA	180	NA	1	0	1	1	0	5.3	200983.0391	102	5.66	10.05	60.3
100041	10	1	47	3	5	5	163822.533	167317.6216	1	135	4.6	1.2	2.8	188	64	1.66	201	5.2	102	1.152	117	3.026	NA	27.1	2	2	NA	NA	NA	NA	NA	360	NA	2	NA	NA	NA	NA	5.7	0	94	5.22	3.27	19.62
100042	10	2	16	4	NA	NA	21165.84337	21620.14955	2	146	7.5	1.9	4.6	375	47	1.22	148	3.83	NA	NA	NA	NA	NA	41.4	2	2	NA	NA	NA	NA	NA	NA	NA	NA	NA	NA	NA	NA	5.3	NA	NA	NA	NA	NA
100043	10	2	67	4	4	2.16	10277.04235	10478.59375	1	139	8.3	1.8	5.8	360	58	1.5	251	6.49	112	1.264	171	4.422	1	42.8	1	2	NA	NA	NA	NA	NA	240	NA	1	1	3	4	1	6.1	24801.07726	116	6.44	19.74	118.44
100044	10	1	27	1	2	2.39	16515.90414	18219.90777	2	144	8	2.4	4.8	222	41	1.06	180	4.65	99	1.118	119	3.077	1	23.7	2	2	NA	NA	NA	NA	NA	300	NA	1	0	1	1	0	5.3	39020.79631	94	5.22	3.26	19.56
100045	10	2	2	2	NA	0.85	12703.80674	13528.36315	2	140	6.3	4.1	1.6	309	NA	NA	NA	NA	NA	NA	NA	NA	NA	15.4	NA	2	NA	NA	NA	NA	NA	NA	NA	NA	NA	NA	NA	NA	NA	NA	NA	NA	NA	NA
100046	10	1	51	5	4	1.17	19743.62621	20396.42859	2	142	5.8	0.5	4.4	79	48	1.24	180	4.65	NA	NA	NA	NA	1	34.2	1	2	NA	NA	NA	NA	NA	360	NA	1	0	1	1	0	5.7	NA	NA	NA	NA	NA
100047	10	1	42	4	3	NA	35704.80681	35701.0879	2	147	6.6	2.5	3.2	295	47	1.22	197	5.09	121	1.366	126	3.258	1	26.3	2	2	NA	NA	NA	NA	NA	300	NA	1	0	0	0	0	5.8	100627.8763	102	5.66	7.79	46.74
100048	10	1	12	3	NA	1.67	30435.64399	31126.79266	2	141	5.1	1.6	3	269	57	1.47	152	3.93	97	1.095	76	1.965	NA	26.7	NA	2	NA	NA	NA	NA	NA	NA	NA	NA	NA	NA	NA	NA	5.6	76517.24859	100	5.55	11.59	69.54
100049	10	2	13	2	NA	1.44	16552.44336	16895.38731	2	137	5.5	2.2	2.8	264	41	1.06	162	4.19	140	1.581	93	2.405	NA	19	NA	2	NA	NA	NA	NA	NA	NA	NA	NA	NA	NA	NA	NA	5.1	37772.40461	101	5.61	23.4	140.4
100050	10	1	15	2	NA	0.34	7423.141262	7577.307233	2	144	9.3	2	6.4	292	41	1.06	152	3.93	63	0.711	98	2.534	NA	21.9	NA	2	NA	NA	NA	NA	NA	NA	NA	NA	NA	NA	NA	NA	5.1	22727.56023	100	5.55	6.85	41.1
100051	10	1	66	3	3	2.17	32052.5275	31604.63061	1	142	8.3	1.7	5.6	170	35	0.91	143	3.7	107	1.208	87	2.25	1	42.9	1	1	NA	NA	NA	NA	NA	420	NA	1	1	3	4	1	6.4	79665.06216	107	5.94	9.77	58.62
100052	10	2	8	4	NA	4.25	14092.23781	16789.1246	2	148	2.9	1.6	0.9	269	61	1.58	156	4.03	NA	NA	NA	NA	NA	18.5	NA	2	NA	NA	NA	NA	NA	NA	NA	NA	NA	NA	NA	NA	NA	NA	NA	NA	NA	NA
100053	10	2	77	5	5	3.92	24428.74184	27118.24604	2	145	7.1	2.3	4	212	54	1.4	169	4.37	NA	NA	NA	NA	1	26.4	1	2	NA	NA	NA	NA	NA	360	NA	2	0	3	3	1	6.1	NA	NA	NA	NA	NA
100054	10	2	10	5	NA	5	6508.260492	7109.345968	2	141	6.6	2.5	3.5	217	86	2.22	236	6.1	NA	NA	NA	NA	NA	15.5	NA	2	NA	NA	NA	NA	NA	NA	NA	NA	NA	NA	NA	NA	NA	NA	NA	NA	NA	NA
100055	10	2	47	5	5	5	17412.40037	17752.94409	1	148	9.2	2.6	5.8	226	66	1.71	225	5.82	NA	NA	NA	NA	1	32.4	2	2	NA	NA	NA	NA	NA	600	NA	1	1	1	2	0	6.2	NA	NA	NA	NA	NA
100056	10	1	57	1	5	5	54035.68949	53551.11411	1	148	5.9	1.7	3.4	201	56	1.45	195	5.04	72	0.813	125	3.233	1	36.9	2	2	NA	NA	NA	NA	NA	600	NA	2	0	1	1	0	6.2	108137.7428	135	7.49	18.38	110.28
100057	10	2	9	3	NA	4.81	101281.3346	109513.6725	2	136	5.3	2.2	2.4	239	47	1.22	161	4.16	NA	NA	NA	NA	NA	17.2	NA	2	NA	NA	NA	NA	NA	NA	NA	NA	NA	NA	NA	NA	NA	NA	NA	NA	NA	NA
100058	10	1	8	3	NA	0.95	28154.94003	30214.14516	2	146	7.4	2.1	4.4	214	82	2.12	104	2.69	NA	NA	NA	NA	NA	18	NA	2	NA	NA	NA	NA	NA	NA	NA	NA	NA	NA	NA	NA	NA	NA	NA	NA	NA	NA
100059	10	1	25	3	5	3.77	122292.2796	0	2	135	NA	NA	NA	NA	NA	NA	NA	NA	NA	NA	NA	NA	NA	NA	2	2	NA	NA	NA	NA	NA	600	NA	2	NA	NA	NA	NA	NA	NA	NA	NA	NA	NA
100060	10	1	2	3	NA	1.52	14290.59067	0	2	147	NA	NA	NA	NA	NA	NA	NA	NA	NA	NA	NA	NA	NA	NA	NA	2	NA	NA	NA	NA	NA	NA	NA	NA	NA	NA	NA	NA	NA	NA	NA	NA	NA	NA
100061	10	2	55	5	5	3.08	12490.85531	12571.05546	1	141	5.7	2.3	2.7	208	56	1.45	203	5.25	99	1.118	127	3.284	NA	20.7	2	2	NA	NA	NA	NA	NA	300	NA	2	NA	NA	NA	NA	5.9	26249.78372	105	5.83	22.28	133.68
100062	10	2	48	5	5	3.59	15455.16648	17282.68244	2	136	11.6	2.9	7.3	380	78	2.02	212	5.48	NA	NA	NA	NA	2	28.2	2	2	NA	NA	NA	NA	NA	300	NA	2	0	2	2	0	5.3	NA	NA	NA	NA	NA
100063	10	2	6	3	NA	3.79	50357.52952	54990.55773	1	136	NA	NA	NA	NA	NA	NA	NA	NA	NA	NA	NA	NA	NA	15.4	NA	2	NA	NA	NA	NA	NA	NA	NA	NA	NA	NA	NA	NA	NA	NA	NA	NA	NA	NA
100064	10	2	71	2	4	2.77	17026.37277	16819.89158	1	140	8.4	2.8	4.7	206	71	1.84	186	4.81	NA	NA	NA	NA	1	23.2	2	2	NA	NA	NA	NA	NA	240	NA	2	0	1	1	0	4.9	NA	NA	NA	NA	NA
100065	10	1	14	4	NA	4.32	41934.58353	43992.79247	2	144	7.4	2.2	4.2	204	65	1.68	125	3.23	NA	NA	NA	NA	NA	20.7	NA	2	NA	NA	NA	NA	NA	NA	NA	NA	NA	NA	NA	NA	5.5	NA	NA	NA	NA	NA
100066	10	1	9	3	NA	1.02	14594.10588	15360.73763	2	139	NA	NA	NA	NA	NA	NA	NA	NA	NA	NA	NA	NA	NA	14.8	NA	2	NA	NA	NA	NA	NA	NA	NA	NA	NA	NA	NA	NA	NA	NA	NA	NA	NA	NA
100067	10	1	69	3	4	3.04	5360.880092	7242.758734	2	139	7.1	1.8	4.4	158	37	0.96	118	3.05	114	1.287	58	1.5	1	44.5	1	1	NA	NA	NA	NA	NA	360	NA	1	1	1	2	0	9.1	15637.01034	273	15.2	28.47	170.82
100068	10	2	22	3	3	NA	101421.0894	101321.218	1	146	5.8	2.4	2.7	223	45	1.16	139	3.59	97	1.095	75	1.94	1	24.2	2	2	NA	NA	NA	NA	NA	480	2	2	0	1	1	0	5.4	228411.0007	99	5.5	6.97	41.82
100069	10	2	20	5	4	0.88	16241.91012	17885.16094	2	144	NA	NA	NA	NA	NA	NA	NA	NA	NA	NA	NA	NA	2	24.7	2	2	NA	NA	NA	NA	NA	480	NA	2	0	0	0	0	NA	0	NA	NA	NA	NA
100070	10	2	28	3	3	3.04	86369.03426	85390.25715	1	142	8.5	2.4	5.4	299	58	1.5	180	4.65	NA	NA	NA	NA	1	22.5	2	2	NA	NA	NA	NA	NA	180	NA	1	1	0	1	0	4.9	NA	NA	NA	NA	NA
100071	10	1	71	3	4	1.68	19955.11997	21728.07187	2	146	9.3	2.7	5.8	124	45	1.16	186	4.81	122	1.377	117	3.026	1	24.9	2	2	NA	NA	NA	NA	NA	360	NA	1	0	1	1	0	5.7	70660.61594	95	5.27	10.41	62.46
100072	10	2	33	1	2	1.89	35589.52018	35830.7955	2	142	5.7	0.8	4.7	233	62	1.6	164	4.24	NA	NA	NA	NA	1	20.7	2	1	NA	NA	NA	NA	NA	5	2	2	0	1	1	0	6.8	NA	NA	NA	NA	NA
100073	10	1	18	5	NA	0	15792.55179	16653.6111	1	146	9.1	2.7	5.7	212	60	1.55	167	4.32	NA	NA	NA	NA	1	22.6	2	2	NA	NA	NA	NA	NA	240	NA	2	NA	NA	NA	NA	5.6	NA	NA	NA	NA	NA
100074	10	1	65	1	5	NA	14382.49893	0	1	137	NA	NA	NA	NA	NA	NA	NA	NA	NA	NA	NA	NA	NA	NA	1	2	NA	NA	NA	NA	NA	240	NA	1	NA	NA	NA	NA	NA	NA	NA	NA	NA	NA
100075	10	1	7	4	NA	0.69	10074.97964	0	1	145	NA	NA	NA	NA	NA	NA	NA	NA	NA	NA	NA	NA	NA	NA	NA	2	NA	NA	NA	NA	NA	NA	NA	NA	NA	NA	NA	NA	NA	NA	NA	NA	NA	NA
100076	10	1	54	5	5	5	10498.78337	0	2	134	NA	NA	NA	NA	NA	NA	NA	NA	NA	NA	NA	NA	NA	NA	1	2	NA	NA	NA	NA	NA	240	NA	2	NA	NA	NA	NA	NA	NA	NA	NA	NA	NA
100077	10	2	32	1	2	0.49	27078.15506	28035.0094	1	137	11.9	2.6	8.2	275	61	1.58	207	5.35	NA	NA	NA	NA	NA	32.2	2	2	NA	NA	NA	NA	NA	240	NA	2	NA	NA	NA	NA	5.4	NA	NA	NA	NA	NA
100078	10	1	75	3	3	5	117917.8896	0	2	134	NA	NA	NA	NA	NA	NA	NA	NA	NA	NA	NA	NA	NA	NA	2	2	NA	NA	NA	NA	NA	360	NA	2	NA	NA	NA	NA	NA	NA	NA	NA	NA	NA
100079	10	2	80	3	3	5	70827.86343	80422.98034	1	146	4.8	1.5	2.9	166	99	2.56	281	7.27	86	0.971	165	4.267	1	24.6	1	2	NA	NA	NA	NA	NA	120	NA	2	1	1	2	0	4.9	186267.1629	104	5.77	8.53	51.18
100080	10	1	5	4	NA	2.07	7566.549134	7611.87852	2	147	5.9	2.9	2.4	370	NA	NA	NA	NA	NA	NA	NA	NA	NA	16.2	NA	2	NA	NA	NA	NA	NA	NA	NA	NA	NA	NA	NA	NA	NA	NA	NA	NA	NA	NA
100081	10	1	7	2	NA	0.76	23701.56058	0	1	147	NA	NA	NA	NA	NA	NA	NA	NA	NA	NA	NA	NA	NA	NA	NA	2	NA	NA	NA	NA	NA	NA	NA	NA	NA	NA	NA	NA	NA	NA	NA	NA	NA	NA
100082	10	2	18	5	NA	1.04	20749.50061	21408.367	2	142	6.8	1.8	4.3	292	39	1.01	142	3.67	NA	NA	NA	NA	1	72.6	2	2	NA	NA	NA	NA	NA	600	NA	1	NA	NA	NA	NA	5.6	NA	NA	NA	NA	NA
100083	10	2	80	3	3	NA	28186.70322	31643.41833	2	141	5.6	1	3.9	207	51	1.32	168	4.34	108	1.219	95	2.457	1	22.3	1	2	NA	NA	NA	NA	NA	360	NA	1	1	2	3	1	6.1	77435.97394	96	5.33	6.14	36.84
100084	10	2	0	1	NA	1.11	6451.491283	6477.100144	2	136	NA	NA	NA	NA	NA	NA	NA	NA	NA	NA	NA	NA	NA	NA	NA	NA	NA	NA	NA	NA	NA	NA	NA	NA	NA	NA	NA	NA	NA	NA	NA	NA	NA	NA
100085	10	1	64	3	2	2.28	16073.4025	15822.77081	1	142	10.7	4	5.7	199	41	1.06	185	4.78	NA	NA	NA	NA	1	29.7	2	2	NA	NA	NA	NA	NA	360	NA	1	0	0	0	0	5.6	NA	NA	NA	NA	NA
100086	10	1	1	5	NA	3.15	13270.56453	14978.1319	2	142	7.6	3.7	3	223	NA	NA	NA	NA	NA	NA	NA	NA	NA	NA	NA	2	NA	NA	NA	NA	NA	NA	NA	NA	NA	NA	NA	NA	NA	NA	NA	NA	NA	NA
100087	10	2	30	3	4	2.43	106081.4752	104861.8627	1	145	6.9	2	4.2	246	34	0.88	195	5.04	NA	NA	NA	NA	1	36.6	1	2	NA	NA	NA	NA	NA	660	NA	1	0	0	0	0	5.1	NA	NA	NA	NA	NA
100088	10	1	75	1	1	5	12808.38794	14071.19528	1	137	8.4	1.7	5.7	264	41	1.06	129	3.34	107	1.208	67	1.733	1	27.6	1	1	NA	NA	NA	NA	NA	540	NA	1	0	3	3	1	6.1	32090.52518	121	6.72	11.21	67.26
100089	10	2	24	3	4	3.91	105356.2542	108139.39	2	142	6.4	1.5	4.5	238	51	1.32	118	3.05	21	0.237	63	1.629	1	21	2	2	NA	NA	NA	NA	NA	120	2	2	0	0	0	0	4.8	241194.9894	94	5.22	14.34	86.04
100090	10	2	24	1	5	NA	44695.7696	45717.04706	1	147	7.4	2.4	4.1	340	55	1.42	154	3.98	NA	NA	NA	NA	1	26.8	2	2	NA	NA	NA	NA	NA	180	2	2	0	0	0	0	5.3	NA	NA	NA	NA	NA
100091	10	1	1	1	NA	0.58	17043.12321	19672.77247	2	144	NA	NA	NA	NA	NA	NA	NA	NA	NA	NA	NA	NA	NA	NA	NA	2	NA	NA	NA	NA	NA	NA	NA	NA	NA	NA	NA	NA	NA	NA	NA	NA	NA	NA
100092	10	1	22	5	4	2.13	44401.88629	43841.83917	2	134	4.3	2.2	1.5	208	56	1.45	242	6.26	NA	NA	NA	NA	1	25.8	2	2	NA	NA	NA	NA	NA	180	NA	2	1	0	1	0	5.2	NA	NA	NA	NA	NA
100093	10	1	7	3	NA	3.56	62034.87248	67596.51651	2	142	NA	NA	NA	NA	NA	NA	NA	NA	NA	NA	NA	NA	NA	16.1	NA	2	NA	NA	NA	NA	NA	NA	NA	NA	NA	NA	NA	NA	NA	NA	NA	NA	NA	NA
100094	10	2	66	4	4	3.25	15524.50478	16317.89399	1	144	5.2	1.9	2.6	272	57	1.47	274	7.09	NA	NA	NA	NA	1	47.2	1	1	NA	NA	NA	NA	NA	300	NA	2	2	3	5	1	6.6	NA	NA	NA	NA	NA
100095	10	2	27	2	5	4.08	89349.09595	86149.55742	2	134	8.9	2.4	5.6	250	56	1.45	155	4.01	68	0.768	85	2.198	1	33.6	2	9	NA	NA	NA	NA	NA	600	NA	2	0	1	1	0	5.3	182823.0516	98	5.44	16.26	97.56
100096	10	2	15	5	NA	0.33	9691.144203	9789.309548	2	144	9.4	2.6	6.3	270	NA	NA	NA	NA	NA	NA	NA	NA	NA	16.8	NA	2	NA	NA	NA	NA	NA	NA	NA	NA	NA	NA	NA	NA	5.8	NA	NA	NA	NA	NA
100097	10	1	11	4	NA	0.54	8296.536102	8900.90344	1	147	13.8	2.7	10	410	60	1.55	132	3.41	NA	NA	NA	NA	NA	14.8	NA	2	NA	NA	NA	NA	NA	NA	NA	NA	NA	NA	NA	NA	NA	NA	NA	NA	NA	NA
100098	10	1	61	4	5	5	12269.63537	12622.24748	1	137	5.7	1.8	3.2	321	67	1.73	221	5.72	NA	NA	NA	NA	1	35.5	1	2	NA	NA	NA	NA	NA	30	NA	2	0	0	0	0	5.5	NA	NA	NA	NA	NA
100099	10	1	45	3	4	5	115841.8465	123426.871	1	135	8.4	3.3	4.1	207	34	0.88	244	6.31	528	5.961	NA	NA	1	31.4	2	2	NA	NA	NA	NA	NA	300	NA	2	0	0	0	0	5.5	253969.3154	111	6.16	10.99	65.94
100100	10	1	32	4	2	1.65	21139.07054	25403.40107	2	140	7.2	2.4	3.9	233	55	1.42	154	3.98	94	1.061	80	2.069	1	22.6	2	2	NA	NA	NA	NA	NA	120	NA	2	0	0	0	0	5.3	50254.37311	100	5.55	4.45	26.7
100101	10	2	14	4	NA	1.63	19811.24886	20236.47986	1	144	9.8	2.9	6.2	312	46	1.19	192	4.97	NA	NA	NA	NA	NA	18.4	NA	2	NA	NA	NA	NA	NA	NA	NA	NA	NA	NA	NA	NA	5.4	NA	NA	NA	NA	NA
100102	10	1	41	5	5	4.78	10950.76022	11009.8603	2	140	9.6	2.5	5.6	324	39	1.01	217	5.61	235	2.653	131	3.388	1	32.5	2	2	NA	NA	NA	NA	NA	240	NA	2	0	1	1	0	4.6	28455.16107	101	5.61	21.84	131.04
100103	10	1	61	2	2	4.07	11781.05559	12817.7578	1	144	7.1	2.2	3.7	230	29	0.75	194	5.02	296	3.342	106	2.741	1	33.5	2	2	NA	NA	NA	NA	NA	240	NA	2	2	3	5	1	6.1	40815.48428	134	7.44	38.75	232.5
100104	10	1	1	3	NA	1	18863.62038	19969.20633	2	141	8.5	4.1	3.2	301	NA	NA	NA	NA	NA	NA	NA	NA	NA	NA	NA	2	NA	NA	NA	NA	NA	NA	NA	NA	NA	NA	NA	NA	NA	NA	NA	NA	NA	NA
100105	10	2	50	4	4	4.62	23087.05554	23629.06624	2	142	8.4	2.5	5.3	326	58	1.5	157	4.06	62	0.7	87	2.25	1	54.5	1	2	NA	NA	NA	NA	NA	720	NA	2	1	2	3	1	5.4	60768.69695	112	6.22	32.58	195.48
100106	10	1	10	4	NA	1.18	11722.5619	12576.50064	2	146	5.9	1.9	3.2	392	NA	NA	NA	NA	NA	NA	NA	NA	NA	16	NA	2	NA	NA	NA	NA	NA	NA	NA	NA	NA	NA	NA	NA	NA	NA	NA	NA	NA	NA
100107	10	1	23	4	3	0	37309.51428	39119.4305	1	147	4.8	2.3	2	206	NA	NA	NA	NA	NA	NA	NA	NA	1	17.9	2	2	NA	NA	NA	NA	NA	240	NA	2	0	1	1	0	5.6	92726.93447	87	4.83	NA	NA
100108	10	2	27	3	5	4.86	177055.5344	177758.499	2	134	5.6	1.4	3.5	164	63	1.63	147	3.8	NA	NA	NA	NA	1	23.7	2	2	NA	NA	NA	NA	NA	480	NA	2	1	1	2	0	5.1	NA	NA	NA	NA	NA
100109	10	1	1	3	NA	3.92	24571.60329	32868.66851	1	142	7.4	4.6	2.2	487	NA	NA	NA	NA	NA	NA	NA	NA	NA	NA	NA	2	NA	NA	NA	NA	NA	NA	NA	NA	NA	NA	NA	NA	NA	NA	NA	NA	NA	NA
100110	10	1	26	4	5	2.74	31113.77879	30395.2664	1	144	4.9	2.5	1.4	262	48	1.24	148	3.83	39	0.44	92	2.379	1	24.5	2	2	NA	NA	NA	NA	NA	900	NA	2	0	0	0	0	NA	60129.54936	94	5.22	3.45	20.7
100111	10	1	26	1	4	3.31	81413.40416	83194.66115	2	135	5.7	1.7	3.1	201	53	1.37	167	4.32	140	1.581	86	2.224	1	22.4	2	2	NA	NA	NA	NA	NA	240	NA	2	0	2	2	0	4.8	180061.4695	92	5.11	4.91	29.46
100112	10	2	57	2	5	5	59458.67667	70149.76202	2	138	4.9	1.7	2.7	236	59	1.53	232	6	68	0.768	159	4.112	1	20.9	2	2	NA	NA	NA	NA	NA	720	NA	2	0	1	1	0	5.4	152063.94	102	5.66	5.08	30.48
100113	10	1	79	3	3	2.59	128811.8847	139598.1393	1	134	6.9	2.6	3.4	141	36	0.93	225	5.82	NA	NA	NA	NA	1	33.8	1	1	NA	NA	NA	NA	NA	360	NA	1	1	2	3	1	7.1	NA	NA	NA	NA	NA
100114	10	1	79	3	5	NA	15874.26588	17126.46017	2	136	7	1.8	4.6	279	79	2.04	169	4.37	55	0.621	79	2.043	1	27.5	1	2	NA	NA	NA	NA	NA	120	NA	1	1	2	3	1	5.3	51803.60921	111	6.16	7.39	44.34
100115	10	2	47	3	2	3.33	119821.205	130915.6735	1	141	5.2	1.7	2.7	220	72	1.86	228	5.9	72	0.813	142	3.672	1	28.4	2	2	NA	NA	NA	NA	NA	540	NA	2	1	0	1	0	5.4	296503.489	107	5.94	6.29	37.74
100116	10	2	63	2	2	2.77	6093.208773	6216.672907	1	137	5.7	1.7	3.2	251	34	0.88	130	3.36	194	2.19	57	1.474	1	24.7	2	2	NA	NA	NA	NA	NA	360	NA	2	0	3	3	1	5	13111.72663	100	5.55	10.03	60.18
100117	10	2	29	5	4	0.09	29535.54757	30938.38515	1	137	7.7	2.3	4.6	286	45	1.16	221	5.72	NA	NA	NA	NA	1	26.9	2	2	NA	NA	NA	NA	NA	600	NA	2	0	1	1	0	5.4	NA	NA	NA	NA	NA
100118	10	1	78	4	4	5	11251.92749	11453.7285	2	142	6.7	1.6	4.2	166	44	1.14	136	3.52	66	0.745	79	2.043	1	27	1	1	NA	NA	NA	NA	NA	480	NA	2	0	1	1	0	6.3	27354.9952	142	7.88	4.86	29.16
100119	10	2	47	3	5	3.79	182055.618	188388.3636	1	138	8.4	2.3	4.9	209	47	1.22	211	5.46	123	1.389	139	3.595	1	44	1	2	NA	NA	NA	NA	NA	300	NA	2	0	3	3	1	5.2	426670.1272	100	5.55	28.51	171.06
100120	10	1	1	3	NA	5	25886.73818	27391.745	1	143	7.3	4.4	2.1	265	NA	NA	NA	NA	NA	NA	NA	NA	NA	NA	NA	2	NA	NA	NA	NA	NA	NA	NA	NA	NA	NA	NA	NA	NA	NA	NA	NA	NA	NA
100121	10	2	2	1	NA	0.99	14903.40078	16095.54371	1	135	9.1	4.5	3.8	451	NA	NA	NA	NA	NA	NA	NA	NA	NA	17.2	NA	2	NA	NA	NA	NA	NA	NA	NA	NA	NA	NA	NA	NA	NA	NA	NA	NA	NA	NA
100122	10	1	65	4	4	2.03	15800.89767	16356.9309	2	140	9	1.2	6.7	178	53	1.37	251	6.49	94	1.061	179	4.629	1	28.1	2	2	NA	NA	NA	NA	NA	600	NA	1	0	3	3	1	5.7	32622.26911	94	5.22	11.62	69.72
100123	10	1	57	3	2	1.33	23915.11205	25233.26109	2	146	8.8	2.2	5.6	282	34	0.88	129	3.34	163	1.84	62	1.603	1	37.2	1	1	NA	NA	NA	NA	NA	720	NA	1	1	3	4	1	7.6	59159.80612	151	8.38	8.41	50.46
100124	10	2	5	5	NA	NA	20879.85008	25960.3537	2	144	NA	NA	NA	NA	NA	NA	NA	NA	NA	NA	NA	NA	NA	16.5	NA	2	NA	NA	NA	NA	NA	NA	NA	NA	NA	NA	NA	NA	NA	NA	NA	NA	NA	NA
100125	10	2	6	4	NA	3.31	12410.93379	13302.06955	1	141	6.6	2.9	2.8	320	61	1.58	170	4.4	NA	NA	NA	NA	NA	16.7	NA	2	NA	NA	NA	NA	NA	NA	NA	NA	NA	NA	NA	NA	NA	NA	NA	NA	NA	NA
100126	10	1	4	5	NA	1.13	14731.46803	14843.53175	2	147	5.2	2.7	1.9	309	NA	NA	NA	NA	NA	NA	NA	NA	NA	15.4	NA	2	NA	NA	NA	NA	NA	NA	NA	NA	NA	NA	NA	NA	NA	NA	NA	NA	NA	NA
100127	10	1	55	2	4	3.59	24375.77199	23860.59016	2	144	8	2	5.1	217	44	1.14	204	5.28	NA	NA	NA	NA	1	33.5	1	2	NA	NA	NA	NA	NA	120	NA	1	1	3	4	1	6.1	NA	NA	NA	NA	NA
100128	10	1	47	3	5	3.46	208857.9268	205345.2044	1	140	8.4	1.7	5.5	232	43	1.11	193	4.99	NA	NA	NA	NA	1	42.1	1	2	NA	NA	NA	NA	NA	600	NA	1	0	0	0	0	5.7	NA	NA	NA	NA	NA
100129	10	1	72	1	3	1.7	13866.88347	15253.46619	2	142	9.5	1.8	6.3	246	42	1.09	170	4.4	214	2.416	85	2.198	1	31.5	2	1	NA	NA	NA	NA	NA	240	NA	1	0	2	2	0	6.8	32685.67538	124	6.88	20.63	123.78
100130	10	1	10	4	NA	2.06	17349.38721	19572.56427	1	143	6.4	3	2.4	156	43	1.11	156	4.03	NA	NA	NA	NA	NA	36.3	NA	2	NA	NA	NA	NA	NA	NA	NA	NA	NA	NA	NA	NA	NA	NA	NA	NA	NA	NA
100131	10	2	11	1	NA	0.8	9922.513351	11433.02131	2	142	12.6	5.7	6.1	366	65	1.68	173	4.47	NA	NA	NA	NA	NA	13.2	NA	2	NA	NA	NA	NA	NA	NA	NA	NA	NA	NA	NA	NA	NA	NA	NA	NA	NA	NA
100132	10	2	17	4	NA	0.81	11961.99894	12341.83261	1	134	6.6	2.1	3.9	267	67	1.73	157	4.06	NA	NA	NA	NA	NA	19.4	2	2	NA	NA	NA	NA	NA	NA	NA	NA	NA	NA	NA	NA	5.5	NA	NA	NA	NA	NA
100133	10	1	20	3	2	2.46	42407.21642	46083.88285	1	145	NA	NA	NA	NA	NA	NA	NA	NA	NA	NA	NA	NA	1	17.1	2	2	NA	NA	NA	NA	NA	480	NA	1	0	3	3	1	NA	0	NA	NA	NA	NA
100134	10	2	14	5	NA	2.69	41895.51237	43382.12848	1	142	5.5	2	3	194	66	1.71	152	3.93	NA	NA	NA	NA	NA	23.1	NA	2	NA	NA	NA	NA	NA	NA	NA	NA	NA	NA	NA	NA	5.2	NA	NA	NA	NA	NA
100135	10	1	10	5	NA	1.58	9580.116939	10153.94206	2	142	8.1	3.1	3.7	298	67	1.73	184	4.76	NA	NA	NA	NA	NA	20.1	NA	2	NA	NA	NA	NA	NA	NA	NA	NA	NA	NA	NA	NA	NA	NA	NA	NA	NA	NA
100136	10	1	67	3	4	NA	38065.04199	40105.8627	2	135	8	1.6	5.3	206	37	0.96	134	3.47	NA	NA	NA	NA	1	NA	1	1	NA	NA	NA	NA	NA	1200	NA	1	2	2	4	1	7.8	NA	NA	NA	NA	NA
100137	10	2	43	2	2	1.79	26444.58323	28975.48496	2	146	7.8	2.4	4.6	302	43	1.11	157	4.06	NA	NA	NA	NA	1	35.8	2	2	NA	NA	NA	NA	NA	240	2	2	0	1	1	0	5.5	NA	NA	NA	NA	NA
100138	10	2	1	2	NA	NA	23344.24974	24934.59131	2	138	6	4.6	0.8	296	NA	NA	NA	NA	NA	NA	NA	NA	NA	NA	NA	2	NA	NA	NA	NA	NA	NA	NA	NA	NA	NA	NA	NA	NA	NA	NA	NA	NA	NA
100139	10	1	14	4	NA	0	11611.5003	12244.59561	2	145	6.5	2.2	3.3	244	45	1.16	140	3.62	NA	NA	NA	NA	NA	16.7	NA	2	NA	NA	NA	NA	NA	NA	NA	NA	NA	NA	NA	NA	5.8	NA	NA	NA	NA	NA
100140	10	2	10	4	NA	2.07	8713.786503	8783.128864	2	147	5.7	2.7	2.4	429	54	1.4	123	3.18	NA	NA	NA	NA	NA	18.6	NA	2	NA	NA	NA	NA	NA	NA	NA	NA	NA	NA	NA	NA	NA	NA	NA	NA	NA	NA
100141	10	1	17	3	NA	3.59	42695.46667	49855.77223	2	139	8.9	2.5	5.5	311	54	1.4	180	4.65	NA	NA	NA	NA	NA	24.5	2	2	NA	NA	NA	NA	NA	NA	NA	NA	NA	NA	NA	NA	5	NA	NA	NA	NA	NA
100142	10	1	72	3	5	1.78	36742.56383	50257.36236	1	140	5.2	1.4	2.7	164	48	1.24	136	3.52	98	1.106	68	1.758	1	24.1	2	2	NA	NA	NA	NA	NA	240	NA	2	0	2	2	0	5.8	139987.2383	110	6.11	8.05	48.3
100143	10	2	80	3	5	5	43102.77538	46712.6114	2	140	9	1.8	6	215	54	1.4	223	5.77	185	2.089	132	3.414	NA	36.4	1	1	NA	NA	NA	NA	NA	840	NA	2	NA	NA	NA	NA	6.3	124794.6755	133	7.38	12.72	76.32
100144	10	2	33	2	4	0.57	65681.79191	70350.00264	1	143	5	2.1	2.1	224	42	1.09	139	3.59	131	1.479	71	1.836	NA	32	2	2	NA	NA	NA	NA	NA	360	NA	2	NA	NA	NA	NA	5.4	0	96	5.33	14.47	86.82
100145	10	2	45	2	4	1.1	34401.62706	34313.68715	1	148	6.9	2.9	3.4	345	71	1.84	228	5.9	NA	NA	NA	NA	2	27.2	2	2	NA	NA	NA	NA	NA	120	NA	2	0	1	1	0	5.5	NA	NA	NA	NA	NA
100146	10	1	6	5	NA	5	9884.162348	10534.1772	2	134	7.1	2.6	3.7	245	61	1.58	173	4.47	NA	NA	NA	NA	NA	14	NA	2	NA	NA	NA	NA	NA	NA	NA	NA	NA	NA	NA	NA	NA	NA	NA	NA	NA	NA
100147	10	2	6	1	NA	0.42	15614.14947	19989.92658	1	145	8.3	3.5	3.7	312	48	1.24	137	3.54	NA	NA	NA	NA	NA	22.5	NA	2	NA	NA	NA	NA	NA	NA	NA	NA	NA	NA	NA	NA	NA	NA	NA	NA	NA	NA
100148	10	2	22	2	2	NA	50793.77682	50187.73018	2	134	8.8	2.2	6	207	45	1.16	133	3.44	NA	NA	NA	NA	1	21	2	2	NA	NA	NA	NA	NA	60	2	1	0	2	2	0	5.5	NA	NA	NA	NA	NA
100149	10	2	80	3	3	2.16	32365.56685	34834.63556	1	140	6.4	2.2	3.3	132	68	1.76	193	4.99	NA	NA	NA	NA	1	19.8	2	2	NA	NA	NA	NA	NA	600	NA	2	1	2	3	1	5.1	NA	NA	NA	NA	NA
100150	10	2	51	1	1	0.67	18869.99542	19743.68279	2	135	6.4	2.2	3.7	282	46	1.19	247	6.39	NA	NA	NA	NA	1	28.5	2	2	NA	NA	NA	NA	NA	10	NA	2	0	1	1	0	5.4	NA	NA	NA	NA	NA
100151	10	1	60	1	1	0.91	6626.458034	6898.043318	1	137	8.4	2.9	4.6	166	49	1.27	208	5.38	138	1.558	131	3.388	1	35.5	2	1	NA	NA	NA	NA	NA	300	NA	1	0	1	1	0	6	14781.37506	111	6.16	10.85	65.1
100152	10	2	34	4	3	0.05	29204.04352	31681.3864	2	146	NA	NA	NA	NA	NA	NA	NA	NA	NA	NA	NA	NA	1	29.6	2	2	NA	NA	NA	NA	NA	300	2	1	1	0	1	0	NA	NA	NA	NA	NA	NA
100153	10	1	17	4	NA	NA	21432.857	21868.21803	1	144	9.6	2.7	5.3	284	49	1.27	215	5.56	182	2.055	130	3.362	NA	47.3	2	2	NA	NA	NA	NA	NA	NA	NA	NA	NA	NA	NA	NA	6.3	61832.94822	103	5.72	32.64	195.84
100154	10	1	66	1	2	1.49	5738.471465	5946.195416	1	135	6.3	2.5	2.9	246	47	1.22	199	5.15	138	1.558	124	3.207	1	30.1	1	1	NA	NA	NA	NA	NA	60	NA	1	0	2	2	0	8.7	13560.79067	167	9.27	5.39	32.34
100155	10	1	4	3	NA	2.59	35735.33579	40374.90228	2	139	9.6	5.8	2.8	327	NA	NA	NA	NA	NA	NA	NA	NA	NA	18.5	NA	2	NA	NA	NA	NA	NA	NA	NA	NA	NA	NA	NA	NA	NA	NA	NA	NA	NA	NA
100156	10	2	10	4	NA	NA	13517.72613	0	2	138	NA	NA	NA	NA	NA	NA	NA	NA	NA	NA	NA	NA	NA	NA	NA	2	NA	NA	NA	NA	NA	NA	NA	NA	NA	NA	NA	NA	NA	NA	NA	NA	NA	NA
100157	10	2	5	4	NA	3.88	26146.17372	26575.62419	2	146	8.9	4.1	3.6	482	NA	NA	NA	NA	NA	NA	NA	NA	NA	24.3	NA	2	NA	NA	NA	NA	NA	NA	NA	NA	NA	NA	NA	NA	NA	NA	NA	NA	NA	NA
100158	10	1	61	4	4	2.97	6758.342379	7125.984549	2	147	7.2	2.4	3.4	222	39	1.01	132	3.41	NA	NA	NA	NA	1	35	2	1	NA	NA	NA	NA	NA	600	NA	1	0	2	2	0	9.8	NA	NA	NA	NA	NA
100159	10	1	6	4	NA	NA	8069.855422	8529.853638	1	144	10	3.2	5	302	55	1.42	168	4.34	NA	NA	NA	NA	NA	15.8	NA	2	NA	NA	NA	NA	NA	NA	NA	NA	NA	NA	NA	NA	NA	NA	NA	NA	NA	NA
100160	10	2	26	3	3	1.5	73290.77047	72730.21848	2	142	9.5	2.5	6.3	479	47	1.22	122	3.15	61	0.689	63	1.629	1	33.4	2	2	NA	NA	NA	NA	NA	360	2	2	0	1	1	0	5.7	168041.4899	106	5.88	11.26	67.56
100161	10	2	7	3	NA	0.04	15711.9596	21313.11733	1	142	NA	NA	NA	NA	NA	NA	NA	NA	NA	NA	NA	NA	NA	23.4	NA	2	NA	NA	NA	NA	NA	NA	NA	NA	NA	NA	NA	NA	NA	NA	NA	NA	NA	NA
100162	10	2	64	2	3	1.22	9430.867096	10049.31522	1	137	7.5	2.2	4.4	309	53	1.37	253	6.54	300	3.387	140	3.62	1	24.7	2	2	NA	NA	NA	NA	NA	180	NA	1	0	2	2	0	5.4	21195.23995	102	5.66	5.83	34.98
100163	10	2	69	4	5	4.81	20902.84446	22778.67551	1	144	7.3	2.3	4.4	250	42	1.09	249	6.44	104	1.174	186	4.81	1	30	2	2	NA	NA	NA	NA	NA	300	NA	2	0	1	1	0	5.8	59991.43578	103	5.72	9.44	56.64
100164	10	1	1	1	NA	0.71	35265.8079	38566.54764	2	143	9.1	4.6	3.3	511	NA	NA	NA	NA	NA	NA	NA	NA	NA	NA	NA	2	NA	NA	NA	NA	NA	NA	NA	NA	NA	NA	NA	NA	NA	NA	NA	NA	NA	NA
100165	10	1	56	3	3	NA	258223.5917	265263.5574	2	142	8.7	2.3	5.4	389	67	1.73	196	5.07	105	1.185	108	2.793	1	24.6	1	2	NA	NA	NA	NA	NA	240	NA	1	0	1	1	0	5.6	490870.097	107	5.94	6.55	39.3
100166	10	2	1	3	NA	NA	31938.13798	0	2	134	NA	NA	NA	NA	NA	NA	NA	NA	NA	NA	NA	NA	NA	NA	NA	2	NA	NA	NA	NA	NA	NA	NA	NA	NA	NA	NA	NA	NA	NA	NA	NA	NA	NA
100167	10	1	75	1	5	NA	29568.32429	31190.32533	2	143	8.4	1.9	5.3	199	47	1.22	107	2.77	NA	NA	NA	NA	1	23.9	1	2	NA	NA	NA	NA	NA	240	NA	2	0	2	2	0	6	NA	NA	NA	NA	NA
100168	10	1	51	2	3	1.74	37790.3391	38712.43024	1	140	8.9	2.6	5.5	216	48	1.24	208	5.38	NA	NA	NA	NA	1	27.3	2	2	NA	NA	NA	NA	NA	240	NA	1	0	1	1	0	5.5	NA	NA	NA	NA	NA
100169	10	2	2	5	NA	2.43	12226.85254	11612.5931	1	143	NA	NA	NA	NA	NA	NA	NA	NA	NA	NA	NA	NA	NA	NA	NA	2	NA	NA	NA	NA	NA	NA	NA	NA	NA	NA	NA	NA	NA	NA	NA	NA	NA	NA
100170	10	2	14	1	NA	4.07	20388.00845	20950.16135	2	136	7.9	2.3	4.9	332	72	1.86	170	4.4	NA	NA	NA	NA	NA	20.6	NA	2	NA	NA	NA	NA	NA	NA	NA	NA	NA	NA	NA	NA	5.2	NA	NA	NA	NA	NA
100171	10	2	28	1	4	1.36	41126.65007	41519.83416	2	135	9.2	2	6.2	226	23	0.59	121	3.13	461	5.205	NA	NA	NA	28.2	2	2	NA	NA	NA	NA	NA	180	NA	2	NA	NA	NA	NA	4.9	88111.68635	92	5.11	51.61	309.66
100172	10	2	42	3	5	5	318292.6263	320792.7261	2	137	6.7	2.4	3.6	237	52	1.34	237	6.13	NA	NA	NA	NA	1	31.6	2	2	NA	NA	NA	NA	NA	600	2	2	0	0	0	0	5.4	NA	NA	NA	NA	NA
100173	10	1	47	3	3	0.59	48174.24998	46520.6892	2	142	7.2	1.8	4.4	259	NA	NA	NA	NA	NA	NA	NA	NA	1	26.7	1	2	NA	NA	NA	NA	NA	240	NA	1	0	1	1	0	5.4	97912.81219	102	5.66	NA	NA
100174	10	2	17	1	NA	NA	19460.26085	20402.02478	1	135	8.6	2.3	5.4	239	48	1.24	157	4.06	NA	NA	NA	NA	NA	24.3	2	2	NA	NA	NA	NA	NA	NA	NA	NA	NA	NA	NA	NA	4.7	NA	NA	NA	NA	NA
100175	10	1	33	4	4	1.77	19170.32303	21081.57201	1	147	5.7	2.2	3	224	63	1.63	193	4.99	50	0.565	120	3.103	2	27	2	2	NA	NA	NA	NA	NA	240	NA	2	0	0	0	0	5.5	41704.69862	93	5.16	5.06	30.36
100176	10	1	18	5	NA	1.37	11108.24447	0	2	140	NA	NA	NA	NA	NA	NA	NA	NA	NA	NA	NA	NA	NA	NA	2	2	NA	NA	NA	NA	NA	900	NA	2	NA	NA	NA	NA	NA	NA	NA	NA	NA	NA
100177	10	2	10	3	NA	1.81	22441.35181	25489.24388	1	141	5.4	2.8	2.1	264	72	1.86	174	4.5	NA	NA	NA	NA	NA	13.4	NA	2	NA	NA	NA	NA	NA	NA	NA	NA	NA	NA	NA	NA	NA	NA	NA	NA	NA	NA
100178	10	2	40	3	3	1.56	38563.14619	47633.08101	2	139	14.1	4.9	8.1	271	42	1.09	232	6	NA	NA	NA	NA	1	32	2	2	NA	NA	NA	NA	NA	480	NA	1	1	1	2	0	5.5	NA	NA	NA	NA	NA
100179	10	1	5	4	NA	1.02	8914.686796	9133.887396	1	144	6.4	2.7	2.6	296	NA	NA	NA	NA	NA	NA	NA	NA	NA	15.2	NA	2	NA	NA	NA	NA	NA	NA	NA	NA	NA	NA	NA	NA	NA	NA	NA	NA	NA	NA
100180	10	1	45	4	4	5	12618.92852	14329.88856	1	146	5.6	1.7	3.2	180	60	1.55	198	5.12	NA	NA	NA	NA	1	33	2	2	NA	NA	NA	NA	NA	360	NA	2	0	1	1	0	5.1	NA	NA	NA	NA	NA
100181	10	2	37	1	4	2.46	8140.064154	9881.352853	2	136	7.5	2.7	4.2	297	52	1.34	162	4.19	61	0.689	98	2.534	1	36.7	2	2	NA	NA	NA	NA	NA	480	2	2	0	1	1	0	5.6	20969.80108	92	5.11	25.15	150.9
100182	10	1	5	2	NA	3.67	23494.21816	27301.33652	1	148	NA	NA	NA	NA	NA	NA	NA	NA	NA	NA	NA	NA	NA	14	NA	2	NA	NA	NA	NA	NA	NA	NA	NA	NA	NA	NA	NA	NA	NA	NA	NA	NA	NA
100183	10	2	6	1	NA	1.54	36625.56382	36658.81014	1	134	6.8	2.6	3.6	283	52	1.34	156	4.03	NA	NA	NA	NA	NA	17.5	NA	2	NA	NA	NA	NA	NA	NA	NA	NA	NA	NA	NA	NA	NA	NA	NA	NA	NA	NA
100184	10	1	7	4	NA	1.29	16899.86852	19065.44357	1	143	NA	NA	NA	NA	NA	NA	NA	NA	NA	NA	NA	NA	NA	17.3	NA	2	NA	NA	NA	NA	NA	NA	NA	NA	NA	NA	NA	NA	NA	NA	NA	NA	NA	NA
100185	10	1	63	5	5	3.16	270946.9456	294436.2474	2	143	5.6	2	2.7	229	28	0.72	136	3.52	NA	NA	NA	NA	1	27.8	1	2	NA	NA	NA	NA	NA	240	NA	1	0	1	1	0	5.4	NA	NA	NA	NA	NA
100186	10	1	32	5	5	NA	23205.41086	22280.6234	2	144	11.9	3.3	7.3	300	38	0.98	195	5.04	121	1.366	133	3.439	1	39.8	2	2	NA	NA	NA	NA	NA	360	NA	1	0	0	0	0	6.3	0	103	5.72	66.11	396.66
100187	10	1	8	4	NA	2.06	16515.23472	22687.05627	1	139	3.9	2.2	1.1	314	60	1.55	143	3.7	NA	NA	NA	NA	NA	NA	NA	2	NA	NA	NA	NA	NA	NA	NA	NA	NA	NA	NA	NA	NA	NA	NA	NA	NA	NA
100188	10	2	80	3	4	1.48	21943.77604	24595.29026	1	135	7.4	1.4	5.5	254	70	1.81	250	6.47	117	1.321	157	4.06	1	26	1	1	NA	NA	NA	NA	NA	240	NA	2	2	1	3	1	6.7	55007.12188	95	5.27	11.32	67.92
100189	10	1	44	4	5	2.73	31134.31043	0	2	144	NA	NA	NA	NA	NA	NA	NA	NA	NA	NA	NA	NA	NA	NA	2	2	NA	NA	NA	NA	NA	300	NA	2	NA	NA	NA	NA	NA	NA	NA	NA	NA	NA
100190	10	2	32	2	4	2.73	28730.72895	29143.87489	1	140	6.7	1.9	4.5	214	35	0.91	153	3.96	238	2.687	70	1.81	1	34.4	2	2	NA	NA	NA	NA	NA	600	2	1	0	1	1	0	5.1	66972.75068	104	5.77	8.86	53.16
100191	10	2	42	3	4	1.06	25002.07813	24942.00221	1	142	10.3	3	6.4	297	42	1.09	184	4.76	NA	NA	NA	NA	1	27.2	2	2	NA	NA	NA	NA	NA	120	2	1	0	1	1	0	5.3	NA	NA	NA	NA	NA
100192	10	1	56	1	3	1.44	29517.15398	30124.43063	2	137	9.1	3.7	4.7	254	36	0.93	179	4.63	156	1.761	112	2.896	1	34.7	2	2	NA	NA	NA	NA	NA	120	NA	2	0	0	0	0	5.6	56176.50256	123	6.83	23.91	143.46
100193	10	1	5	2	NA	0.73	26586.90236	28980.73328	1	137	9.8	4.8	4	375	NA	NA	NA	NA	NA	NA	NA	NA	NA	15.6	NA	2	NA	NA	NA	NA	NA	NA	NA	NA	NA	NA	NA	NA	NA	NA	NA	NA	NA	NA
100194	10	1	60	4	3	NA	10283.96193	11360.03535	2	134	5.9	0.6	4.9	209	121	3.13	227	5.87	NA	NA	NA	NA	1	23.9	1	2	NA	NA	NA	NA	NA	180	NA	2	0	2	2	0	4.7	NA	NA	NA	NA	NA
100195	10	2	32	5	5	2.03	13416.41779	13274.51491	2	146	8.5	3.2	4.5	160	66	1.71	132	3.41	NA	NA	NA	NA	1	22.3	2	2	NA	NA	NA	NA	NA	720	2	2	0	1	1	0	5.2	NA	NA	NA	NA	NA
100196	10	2	32	4	3	1.48	18504.14574	18917.93769	1	147	5.7	1.4	3.4	225	85	2.2	216	5.59	52	0.587	121	3.129	1	23	2	2	NA	NA	NA	NA	NA	540	2	2	1	2	3	1	5.4	47999.14624	95	5.27	8.97	53.82
100197	10	1	2	5	NA	5	8802.717363	11587.61896	2	134	5.4	3.2	1.6	281	NA	NA	NA	NA	NA	NA	NA	NA	NA	15.8	NA	2	NA	NA	NA	NA	NA	NA	NA	NA	NA	NA	NA	NA	NA	NA	NA	NA	NA	NA
100198	10	1	0	3	NA	0.61	10193.27321	9805.578109	1	145	NA	NA	NA	NA	NA	NA	NA	NA	NA	NA	NA	NA	NA	NA	NA	NA	NA	NA	NA	NA	NA	NA	NA	NA	NA	NA	NA	NA	NA	NA	NA	NA	NA	NA
100199	10	2	4	5	NA	2.15	15821.81138	17312.82245	1	147	6.1	2.2	2.8	312	NA	NA	NA	NA	NA	NA	NA	NA	NA	15.2	NA	2	NA	NA	NA	NA	NA	NA	NA	NA	NA	NA	NA	NA	NA	NA	NA	NA	NA	NA
100200	10	2	43	5	4	0.87	37131.67235	37858.47247	1	135	6.2	2	3.6	278	45	1.16	240	6.21	97	1.095	176	4.551	1	39.5	2	2	NA	NA	NA	NA	NA	300	2	1	0	0	0	0	5.8	87879.23486	105	5.83	25.49	152.94
100201	10	1	43	3	3	1.02	28914.55158	28490.47787	2	139	11.8	3.1	7.9	206	43	1.11	184	4.76	NA	NA	NA	NA	1	27.9	2	2	NA	NA	NA	NA	NA	240	NA	1	0	0	0	0	5.7	NA	NA	NA	NA	NA
100202	10	2	22	1	4	1.2	69404.8246	72327.4086	2	136	6.9	2.2	4	217	64	1.66	152	3.93	54	0.61	77	1.991	1	35	2	2	NA	NA	NA	NA	NA	360	NA	2	0	0	0	0	4.7	166208.6981	95	5.27	12.86	77.16
100203	10	1	39	4	3	4.77	38492.92365	47243.45196	1	136	7.1	1.9	4.5	159	57	1.47	176	4.55	46	0.519	110	2.845	1	18.9	2	2	NA	NA	NA	NA	NA	420	NA	1	0	0	0	0	5.4	111983.7487	95	5.27	2.34	14.04
100204	10	2	36	2	1	1.02	16838.82047	16839.89806	2	138	4.3	1.7	2.1	231	36	0.93	185	4.78	143	1.614	120	3.103	1	28.9	2	2	NA	NA	NA	NA	NA	120	2	2	0	1	1	0	5.2	35362.42034	84	4.66	3.9	23.4
100205	10	1	48	4	5	2.45	19983.64981	22307.59989	1	147	10.3	2.9	6.5	230	41	1.06	225	5.82	82	0.926	168	4.344	1	34.3	2	2	NA	NA	NA	NA	NA	480	NA	1	1	2	3	1	5.9	62876.69461	111	6.16	19.99	119.94
100206	10	2	62	2	1	1.35	17486.08888	18095.13007	1	140	7.7	2.4	4.2	262	55	1.42	196	5.07	NA	NA	NA	NA	1	37.9	1	1	NA	NA	NA	NA	NA	240	NA	1	1	3	4	1	9.7	NA	NA	NA	NA	NA
100207	10	1	7	1	NA	0.78	23112.00191	23965.07896	1	135	9.8	3.4	4.9	308	61	1.58	171	4.42	NA	NA	NA	NA	NA	17.2	NA	2	NA	NA	NA	NA	NA	NA	NA	NA	NA	NA	NA	NA	NA	NA	NA	NA	NA	NA
100208	10	1	17	4	NA	1.69	9881.131658	10081.84497	2	142	4	1.9	1.5	352	45	1.16	161	4.16	57	0.644	105	2.715	NA	24	2	2	NA	NA	NA	NA	NA	NA	NA	NA	NA	NA	NA	NA	5.3	0	96	5.33	5.44	32.64
100209	10	1	1	5	NA	0.81	7037.139151	0	1	145	NA	NA	NA	NA	NA	NA	NA	NA	NA	NA	NA	NA	NA	NA	NA	2	NA	NA	NA	NA	NA	NA	NA	NA	NA	NA	NA	NA	NA	NA	NA	NA	NA	NA
100210	10	2	60	3	3	0.59	102944.1446	100106.8887	2	142	7.7	2	4.8	294	73	1.89	251	6.49	75	0.847	163	4.215	1	37.2	1	2	NA	NA	NA	NA	NA	180	NA	1	0	3	3	1	5.7	244975.8856	103	5.72	6.82	40.92
100211	10	2	41	1	3	0.12	53632.33955	54577.64662	2	144	NA	NA	NA	NA	NA	NA	NA	NA	NA	NA	NA	NA	1	31.1	2	2	NA	NA	NA	NA	NA	30	2	2	1	0	1	0	NA	0	NA	NA	NA	NA
100212	10	1	58	3	3	3.85	37896.3311	37511.10887	2	140	6.8	2.3	3.6	166	60	1.55	148	3.83	53	0.598	77	1.991	1	19.6	1	2	NA	NA	NA	NA	NA	720	NA	1	0	0	0	0	5.3	0	106	5.88	2.35	14.1
100213	10	1	66	3	3	1.48	39630.40705	41535.12119	1	143	6.9	1.7	4.5	228	41	1.06	161	4.16	194	2.19	81	2.095	1	26.1	1	1	NA	NA	NA	NA	NA	360	NA	1	0	0	0	0	7.9	97379.79202	171	9.49	12.64	75.84
100214	10	1	57	4	3	0.79	42889.69588	43245.38805	2	144	12.1	3.3	7.7	224	51	1.32	173	4.47	NA	NA	NA	NA	1	52.8	1	2	NA	NA	NA	NA	NA	480	NA	1	0	3	3	1	6.3	NA	NA	NA	NA	NA
100215	10	2	0	2	NA	NA	8523.16733	0	1	148	NA	NA	NA	NA	NA	NA	NA	NA	NA	NA	NA	NA	NA	NA	NA	NA	NA	NA	NA	NA	NA	NA	NA	NA	NA	NA	NA	NA	NA	NA	NA	NA	NA	NA
100216	10	2	42	1	4	5	28444.58659	28847.38724	2	137	9.6	2.4	6.5	244	76	1.97	186	4.81	NA	NA	NA	NA	1	21.2	2	2	NA	NA	NA	NA	NA	600	2	2	0	2	2	0	5.2	NA	NA	NA	NA	NA
100217	10	1	12	3	NA	5	62744.44869	77454.36237	2	145	NA	NA	NA	NA	NA	NA	NA	NA	NA	NA	NA	NA	NA	14.7	NA	2	NA	NA	NA	NA	NA	NA	NA	NA	NA	NA	NA	NA	NA	NA	NA	NA	NA	NA
100218	10	1	4	5	NA	4.81	10989.44753	14547.84805	2	138	NA	NA	NA	NA	NA	NA	NA	NA	NA	NA	NA	NA	NA	15.1	NA	2	NA	NA	NA	NA	NA	NA	NA	NA	NA	NA	NA	NA	NA	NA	NA	NA	NA	NA
100219	10	1	74	4	3	2.32	9002.044428	8713.51176	1	147	6.9	2.4	3.3	302	78	2.02	273	7.06	NA	NA	NA	NA	1	30.9	1	2	NA	NA	NA	NA	NA	300	NA	1	0	0	0	0	6.1	NA	NA	NA	NA	NA
100220	10	2	3	5	NA	4.17	9341.823332	8675.524594	1	148	NA	NA	NA	NA	NA	NA	NA	NA	NA	NA	NA	NA	NA	15.9	NA	2	NA	NA	NA	NA	NA	NA	NA	NA	NA	NA	NA	NA	NA	NA	NA	NA	NA	NA
100221	10	2	30	4	4	2.07	15302.24855	15843.56527	2	147	3	1.2	1.4	256	66	1.71	163	4.22	84	0.948	80	2.069	1	22.7	2	2	NA	NA	NA	NA	NA	120	2	2	0	0	0	0	5.7	40198.75839	102	5.66	3.74	22.44
100222	10	2	65	4	4	1.04	7280.540513	7362.468739	2	145	6.8	1.3	4.2	161	48	1.24	227	5.87	403	4.55	NA	NA	1	34.4	1	1	NA	NA	NA	NA	NA	240	NA	1	1	1	2	0	7.4	17583.81971	157	8.72	227.92	1367.52
100223	10	2	30	4	3	3.95	30302.04087	0	2	140	NA	NA	NA	NA	NA	NA	NA	NA	NA	NA	NA	NA	NA	NA	2	2	NA	NA	NA	NA	NA	120	NA	2	NA	NA	NA	NA	NA	NA	NA	NA	NA	NA
100224	10	1	15	1	NA	0.45	27900.46245	29145.73734	1	148	6.9	2.2	3.8	177	35	0.91	152	3.93	NA	NA	NA	NA	NA	26.8	NA	2	NA	NA	NA	NA	NA	NA	NA	NA	NA	NA	NA	NA	5.3	NA	NA	NA	NA	NA
100225	10	2	14	3	NA	0.6	66651.20081	68632.78826	2	142	6.4	2.2	3.2	243	41	1.06	108	2.79	42	0.474	59	1.526	NA	24.5	NA	2	NA	NA	NA	NA	NA	NA	NA	NA	NA	NA	NA	NA	5.1	168134.1889	97	5.38	8.56	51.36
100226	10	2	11	1	NA	0.22	18682.62878	18596.66858	2	146	7.6	2.7	4.1	289	54	1.4	146	3.78	NA	NA	NA	NA	NA	21.8	NA	2	NA	NA	NA	NA	NA	NA	NA	NA	NA	NA	NA	NA	NA	NA	NA	NA	NA	NA
100227	10	2	5	2	NA	NA	17028.74178	18283.90478	2	136	11.1	4.6	5.6	462	NA	NA	NA	NA	NA	NA	NA	NA	NA	16.8	NA	2	NA	NA	NA	NA	NA	NA	NA	NA	NA	NA	NA	NA	NA	NA	NA	NA	NA	NA
100228	10	2	74	3	4	5	42873.63776	45824.10533	2	139	11	2.7	7	345	32	0.83	126	3.26	NA	NA	NA	NA	1	31.7	1	1	NA	NA	NA	NA	NA	360	NA	2	1	3	4	1	6.8	NA	NA	NA	NA	NA
100229	10	1	59	3	1	2	32236.64158	35272.00429	2	142	7.5	3.1	2.9	198	59	1.53	182	4.71	NA	NA	NA	NA	1	34.8	2	2	NA	NA	NA	NA	NA	720	NA	2	0	1	1	0	6.1	NA	NA	NA	NA	NA
100230	10	2	59	1	1	2.38	7435.480948	7137.610612	2	148	NA	NA	NA	NA	NA	NA	NA	NA	NA	NA	NA	NA	1	35	2	1	NA	NA	NA	NA	NA	360	NA	2	1	2	3	1	NA	0	NA	NA	NA	NA
100231	10	2	69	1	2	1.96	13842.78581	14520.30453	2	137	6.3	1.7	4	189	42	1.09	189	4.89	133	1.502	120	3.103	1	49.8	2	2	NA	NA	NA	NA	NA	15	NA	2	0	2	2	0	5.8	34428.01929	111	6.16	23.18	139.08
100232	10	1	8	5	NA	1.32	11743.85051	12295.55605	1	138	NA	NA	NA	NA	NA	NA	NA	NA	NA	NA	NA	NA	NA	22.6	NA	2	NA	NA	NA	NA	NA	NA	NA	NA	NA	NA	NA	NA	NA	NA	NA	NA	NA	NA
100233	10	2	65	4	4	NA	9285.373701	9389.862397	2	143	5.1	2	2.6	242	60	1.55	207	5.35	NA	NA	NA	NA	1	35.6	1	1	NA	NA	NA	NA	NA	240	NA	2	1	1	2	0	6.8	NA	NA	NA	NA	NA
100234	10	2	30	5	5	2.71	17402.51458	17223.64175	1	143	7.2	2.7	3.7	249	56	1.45	176	4.55	NA	NA	NA	NA	1	21.5	2	2	NA	NA	NA	NA	NA	600	2	2	0	2	2	0	5.2	NA	NA	NA	NA	NA
100235	10	1	77	3	3	NA	117917.8896	127791.9194	2	134	7.2	1.4	4.6	191	81	2.09	177	4.58	71	0.802	82	2.121	1	25.9	2	2	NA	NA	NA	NA	NA	180	NA	2	1	1	2	0	5.4	440457.8471	114	6.33	4.98	29.88
100236	10	1	61	3	5	1.89	45701.74442	49317.15032	2	142	10.1	2.5	5.8	222	40	1.03	174	4.5	NA	NA	NA	NA	1	36.1	1	2	NA	NA	NA	NA	NA	480	NA	2	0	1	1	0	5.6	NA	NA	NA	NA	NA
100237	10	2	9	1	NA	2.43	17985.51645	17717.32725	2	144	8.1	2.2	4.3	377	NA	NA	NA	NA	NA	NA	NA	NA	NA	16.7	NA	2	NA	NA	NA	NA	NA	NA	NA	NA	NA	NA	NA	NA	NA	NA	NA	NA	NA	NA
100238	10	1	58	3	3	4.93	216405.7647	219486.0179	1	142	8.2	2	5.6	227	60	1.55	248	6.41	236	2.664	141	3.646	1	30.5	2	2	NA	NA	NA	NA	NA	240	NA	2	0	1	1	0	5.7	451625.4301	106	5.88	21.21	127.26
100239	10	1	5	4	NA	0	9027.493283	9562.924057	2	145	6	2.6	2.1	270	NA	NA	NA	NA	NA	NA	NA	NA	NA	17.6	NA	2	NA	NA	NA	NA	NA	NA	NA	NA	NA	NA	NA	NA	NA	NA	NA	NA	NA	NA
100240	10	2	11	4	NA	0.9	11165.81303	11637.44895	1	141	7.7	3.4	3.4	279	37	0.96	136	3.52	NA	NA	NA	NA	NA	26.5	NA	2	NA	NA	NA	NA	NA	NA	NA	NA	NA	NA	NA	NA	NA	NA	NA	NA	NA	NA
100241	10	2	36	3	5	5	142803.4341	144132.2465	2	137	10.9	2	8.1	343	67	1.73	173	4.47	NA	NA	NA	NA	1	21.3	2	2	NA	NA	NA	NA	NA	300	2	2	0	3	3	1	5.2	NA	NA	NA	NA	NA
100242	10	2	32	4	2	NA	24091.35762	24808.21271	2	144	8	2.9	4.1	320	103	2.66	236	6.1	NA	NA	NA	NA	2	22.9	2	2	NA	NA	NA	NA	NA	240	2	2	0	1	1	0	5.4	NA	NA	NA	NA	NA
100243	10	1	70	5	1	1.3	7792.632492	8211.448943	2	139	6.1	1.7	3.3	219	32	0.83	103	2.66	140	1.581	43	1.112	1	NA	1	2	NA	NA	NA	NA	NA	300	NA	1	0	0	0	0	5.6	26703.982	88	4.88	18.68	112.08
100244	10	1	62	3	4	2.8	36101.96721	39713.53191	2	141	7	2.6	3.5	153	44	1.14	203	5.25	104	1.174	138	3.569	1	32.7	2	2	NA	NA	NA	NA	NA	480	NA	1	0	1	1	0	5.7	120124.3145	103	5.72	22.49	134.94
100245	10	1	9	1	NA	2.85	29888.30091	30991.49499	1	135	NA	NA	NA	NA	NA	NA	NA	NA	NA	NA	NA	NA	NA	19.7	NA	2	NA	NA	NA	NA	NA	NA	NA	NA	NA	NA	NA	NA	NA	NA	NA	NA	NA	NA
100246	10	2	22	5	5	NA	24451.74616	24758.4168	2	138	7.9	1.7	5.8	280	60	1.55	141	3.65	NA	NA	NA	NA	1	18.2	2	2	NA	NA	NA	NA	NA	420	NA	2	0	0	0	0	5.2	NA	NA	NA	NA	NA
100247	10	2	61	2	5	0.91	26491.94714	28021.32116	2	142	4.6	1.6	2.5	196	42	1.09	228	5.9	239	2.698	138	3.569	1	39.1	1	2	NA	NA	NA	NA	NA	360	NA	2	0	1	1	0	5.8	59564.94062	118	6.55	20.43	122.58
100248	10	1	28	5	5	3.69	15343.3001	16427.91311	1	143	6.9	3.2	2.7	221	47	1.22	159	4.11	45	0.508	103	2.664	1	25.1	2	2	NA	NA	NA	NA	NA	480	NA	1	0	0	0	0	5.8	41197.47992	106	5.88	5.41	32.46
100249	10	2	8	3	NA	0.24	15798.72033	17782.84898	1	145	6.3	2.4	3.3	303	64	1.66	195	5.04	NA	NA	NA	NA	NA	19.1	NA	2	NA	NA	NA	NA	NA	NA	NA	NA	NA	NA	NA	NA	NA	NA	NA	NA	NA	NA
100250	10	2	57	3	4	2.6	23800.79671	23003.79763	1	135	6.4	2.2	3.6	250	57	1.47	231	5.97	NA	NA	NA	NA	1	26.2	2	2	NA	NA	NA	NA	NA	300	NA	1	0	1	1	0	5	NA	NA	NA	NA	NA
100251	10	2	45	4	5	1.85	27447.1505	30766.14914	2	136	5.2	1.6	3	278	58	1.5	198	5.12	NA	NA	NA	NA	1	41.6	1	2	NA	NA	NA	NA	NA	960	NA	2	1	2	3	1	5.5	NA	NA	NA	NA	NA
100252	10	1	80	3	3	1.69	20641.46184	23635.11186	1	134	7.6	2.3	4.7	150	76	1.97	170	4.4	NA	NA	NA	NA	1	28.2	2	2	NA	NA	NA	NA	NA	720	NA	2	0	1	1	0	5.1	NA	NA	NA	NA	NA
100253	10	1	30	2	5	5	91775.45958	110714.0463	1	143	8.1	2.4	5	265	46	1.19	137	3.54	NA	NA	NA	NA	1	29	2	2	NA	NA	NA	NA	NA	480	NA	2	0	0	0	0	4.8	NA	NA	NA	NA	NA
100254	10	2	28	4	5	NA	31855.9191	35922.2589	2	146	3.5	1.9	1.3	162	58	1.5	175	4.53	65	0.734	104	2.689	2	25.1	2	2	NA	NA	NA	NA	NA	300	NA	2	0	1	1	0	5.3	76837.4675	101	5.61	6.81	40.86
100255	10	1	13	3	NA	3.48	92649.82815	112051.692	2	147	5.3	1.6	3	237	47	1.22	179	4.63	107	1.208	111	2.87	NA	28.1	NA	2	NA	NA	NA	NA	NA	NA	NA	NA	NA	NA	NA	NA	5.3	313871.5415	109	6.05	18.97	113.82
100256	10	1	2	1	NA	4.88	17892.50034	0	1	148	NA	NA	NA	NA	NA	NA	NA	NA	NA	NA	NA	NA	NA	NA	NA	2	NA	NA	NA	NA	NA	NA	NA	NA	NA	NA	NA	NA	NA	NA	NA	NA	NA	NA
100257	10	2	55	5	5	1.07	11229.49054	11257.39755	2	148	6.9	2	4.1	302	NA	NA	NA	NA	NA	NA	NA	NA	1	28.6	2	2	NA	NA	NA	NA	NA	300	NA	2	0	0	0	0	5.5	0	93	5.16	NA	NA
100258	10	2	25	3	2	2.77	70885.4542	83832.08383	1	142	9.8	1.8	7.4	208	45	1.16	174	4.5	NA	NA	NA	NA	1	34.7	2	2	NA	NA	NA	NA	NA	540	1	1	0	3	3	1	4.9	NA	NA	NA	NA	NA
100259	10	2	9	1	NA	2.52	31119.02757	31371.6806	2	143	5	2.2	2.3	242	67	1.73	166	4.29	NA	NA	NA	NA	NA	16.9	NA	2	NA	NA	NA	NA	NA	NA	NA	NA	NA	NA	NA	NA	NA	NA	NA	NA	NA	NA
100260	10	2	18	3	NA	0.87	30020.11615	31750.79508	1	135	7.7	2.7	4.2	273	64	1.66	145	3.75	31	0.35	75	1.94	2	33.5	2	2	NA	NA	NA	NA	NA	300	NA	2	NA	NA	NA	NA	5	65115.45144	91	5.05	15.91	95.46
100261	10	2	80	3	3	4.74	60928.91547	63437.21752	2	138	7.4	1.2	5.6	157	81	2.09	181	4.68	40	0.452	92	2.379	1	32.9	1	2	NA	NA	NA	NA	NA	300	NA	2	1	2	3	1	5.4	151467.1597	125	6.94	16.53	99.18
100262	10	2	18	1	NA	0	31189.8812	33399.28893	1	135	7.1	2.5	4.1	263	52	1.34	135	3.49	NA	NA	NA	NA	1	24.2	2	2	NA	NA	NA	NA	NA	300	NA	2	NA	NA	NA	NA	5.5	NA	NA	NA	NA	NA
100263	10	2	80	3	1	2.19	31047.06953	0	2	143	NA	NA	NA	NA	NA	NA	NA	NA	NA	NA	NA	NA	NA	NA	2	1	NA	NA	NA	NA	NA	360	NA	2	NA	NA	NA	NA	NA	NA	NA	NA	NA	NA
100264	10	1	26	4	2	0.98	26125.06561	29498.55602	1	137	5.2	1.8	2.7	203	41	1.06	146	3.78	141	1.592	77	1.991	1	NA	2	2	NA	NA	NA	NA	NA	360	NA	1	0	1	1	0	5.4	69922.04734	97	5.38	7.18	43.08
100265	10	2	55	5	5	3.65	9890.216821	11059.69817	2	148	4.4	1.5	2.4	212	61	1.58	227	5.87	83	0.937	149	3.853	1	20.6	2	2	NA	NA	NA	NA	NA	420	NA	2	0	0	0	0	5.4	23093.89899	97	5.38	5.75	34.5
100266	10	2	40	3	4	0	52282.90058	56769.06167	1	135	6.8	2.3	3.5	288	72	1.86	238	6.15	NA	NA	NA	NA	1	18.4	2	2	NA	NA	NA	NA	NA	60	2	1	0	1	1	0	5.4	NA	NA	NA	NA	NA
100267	10	2	0	2	NA	0.58	6573.422443	6624.107737	2	142	NA	NA	NA	NA	NA	NA	NA	NA	NA	NA	NA	NA	NA	NA	NA	NA	NA	NA	NA	NA	NA	NA	NA	NA	NA	NA	NA	NA	NA	NA	NA	NA	NA	NA
100268	10	2	60	5	5	5	19504.16014	22055.08744	2	147	3.7	1.2	2	304	73	1.89	240	6.21	33	0.373	160	4.138	2	28.3	2	2	NA	NA	NA	NA	NA	240	NA	1	0	0	0	0	5.6	39366.4661	86	4.77	2.03	12.18
100269	10	2	24	3	4	1.14	54746.49419	54286.94816	1	135	6.8	2.7	3.4	212	46	1.19	188	4.86	NA	NA	NA	NA	1	28.6	2	2	NA	NA	NA	NA	NA	300	2	1	0	1	1	0	5.1	NA	NA	NA	NA	NA
100270	10	1	36	2	4	3.71	42913.40429	50866.1321	2	135	10	2.3	6.9	374	41	1.06	175	4.53	70	0.79	120	3.103	1	28.7	1	2	NA	NA	NA	NA	NA	780	NA	1	0	2	2	0	5.7	120150.9543	106	5.88	9.12	54.72
100271	10	2	36	3	4	5	70629.5789	68579.16896	1	138	7.2	2.5	3.7	333	46	1.19	215	5.56	NA	NA	NA	NA	1	31.8	2	2	NA	NA	NA	NA	NA	480	2	2	0	0	0	0	5.1	NA	NA	NA	NA	NA
100272	10	1	35	5	5	3.14	22692.2691	21423.09481	1	134	8.4	3.2	4	247	29	0.75	180	4.65	NA	NA	NA	NA	1	35.3	2	2	NA	NA	NA	NA	NA	120	NA	1	0	0	0	0	6	NA	NA	NA	NA	NA
100273	10	1	71	3	3	1.66	8186.443255	8287.516262	1	144	7	1.7	4.3	157	54	1.4	167	4.32	72	0.813	99	2.56	1	18.4	1	2	NA	NA	NA	NA	NA	480	NA	1	0	0	0	0	5	26255.33384	100	5.55	3.11	18.66
100274	10	2	60	5	2	0.74	21403.55474	23286.3338	1	138	5.4	1.3	3.2	183	50	1.29	161	4.16	129	1.456	85	2.198	NA	38.6	1	2	NA	NA	NA	NA	NA	240	NA	2	NA	NA	NA	NA	6.4	41564.13673	119	6.61	17.64	105.84
100275	10	2	11	4	NA	1.59	10152.67596	10348.29914	2	140	6.9	2.5	3.3	265	41	1.06	126	3.26	NA	NA	NA	NA	NA	28.1	NA	2	NA	NA	NA	NA	NA	NA	NA	NA	NA	NA	NA	NA	NA	NA	NA	NA	NA	NA
100276	10	2	23	4	4	0.69	16313.41171	0	1	145	NA	NA	NA	NA	NA	NA	NA	NA	NA	NA	NA	NA	NA	NA	2	2	NA	NA	NA	NA	NA	35	NA	2	NA	NA	NA	NA	NA	NA	NA	NA	NA	NA
100277	10	2	18	3	NA	2.64	14151.97961	16977.49852	1	145	11.2	3.3	7.1	303	53	1.37	206	5.33	139	1.569	125	3.233	1	35.7	2	2	NA	NA	NA	NA	NA	300	NA	2	NA	NA	NA	NA	5.2	34817.94638	102	5.66	20.76	124.56
100278	10	2	75	3	3	4.1	71879.30085	79986.0237	2	134	5	1.4	3	200	63	1.63	182	4.71	107	1.208	98	2.534	1	30.2	2	2	NA	NA	NA	NA	NA	240	NA	2	2	2	4	1	5.8	210106.1462	101	5.61	6.58	39.48
100279	10	1	2	3	NA	3.46	25408.48517	0	2	141	NA	NA	NA	NA	NA	NA	NA	NA	NA	NA	NA	NA	NA	NA	NA	2	NA	NA	NA	NA	NA	NA	NA	NA	NA	NA	NA	NA	NA	NA	NA	NA	NA	NA
100280	10	2	33	3	3	5	154372.3116	155897.8241	2	143	7.3	3	3.6	407	48	1.24	173	4.47	121	1.366	101	2.612	1	39	1	2	NA	NA	NA	NA	NA	600	2	2	0	1	1	0	5.6	351444.4331	98	5.44	16.75	100.5
100281	10	2	59	3	3	5	160902.6553	156240.0573	1	140	10.1	3.7	5.3	284	38	0.98	181	4.68	NA	NA	NA	NA	1	41.8	1	2	NA	NA	NA	NA	NA	120	NA	2	0	0	0	0	5.6	NA	NA	NA	NA	NA
100282	10	1	60	3	4	NA	13149.31187	13677.54162	1	137	8.6	2.4	5.4	230	38	0.98	176	4.55	NA	NA	NA	NA	1	26.7	1	2	NA	NA	NA	NA	NA	300	NA	1	1	1	2	0	5.4	NA	NA	NA	NA	NA
100283	10	2	65	2	1	NA	10240.92602	11224.01192	1	138	4	1.8	1.9	259	35	0.91	102	2.64	97	1.095	48	1.241	1	44.6	2	2	NA	NA	NA	NA	NA	420	NA	1	1	3	4	1	5.3	21632.24878	96	5.33	21.9	131.4
100284	10	1	15	4	NA	1.04	11664.7045	11901.64714	1	147	6.1	2	3.4	269	55	1.42	139	3.59	33	0.373	77	1.991	NA	20.9	NA	2	NA	NA	NA	NA	NA	NA	NA	NA	NA	NA	NA	NA	5.1	51628.88555	92	5.11	8.57	51.42
100285	10	2	18	2	NA	1.42	53036.63155	0	1	140	NA	NA	NA	NA	NA	NA	NA	NA	NA	NA	NA	NA	NA	NA	2	2	NA	NA	NA	NA	NA	480	NA	2	NA	NA	NA	NA	NA	NA	NA	NA	NA	NA
100286	10	2	45	4	4	NA	23945.0676	24507.22169	1	139	3.5	1.1	2	173	54	1.4	227	5.87	75	0.847	158	4.086	1	33.2	2	2	NA	NA	NA	NA	NA	60	NA	1	0	1	1	0	5.8	70132.72113	101	5.61	9	54
100287	10	2	18	1	NA	4.93	27602.94362	28777.98133	2	136	6.5	2	3.5	340	43	1.11	154	3.98	51	0.576	101	2.612	1	22	2	2	NA	NA	NA	NA	NA	300	NA	2	NA	NA	NA	NA	5.1	52295.35358	101	5.61	7.43	44.58
100288	10	2	43	5	2	1.15	14454.02974	14002.50774	2	148	7.8	1.9	5	246	51	1.32	188	4.86	90	1.016	119	3.077	2	40.4	2	2	NA	NA	NA	NA	NA	120	2	2	1	3	4	1	5.8	29238.81776	107	5.94	37.52	225.12
100289	10	1	66	4	3	3.46	7402.628694	7643.577374	2	148	6.6	2.1	3.6	304	61	1.58	252	6.52	72	0.813	177	4.577	NA	32.1	1	2	NA	NA	NA	NA	NA	120	NA	1	NA	NA	NA	NA	5.6	16250.47594	105	5.83	6.58	39.48
100290	10	1	1	3	NA	5	29484.21223	30780.59004	2	147	13.1	8	4	354	NA	NA	NA	NA	NA	NA	NA	NA	NA	NA	NA	2	NA	NA	NA	NA	NA	NA	NA	NA	NA	NA	NA	NA	NA	NA	NA	NA	NA	NA
100291	10	2	61	4	3	NA	11988.41313	12110.93131	2	145	6	1.7	3.6	288	48	1.24	147	3.8	60	0.677	87	2.25	2	31.9	2	2	NA	NA	NA	NA	NA	480	NA	2	2	0	2	0	5.6	31896.15471	92	5.11	10.5	63
100292	10	2	56	5	3	0.61	52473.73693	52043.927	2	142	9.7	2.1	6.6	270	52	1.34	177	4.58	107	1.208	104	2.689	1	52.2	2	3	NA	NA	NA	NA	NA	480	NA	1	1	2	3	1	6.2	120807.317	149	8.27	12.93	77.58
100293	10	2	29	4	3	1.2	35424.15228	39167.36619	2	147	2.8	0.8	1.7	132	189	4.89	260	6.72	NA	NA	NA	NA	NA	28.9	2	2	NA	NA	NA	NA	NA	240	NA	1	NA	NA	NA	NA	4.7	NA	NA	NA	NA	NA
100294	10	2	40	4	4	3.25	18440.6188	18936.22191	1	141	5.1	1.6	3.1	202	50	1.29	154	3.98	NA	NA	NA	NA	1	25.8	2	2	NA	NA	NA	NA	NA	360	2	2	0	1	1	0	4.7	NA	NA	NA	NA	NA
100295	10	1	36	4	3	NA	38887.34256	50221.57164	1	141	6.8	3.3	2.6	241	53	1.37	214	5.53	56	0.632	150	3.879	NA	24.6	2	2	NA	NA	NA	NA	NA	300	NA	2	NA	NA	NA	NA	5.7	119042.9493	93	5.16	11.97	71.82
100296	10	2	11	4	NA	4.32	29348.10378	30757.02762	2	144	5.9	2.1	3.4	274	62	1.6	129	3.34	NA	NA	NA	NA	NA	16.3	NA	2	NA	NA	NA	NA	NA	NA	NA	NA	NA	NA	NA	NA	NA	NA	NA	NA	NA	NA
100297	10	1	70	3	5	5	120329.8829	133053.3235	1	143	4.7	1.6	2.3	180	49	1.27	180	4.65	NA	NA	NA	NA	1	27.9	2	2	NA	NA	NA	NA	NA	420	NA	2	0	0	0	0	5.8	NA	NA	NA	NA	NA
100298	10	2	47	4	5	3.34	46334.04419	59754.11361	2	138	4	2.1	1.6	209	71	1.84	172	4.45	NA	NA	NA	NA	1	36.4	1	2	NA	NA	NA	NA	NA	420	NA	1	0	3	3	1	5.3	NA	NA	NA	NA	NA
100299	10	2	27	4	4	2.6	44041.12245	45733.16484	1	143	8.5	2.4	5	342	50	1.29	268	6.93	70	0.79	204	5.275	1	40.8	2	2	NA	NA	NA	NA	NA	240	2	2	0	1	1	0	5.4	97822.92858	87	4.83	9.76	58.56
100300	10	2	14	4	NA	2.06	21749.04651	28445.88522	1	139	3.8	1.8	1.5	225	60	1.55	122	3.15	NA	NA	NA	NA	NA	NA	NA	2	NA	NA	NA	NA	NA	NA	NA	NA	NA	NA	NA	NA	5.2	NA	NA	NA	NA	NA
100301	10	2	53	5	4	2.89	9952.62035	10906.85226	2	143	10.3	2.3	7.2	501	73	1.89	184	4.76	117	1.321	88	2.276	1	36.8	2	2	NA	NA	NA	NA	NA	480	NA	1	1	1	2	0	5.6	25569.9751	97	5.38	7.5	45
100302	10	1	30	3	4	4.28	142122.108	0	2	142	NA	NA	NA	NA	NA	NA	NA	NA	NA	NA	NA	NA	NA	NA	2	2	NA	NA	NA	NA	NA	360	NA	1	NA	NA	NA	NA	NA	NA	NA	NA	NA	NA
100303	10	1	60	1	1	1.92	12028.58189	13204.98058	2	143	6.7	2.3	3.3	224	79	2.04	211	5.46	59	0.666	120	3.103	1	27.2	1	2	NA	NA	NA	NA	NA	120	NA	2	0	2	2	0	5.4	35084.87257	108	6	4.97	29.82
100304	10	1	4	3	NA	1.5	16978.28642	17531.61967	2	142	10.4	2.9	5.5	484	NA	NA	NA	NA	NA	NA	NA	NA	NA	19	NA	2	NA	NA	NA	NA	NA	NA	NA	NA	NA	NA	NA	NA	NA	NA	NA	NA	NA	NA
100305	10	1	48	5	5	1.52	12499.52832	13424.95767	1	138	7.6	2.3	4.5	194	33	0.85	159	4.11	NA	NA	NA	NA	1	38.8	2	2	NA	NA	NA	NA	NA	240	NA	1	0	0	0	0	5	NA	NA	NA	NA	NA
100306	10	1	0	4	NA	0.12	5849.783481	6239.89233	2	140	NA	NA	NA	NA	NA	NA	NA	NA	NA	NA	NA	NA	NA	NA	NA	NA	NA	NA	NA	NA	NA	NA	NA	NA	NA	NA	NA	NA	NA	NA	NA	NA	NA	NA
100307	10	2	8	4	NA	0.73	6640.643047	6693.487797	1	141	NA	NA	NA	NA	NA	NA	NA	NA	NA	NA	NA	NA	NA	16.4	NA	2	NA	NA	NA	NA	NA	NA	NA	NA	NA	NA	NA	NA	NA	NA	NA	NA	NA	NA
100308	10	2	2	4	NA	0.35	7178.332271	7660.8336	2	148	NA	NA	NA	NA	NA	NA	NA	NA	NA	NA	NA	NA	NA	17.1	NA	2	NA	NA	NA	NA	NA	NA	NA	NA	NA	NA	NA	NA	NA	NA	NA	NA	NA	NA
100309	10	2	80	3	3	2.88	62167.33688	70428.92888	2	134	7.8	2.4	4.5	327	58	1.5	118	3.05	NA	NA	NA	NA	1	29	1	2	NA	NA	NA	NA	NA	300	NA	1	0	2	2	0	5.9	NA	NA	NA	NA	NA
100310	10	2	9	4	NA	0.35	12165.51228	12502.41376	1	138	7	2.9	2.8	345	55	1.42	183	4.73	NA	NA	NA	NA	NA	16.1	NA	2	NA	NA	NA	NA	NA	NA	NA	NA	NA	NA	NA	NA	NA	NA	NA	NA	NA	NA
100311	10	1	55	1	1	NA	23200.736	23152.82634	2	144	5	1.5	3.1	166	41	1.06	176	4.55	NA	NA	NA	NA	1	32.9	2	2	NA	NA	NA	NA	NA	300	NA	1	0	1	1	0	5.4	NA	NA	NA	NA	NA
100312	10	2	9	5	NA	1.57	10742.96072	11070.17569	1	134	NA	NA	NA	NA	NA	NA	NA	NA	NA	NA	NA	NA	NA	17.3	NA	2	NA	NA	NA	NA	NA	NA	NA	NA	NA	NA	NA	NA	NA	NA	NA	NA	NA	NA
100313	10	2	35	3	4	1.21	38667.99186	37551.43894	1	142	7.3	2.5	4.2	248	38	0.98	176	4.55	NA	NA	NA	NA	1	20	2	2	NA	NA	NA	NA	NA	600	2	1	0	0	0	0	5.2	NA	NA	NA	NA	NA
100314	10	1	9	2	NA	4.43	30288.99686	31435.1465	2	136	8.9	3	5.1	444	60	1.55	136	3.52	NA	NA	NA	NA	NA	13.6	NA	2	NA	NA	NA	NA	NA	NA	NA	NA	NA	NA	NA	NA	NA	NA	NA	NA	NA	NA
100315	10	1	62	2	4	2.39	11799.42706	11950.08527	2	138	7.1	1.9	4.5	219	34	0.88	204	5.28	NA	NA	NA	NA	1	32.9	2	2	NA	NA	NA	NA	NA	600	NA	1	0	1	1	0	5.5	NA	NA	NA	NA	NA
100316	10	1	13	2	NA	NA	22941.67915	23965.62981	2	146	3.4	1.8	1.1	297	51	1.32	124	3.21	68	0.768	59	1.526	NA	16.4	NA	2	NA	NA	NA	NA	NA	NA	NA	NA	NA	NA	NA	NA	4.7	71883.09491	100	5.55	9.74	58.44
100317	10	2	3	1	NA	2.23	16983.00103	21796.41429	1	135	8.4	5.2	2.1	316	NA	NA	NA	NA	NA	NA	NA	NA	NA	15	NA	2	NA	NA	NA	NA	NA	NA	NA	NA	NA	NA	NA	NA	NA	NA	NA	NA	NA	NA
100318	10	1	41	1	4	NA	48586.44535	47700.08733	2	140	12.9	3.2	8	345	41	1.06	199	5.15	NA	NA	NA	NA	1	36.5	2	2	NA	NA	NA	NA	NA	720	NA	1	0	1	1	0	5.2	NA	NA	NA	NA	NA
100319	10	2	47	3	3	1.66	52401.83903	53476.25192	1	135	7.6	2	4.8	180	48	1.24	152	3.93	173	1.953	69	1.784	1	43.6	2	1	NA	NA	NA	NA	NA	240	NA	1	2	1	3	1	9.7	119599.1052	255	14.2	34.1	204.6
100320	10	1	3	5	NA	0.87	36883.92036	38505.65253	1	135	5.1	2.7	1.9	427	NA	NA	NA	NA	NA	NA	NA	NA	NA	23	NA	2	NA	NA	NA	NA	NA	NA	NA	NA	NA	NA	NA	NA	NA	NA	NA	NA	NA	NA
100321	10	1	62	1	3	NA	9079.464217	9980.141988	2	141	NA	NA	NA	NA	NA	NA	NA	NA	NA	NA	NA	NA	1	28.6	2	2	NA	NA	NA	NA	NA	120	NA	1	0	0	0	0	NA	NA	NA	NA	NA	NA
100322	10	1	3	5	NA	1.83	7949.192914	7992.229451	1	140	NA	NA	NA	NA	NA	NA	NA	NA	NA	NA	NA	NA	NA	NA	NA	2	NA	NA	NA	NA	NA	NA	NA	NA	NA	NA	NA	NA	NA	NA	NA	NA	NA	NA
100323	10	2	8	4	NA	4.74	16991.49655	20516.92289	2	147	4.6	2.3	1.4	341	54	1.4	155	4.01	NA	NA	NA	NA	NA	15.3	NA	2	NA	NA	NA	NA	NA	NA	NA	NA	NA	NA	NA	NA	NA	NA	NA	NA	NA	NA
100324	10	2	46	2	3	1.82	41792.11349	51720.74686	1	134	9.9	3.1	5.5	281	53	1.37	234	6.05	102	1.152	161	4.163	1	29.1	2	1	NA	NA	NA	NA	NA	240	NA	2	0	2	2	0	6.5	110829.0746	151	8.38	12.66	75.96
100325	10	2	35	5	2	4.08	24238.13442	23576.80142	2	134	6.8	2.1	3.9	272	34	0.88	166	4.29	245	2.766	83	2.146	NA	25.3	2	2	NA	NA	NA	NA	NA	420	NA	2	NA	NA	NA	NA	5.4	52794.04837	109	6.05	19.52	117.12
100326	10	2	21	4	3	0.59	39458.80708	42842.24792	1	147	7.9	3.2	3.8	471	46	1.19	166	4.29	67	0.756	107	2.767	1	39.1	2	2	NA	NA	NA	NA	NA	240	NA	2	1	1	2	0	5.3	108700.6077	95	5.27	12.09	72.54
100327	10	1	16	4	NA	5	12905.88798	13481.21247	2	134	4.7	2.1	2	293	48	1.24	128	3.31	52	0.587	70	1.81	NA	23.9	2	2	NA	NA	NA	NA	NA	NA	NA	NA	NA	NA	NA	NA	5.6	45673.77375	96	5.33	7.05	42.3
100328	10	1	0	5	NA	3.05	5042.257125	5589.152538	1	136	NA	NA	NA	NA	NA	NA	NA	NA	NA	NA	NA	NA	NA	NA	NA	NA	NA	NA	NA	NA	NA	NA	NA	NA	NA	NA	NA	NA	NA	NA	NA	NA	NA	NA
100329	10	2	27	2	2	0.85	30479.7904	31314.99618	1	134	8.5	2.6	4.7	352	49	1.27	166	4.29	NA	NA	NA	NA	2	33.6	2	2	NA	NA	NA	NA	NA	180	2	2	0	1	1	0	5.8	NA	NA	NA	NA	NA
100330	10	1	3	4	NA	2.03	11771.17043	13068.34571	1	147	7.3	3.8	2.1	258	NA	NA	NA	NA	NA	NA	NA	NA	NA	15.8	NA	2	NA	NA	NA	NA	NA	NA	NA	NA	NA	NA	NA	NA	NA	NA	NA	NA	NA	NA
100331	10	1	3	3	NA	1.55	23784.55848	26465.58964	2	147	5.8	1.9	3.2	293	NA	NA	NA	NA	NA	NA	NA	NA	NA	17.4	NA	2	NA	NA	NA	NA	NA	NA	NA	NA	NA	NA	NA	NA	NA	NA	NA	NA	NA	NA
100332	10	1	43	3	4	2.01	137843.9998	138987.4809	2	142	5.8	1.8	2.3	211	50	1.29	197	5.09	65	0.734	134	3.465	1	24	2	2	NA	NA	NA	NA	NA	120	NA	2	0	1	1	0	5.7	275477.1566	105	5.83	3.46	20.76
100333	10	1	29	5	5	5	15104.70666	15955.88716	1	139	7.1	2.9	3.6	207	31	0.8	227	5.87	NA	NA	NA	NA	1	27.8	2	2	NA	NA	NA	NA	NA	360	NA	2	0	2	2	0	5.9	NA	NA	NA	NA	NA
100334	10	1	25	1	2	NA	17747.44165	18648.32877	2	135	NA	NA	NA	NA	NA	NA	NA	NA	NA	NA	NA	NA	1	27.2	1	2	NA	NA	NA	NA	NA	360	NA	2	1	1	2	0	NA	0	NA	NA	NA	NA
100335	10	1	1	4	NA	0.69	6685.206161	7433.182306	1	136	8.4	5.5	1.9	303	NA	NA	NA	NA	NA	NA	NA	NA	NA	NA	NA	2	NA	NA	NA	NA	NA	NA	NA	NA	NA	NA	NA	NA	NA	NA	NA	NA	NA	NA
100336	10	1	18	4	NA	0.33	15792.55179	16653.6111	1	146	4.4	1.5	2.6	180	54	1.4	151	3.9	NA	NA	NA	NA	1	20.4	2	2	NA	NA	NA	NA	NA	480	NA	2	NA	NA	NA	NA	5.6	NA	NA	NA	NA	NA
100337	10	1	0	5	NA	1.74	5792.888459	6102.2689	1	140	NA	NA	NA	NA	NA	NA	NA	NA	NA	NA	NA	NA	NA	NA	NA	NA	NA	NA	NA	NA	NA	NA	NA	NA	NA	NA	NA	NA	NA	NA	NA	NA	NA	NA
100338	10	1	45	3	5	0.35	29981.37533	31420.39557	1	143	6.8	1.8	4.2	270	40	1.03	180	4.65	258	2.913	88	2.276	2	24.1	2	2	NA	NA	NA	NA	NA	300	NA	2	0	1	1	0	5.7	67884.10725	120	6.66	11.08	66.48
100339	10	1	9	3	NA	4.3	42645.41735	46412.18828	2	141	NA	NA	NA	NA	NA	NA	NA	NA	NA	NA	NA	NA	NA	25.8	NA	2	NA	NA	NA	NA	NA	NA	NA	NA	NA	NA	NA	NA	NA	NA	NA	NA	NA	NA
100340	10	2	5	2	NA	0.25	18440.76545	19746.80933	2	140	9.4	4.1	4.3	252	NA	NA	NA	NA	NA	NA	NA	NA	NA	16.1	NA	2	NA	NA	NA	NA	NA	NA	NA	NA	NA	NA	NA	NA	NA	NA	NA	NA	NA	NA
100341	10	1	11	1	NA	NA	31524.34595	32629.44027	2	140	4.7	2.7	1.6	274	69	1.78	153	3.96	NA	NA	NA	NA	NA	15	NA	2	NA	NA	NA	NA	NA	NA	NA	NA	NA	NA	NA	NA	NA	NA	NA	NA	NA	NA
100342	10	1	17	4	NA	0.1	14579.71442	15501.72908	1	145	8.8	2.7	5.2	237	40	1.03	158	4.09	NA	NA	NA	NA	NA	32.7	2	2	NA	NA	NA	NA	NA	NA	NA	NA	NA	NA	NA	NA	5.6	NA	NA	NA	NA	NA
100343	10	1	7	3	NA	1.2	21360.71083	22399.32505	2	141	7	3.3	2.9	309	NA	NA	NA	NA	NA	NA	NA	NA	NA	17.8	NA	2	NA	NA	NA	NA	NA	NA	NA	NA	NA	NA	NA	NA	NA	NA	NA	NA	NA	NA
100344	10	2	8	3	NA	1.56	13237.61099	13707.35213	2	139	7.4	3	3.6	320	46	1.19	191	4.94	NA	NA	NA	NA	NA	17	NA	2	NA	NA	NA	NA	NA	NA	NA	NA	NA	NA	NA	NA	NA	NA	NA	NA	NA	NA
100345	10	2	8	5	NA	1.73	18495.26436	19383.17245	2	134	6.3	3.3	1.8	341	35	0.91	114	2.95	NA	NA	NA	NA	NA	15.6	NA	2	NA	NA	NA	NA	NA	NA	NA	NA	NA	NA	NA	NA	NA	NA	NA	NA	NA	NA
100346	10	2	79	5	3	0.62	18084.03945	18940.50725	1	136	9.6	3.9	4.7	207	73	1.89	215	5.56	NA	NA	NA	NA	2	23.7	1	3	NA	NA	NA	NA	NA	480	NA	2	0	0	0	0	5.6	NA	NA	NA	NA	NA
100347	10	1	57	1	5	5	78805.63661	79621.80823	2	140	6.8	1	4.9	179	34	0.88	223	5.77	NA	NA	NA	NA	1	27.3	1	2	NA	NA	NA	NA	NA	720	NA	2	0	1	1	0	5.1	NA	NA	NA	NA	NA
100348	10	2	49	4	4	5	21311.38204	24283.74476	1	144	6.9	2.8	3.5	306	48	1.24	188	4.86	55	0.621	129	3.336	2	34.8	1	2	NA	NA	NA	NA	NA	240	NA	2	0	2	2	0	5.8	62452.38433	106	5.88	6.29	37.74
100349	10	1	5	5	NA	3.21	11528.18572	11647.7301	2	140	4.8	2.7	1.4	257	NA	NA	NA	NA	NA	NA	NA	NA	NA	15.6	NA	2	NA	NA	NA	NA	NA	NA	NA	NA	NA	NA	NA	NA	NA	NA	NA	NA	NA	NA
100350	10	1	12	1	NA	1.89	32017.28819	0	2	142	NA	NA	NA	NA	NA	NA	NA	NA	NA	NA	NA	NA	NA	NA	NA	2	NA	NA	NA	NA	NA	NA	NA	NA	NA	NA	NA	NA	NA	NA	NA	NA	NA	NA
100351	10	1	11	3	NA	3.59	26363.36084	27645.21712	1	134	6.3	2.2	3.2	314	45	1.16	125	3.23	NA	NA	NA	NA	NA	19.6	NA	2	NA	NA	NA	NA	NA	NA	NA	NA	NA	NA	NA	NA	NA	NA	NA	NA	NA	NA
100352	10	1	0	1	NA	3.98	10870.25055	12170.58798	2	136	NA	NA	NA	NA	NA	NA	NA	NA	NA	NA	NA	NA	NA	NA	NA	NA	NA	NA	NA	NA	NA	NA	NA	NA	NA	NA	NA	NA	NA	NA	NA	NA	NA	NA
100353	10	1	59	5	5	0.96	11006.35153	12017.05186	2	148	8.6	2.3	5.4	256	53	1.37	203	5.25	NA	NA	NA	NA	NA	17	2	2	NA	NA	NA	NA	NA	360	NA	2	NA	NA	NA	NA	5.2	NA	NA	NA	NA	NA
100354	10	2	80	5	1	5	20632.25017	20944.74133	2	140	11.5	2.9	6.9	218	54	1.4	176	4.55	NA	NA	NA	NA	1	NA	1	2	NA	NA	NA	NA	NA	600	NA	2	2	0	2	0	6.7	NA	NA	NA	NA	NA
100355	10	1	12	3	NA	4.07	125124.1783	129801.6116	1	139	6.5	2.1	3.7	217	46	1.19	176	4.55	49	0.553	120	3.103	NA	15.6	NA	2	NA	NA	NA	NA	NA	NA	NA	NA	NA	NA	NA	NA	5.2	363591.4029	96	5.33	5.99	35.94
100356	10	2	39	4	3	0.74	23349.98651	24874.32027	1	145	9.7	2.6	5.8	339	83	2.15	192	4.97	NA	NA	NA	NA	1	30.7	2	2	NA	NA	NA	NA	NA	240	2	2	0	0	0	0	5.4	NA	NA	NA	NA	NA
100357	10	2	63	5	1	5	12100.77155	11790.46294	2	138	6.3	2.5	3.3	200	59	1.53	160	4.14	56	0.632	90	2.327	2	32.7	2	2	NA	NA	NA	NA	NA	240	NA	2	0	1	1	0	5.9	23765.04944	116	6.44	20.13	120.78
100358	10	2	62	1	2	0.73	10373.04772	12312.44268	2	143	12.2	3.1	7.9	202	46	1.19	176	4.55	90	1.016	112	2.896	1	37.1	1	1	NA	NA	NA	NA	NA	240	NA	2	3	3	6	1	11.4	28079.54434	291	16.2	248.86	1493.16
100359	10	1	33	5	5	5	19271.0218	0	2	138	NA	NA	NA	NA	NA	NA	NA	NA	NA	NA	NA	NA	NA	NA	2	3	NA	NA	NA	NA	NA	540	NA	2	NA	NA	NA	NA	NA	NA	NA	NA	NA	NA
100360	10	2	12	3	NA	1.32	33776.85236	33656.8535	1	145	6.2	2.2	3.3	209	44	1.14	141	3.65	120	1.355	73	1.888	NA	22.1	NA	2	NA	NA	NA	NA	NA	NA	NA	NA	NA	NA	NA	NA	5.5	69024.45132	106	5.88	12.14	72.84
100361	10	1	57	1	1	2.55	18469.22573	18499.76827	2	141	9.6	3	5.6	168	39	1.01	175	4.53	NA	NA	NA	NA	1	37.1	1	2	NA	NA	NA	NA	NA	420	NA	2	0	2	2	0	5.7	NA	NA	NA	NA	NA
100362	10	2	70	3	5	4.86	80972.78965	90523.85086	2	134	8.5	3.2	4.6	247	63	1.63	235	6.08	NA	NA	NA	NA	1	27.3	2	2	NA	NA	NA	NA	NA	240	NA	1	2	0	2	0	5.6	NA	NA	NA	NA	NA
100363	10	1	63	2	5	1.5	9428.15357	9104.024372	1	137	5.1	2.9	1.6	204	45	1.16	205	5.3	NA	NA	NA	NA	1	29.7	2	2	NA	NA	NA	NA	NA	360	NA	2	0	3	3	1	6.6	NA	NA	NA	NA	NA
100364	10	2	13	1	NA	1.04	16407.29552	16747.23219	2	141	8.3	2.3	5.6	248	52	1.34	122	3.15	NA	NA	NA	NA	NA	18	NA	2	NA	NA	NA	NA	NA	NA	NA	NA	NA	NA	NA	NA	5.4	NA	NA	NA	NA	NA
100365	10	2	22	1	3	0.41	23239.06348	24357.0205	1	147	6.5	1.7	3.8	278	42	1.09	179	4.63	NA	NA	NA	NA	1	25.9	2	2	NA	NA	NA	NA	NA	240	2	1	0	0	0	0	5	NA	NA	NA	NA	NA
100366	10	1	77	5	5	5	19649.58967	20960.74871	2	134	6.9	1.4	4.8	230	74	1.91	210	5.43	NA	NA	NA	NA	1	22.7	1	2	NA	NA	NA	NA	NA	120	NA	2	0	2	2	0	5.7	NA	NA	NA	NA	NA
100367	10	1	15	4	NA	1.87	18195.77902	18291.21378	2	147	2.6	1.9	0.5	286	54	1.4	158	4.09	NA	NA	NA	NA	NA	21.4	NA	2	NA	NA	NA	NA	NA	NA	NA	NA	NA	NA	NA	NA	4.8	NA	NA	NA	NA	NA
100368	10	1	12	1	NA	2.82	48960.32487	53340.7632	2	143	5.9	1.6	3.7	226	51	1.32	138	3.57	55	0.621	76	1.965	NA	16.3	NA	2	NA	NA	NA	NA	NA	NA	NA	NA	NA	NA	NA	NA	5	0	92	5.11	15.31	91.86
100369	10	2	55	5	4	2.94	14988.74288	17310.89501	1	137	7.2	2.5	3.9	244	69	1.78	263	6.8	NA	NA	NA	NA	1	28.2	1	2	NA	NA	NA	NA	NA	300	NA	2	0	2	2	0	5.6	NA	NA	NA	NA	NA
100370	10	2	7	4	NA	1.62	11506.98472	11846.84654	1	144	4.4	2.7	1.2	283	72	1.86	168	4.34	NA	NA	NA	NA	NA	14.2	NA	2	NA	NA	NA	NA	NA	NA	NA	NA	NA	NA	NA	NA	NA	NA	NA	NA	NA	NA
100371	10	1	4	5	NA	1.32	9642.926752	9784.573587	1	138	NA	NA	NA	NA	NA	NA	NA	NA	NA	NA	NA	NA	NA	16.4	NA	2	NA	NA	NA	NA	NA	NA	NA	NA	NA	NA	NA	NA	NA	NA	NA	NA	NA	NA
100372	10	2	1	1	NA	NA	18598.70775	20080.55792	1	138	9.6	6.7	2.1	345	NA	NA	NA	NA	NA	NA	NA	NA	NA	NA	NA	2	NA	NA	NA	NA	NA	NA	NA	NA	NA	NA	NA	NA	NA	NA	NA	NA	NA	NA
100373	10	1	74	5	5	3.86	20325.41137	21278.68532	1	148	5	1.7	2.6	277	76	1.97	175	4.53	66	0.745	86	2.224	1	22.6	2	2	NA	NA	NA	NA	NA	300	NA	2	0	2	2	0	5.7	43665.55081	124	6.88	9.27	55.62
100374	10	2	6	3	NA	5	48365.13817	51469.81513	2	147	NA	NA	NA	NA	NA	NA	NA	NA	NA	NA	NA	NA	NA	18.8	NA	2	NA	NA	NA	NA	NA	NA	NA	NA	NA	NA	NA	NA	NA	NA	NA	NA	NA	NA
100375	10	1	10	4	NA	0.73	5250.395725	5570.359312	2	140	6.1	2.5	3	199	67	1.73	172	4.45	NA	NA	NA	NA	NA	15.9	NA	2	NA	NA	NA	NA	NA	NA	NA	NA	NA	NA	NA	NA	NA	NA	NA	NA	NA	NA
100376	10	1	49	4	5	5	33376.37844	35932.74121	2	134	4.8	2.3	2.2	217	51	1.32	191	4.94	NA	NA	NA	NA	1	26.8	2	2	NA	NA	NA	NA	NA	180	NA	2	0	0	0	0	5.7	NA	NA	NA	NA	NA
100377	10	1	47	5	5	5	10049.99873	10423.51897	2	148	8.7	2.1	5.5	271	48	1.24	245	6.34	113	1.276	174	4.5	1	26.9	2	2	NA	NA	NA	NA	NA	600	NA	2	0	3	3	1	5.5	26939.75247	97	5.38	6.02	36.12
100378	10	2	44	5	4	3.49	120073.1383	120284.199	2	140	12.9	4.3	7.4	387	46	1.19	242	6.26	NA	NA	NA	NA	1	53.2	2	2	NA	NA	NA	NA	NA	900	2	1	1	2	3	1	6.2	NA	NA	NA	NA	NA
100379	10	1	14	3	NA	1.67	57873.09714	59126.59284	1	141	6.5	2.4	3.5	243	48	1.24	166	4.29	116	1.31	95	2.457	NA	21.5	NA	2	NA	NA	NA	NA	NA	NA	NA	NA	NA	NA	NA	NA	5.2	165621.3708	96	5.33	11.72	70.32
100380	10	1	45	3	4	NA	44922.08136	50782.6708	2	146	NA	NA	NA	NA	NA	NA	NA	NA	NA	NA	NA	NA	1	58	2	2	NA	NA	NA	NA	NA	240	NA	1	0	3	3	1	NA	0	NA	NA	NA	NA
100381	10	2	2	3	NA	3.23	11843.3091	11922.48914	1	140	12	5.3	5.5	427	NA	NA	NA	NA	NA	NA	NA	NA	NA	14.6	NA	2	NA	NA	NA	NA	NA	NA	NA	NA	NA	NA	NA	NA	NA	NA	NA	NA	NA	NA
100382	10	1	45	5	2	1.34	21856.96411	21615.43575	1	135	13.8	3.6	8.9	189	29	0.75	131	3.39	249	2.811	52	1.345	1	48.5	1	1	NA	NA	NA	NA	NA	480	NA	1	0	3	3	1	10	54485.52948	291	16.2	43.3	259.8
100383	10	1	0	3	NA	2.99	15872.91005	19916.77751	2	134	NA	NA	NA	NA	NA	NA	NA	NA	NA	NA	NA	NA	NA	NA	NA	NA	NA	NA	NA	NA	NA	NA	NA	NA	NA	NA	NA	NA	NA	NA	NA	NA	NA	NA
100384	10	2	3	3	NA	0.89	28398.14354	37554.26441	2	146	9.3	2.6	5.1	385	NA	NA	NA	NA	NA	NA	NA	NA	NA	NA	NA	2	NA	NA	NA	NA	NA	NA	NA	NA	NA	NA	NA	NA	NA	NA	NA	NA	NA	NA
100385	10	1	53	3	1	2.43	19023.57169	0	2	139	NA	NA	NA	NA	NA	NA	NA	NA	NA	NA	NA	NA	NA	NA	1	2	NA	NA	NA	NA	NA	300	NA	2	NA	NA	NA	NA	NA	NA	NA	NA	NA	NA
100386	10	2	37	1	4	1.99	21813.84616	22127.5278	2	135	9.4	2.3	6.4	232	67	1.73	205	5.3	109	1.231	116	3	1	39.6	2	2	NA	NA	NA	NA	NA	240	1	2	0	1	1	0	5.3	0	129	7.16	84.33	505.98
100387	10	2	19	3	NA	NA	24052.94008	0	1	146	NA	NA	NA	NA	NA	NA	NA	NA	NA	NA	NA	NA	NA	NA	2	2	NA	NA	NA	NA	NA	300	NA	2	NA	NA	NA	NA	NA	NA	NA	NA	NA	NA
100388	10	2	56	3	3	2.13	34028.55475	33288.4453	2	137	9.4	1.9	6.7	259	54	1.4	187	4.84	NA	NA	NA	NA	1	42.5	1	2	NA	NA	NA	NA	NA	420	NA	1	0	2	2	0	6.4	NA	NA	NA	NA	NA
100389	10	2	55	4	2	0.62	29692.77319	30327.68132	2	142	5.5	1.6	3	197	50	1.29	246	6.36	106	1.197	175	4.526	1	31.1	1	2	NA	NA	NA	NA	NA	780	NA	1	0	1	1	0	5.9	0	115	6.38	6.82	40.92
100390	10	2	67	4	4	1.27	8708.976065	9271.031351	1	144	3.3	1.2	1.3	188	74	1.91	239	6.18	NA	NA	NA	NA	1	25.5	1	2	NA	NA	NA	NA	NA	60	NA	2	0	1	1	0	5.4	NA	NA	NA	NA	NA
100391	10	2	12	4	NA	1.05	17554.02899	18854.9868	1	137	4.3	2	1.8	185	66	1.71	125	3.23	21	0.237	55	1.422	NA	21.9	NA	2	NA	NA	NA	NA	NA	NA	NA	NA	NA	NA	NA	NA	5.5	76876.92558	91	5.05	4.67	28.02
100392	10	2	0	4	NA	0.06	7157.818957	7321.502655	2	146	NA	NA	NA	NA	NA	NA	NA	NA	NA	NA	NA	NA	NA	NA	NA	NA	NA	NA	NA	NA	NA	NA	NA	NA	NA	NA	NA	NA	NA	NA	NA	NA	NA	NA
100393	10	1	52	3	3	5	162289.7544	160432.9802	1	135	9.6	3.5	5	219	27	0.7	250	6.47	NA	NA	NA	NA	1	34.9	1	2	NA	NA	NA	NA	NA	420	NA	1	0	1	1	0	6.7	NA	NA	NA	NA	NA
100394	10	1	16	5	NA	3.98	31939.28239	0	2	134	NA	NA	NA	NA	NA	NA	NA	NA	NA	NA	NA	NA	NA	NA	2	2	NA	NA	NA	NA	NA	NA	NA	NA	NA	NA	NA	NA	NA	NA	NA	NA	NA	NA
100395	10	2	77	4	2	0.74	12446.48772	14568.01186	2	145	6.6	3.4	2.3	234	NA	NA	NA	NA	NA	NA	NA	NA	1	33.1	1	2	NA	NA	NA	NA	NA	300	NA	1	2	3	5	1	4.9	34480.04534	101	5.61	NA	NA
100396	10	2	65	1	2	NA	11640.61878	12030.03346	2	136	5.5	2.2	2.7	274	50	1.29	207	5.35	150	1.694	127	3.284	2	26.3	2	2	NA	NA	NA	NA	NA	120	NA	2	0	1	1	0	5.5	23431.26652	95	5.27	14.76	88.56
100397	10	1	2	5	NA	1.5	9642.926752	9784.573587	1	138	NA	NA	NA	NA	NA	NA	NA	NA	NA	NA	NA	NA	NA	14.1	NA	2	NA	NA	NA	NA	NA	NA	NA	NA	NA	NA	NA	NA	NA	NA	NA	NA	NA	NA
100398	10	2	11	5	NA	5	9151.038508	9774.277527	2	138	4	1.9	1.6	335	54	1.4	150	3.88	NA	NA	NA	NA	NA	14.1	NA	2	NA	NA	NA	NA	NA	NA	NA	NA	NA	NA	NA	NA	NA	NA	NA	NA	NA	NA
100399	10	2	74	3	3	2.04	52333.37041	58845.17266	2	141	8.9	2	6	218	52	1.34	152	3.93	NA	NA	NA	NA	1	33.4	1	1	NA	NA	NA	NA	NA	720	NA	2	1	3	4	1	7.5	NA	NA	NA	NA	NA
100400	10	1	8	2	NA	0.85	28181.91012	29618.74698	1	134	8	2.4	4.5	296	41	1.06	147	3.8	NA	NA	NA	NA	NA	24.3	NA	2	NA	NA	NA	NA	NA	NA	NA	NA	NA	NA	NA	NA	NA	NA	NA	NA	NA	NA
100401	10	2	5	4	NA	1.64	12597.71331	13468.58444	2	140	4.8	2.3	1.8	323	NA	NA	NA	NA	NA	NA	NA	NA	NA	17.4	NA	2	NA	NA	NA	NA	NA	NA	NA	NA	NA	NA	NA	NA	NA	NA	NA	NA	NA	NA
100402	10	2	51	3	3	0.68	105145.1511	101242.4768	2	140	8.5	3.1	4.6	385	35	0.91	223	5.77	NA	NA	NA	NA	2	28.9	1	1	NA	NA	NA	NA	NA	300	NA	2	0	0	0	0	8	NA	NA	NA	NA	NA
100403	10	2	9	1	NA	0.63	22086.44526	22305.67402	2	136	5.1	3.1	1.5	250	52	1.34	152	3.93	NA	NA	NA	NA	NA	15.9	NA	2	NA	NA	NA	NA	NA	NA	NA	NA	NA	NA	NA	NA	NA	NA	NA	NA	NA	NA
100404	10	2	66	5	5	5	11057.41122	11815.5499	2	142	8.6	3	3.4	378	70	1.81	196	5.07	NA	NA	NA	NA	1	25.3	1	3	NA	NA	NA	NA	NA	300	NA	1	0	1	1	0	6.5	NA	NA	NA	NA	NA
100405	10	1	17	3	NA	2.28	20041.98043	20611.62329	2	139	9	2.7	5.5	207	72	1.86	144	3.72	NA	NA	NA	NA	NA	24.6	2	2	NA	NA	NA	NA	NA	NA	NA	NA	NA	NA	NA	NA	5.6	NA	NA	NA	NA	NA
100406	10	2	80	3	2	2.94	17649.28706	0	2	139	NA	NA	NA	NA	NA	NA	NA	NA	NA	NA	NA	NA	NA	NA	1	2	NA	NA	NA	NA	NA	240	NA	2	NA	NA	NA	NA	NA	NA	NA	NA	NA	NA
100407	10	1	55	5	4	NA	22839.52951	23757.86733	1	134	5.4	1.2	3.7	237	35	0.91	149	3.85	72	0.813	100	2.586	2	27.9	2	1	NA	NA	NA	NA	NA	180	NA	2	0	1	1	0	5.5	53227.99892	164	9.1	9.03	54.18
100408	10	2	6	4	NA	0	18519.42864	19446.68433	1	143	NA	NA	NA	NA	NA	NA	NA	NA	NA	NA	NA	NA	NA	16.3	NA	2	NA	NA	NA	NA	NA	NA	NA	NA	NA	NA	NA	NA	NA	NA	NA	NA	NA	NA
100409	10	2	17	5	NA	3.43	76724.69796	91613.88665	2	141	7.4	2.6	3.6	311	46	1.19	173	4.47	NA	NA	NA	NA	NA	23.1	2	2	NA	NA	NA	NA	NA	NA	NA	NA	NA	NA	NA	NA	5.3	NA	NA	NA	NA	NA
100410	10	2	58	1	4	2.59	15683.73258	16476.98422	2	137	8.4	2.7	5.1	231	35	0.91	166	4.29	NA	NA	NA	NA	1	32.2	1	2	NA	NA	NA	NA	NA	480	NA	2	0	1	1	0	6.1	NA	NA	NA	NA	NA
100411	10	1	68	4	4	NA	7719.49006	8633.276105	2	134	6.2	1.2	4.4	120	45	1.16	151	3.9	NA	NA	NA	NA	1	24.9	2	3	NA	NA	NA	NA	NA	180	NA	2	2	2	4	1	6.8	NA	NA	NA	NA	NA
100412	10	2	65	1	1	1	9508.35614	10074.19708	1	137	5.8	1.9	3.4	200	37	0.96	135	3.49	162	1.829	66	1.707	1	29.6	1	1	NA	NA	NA	NA	NA	9999	NA	2	1	3	4	1	6.9	21382.5614	155	8.6	8.94	53.64
100413	10	1	15	5	NA	5	9606.60779	9803.04905	2	138	6.2	1.9	2.5	234	60	1.55	150	3.88	NA	NA	NA	NA	NA	16	NA	2	NA	NA	NA	NA	NA	NA	NA	NA	NA	NA	NA	NA	5.3	NA	NA	NA	NA	NA
100414	10	1	80	3	4	2.13	38363.95651	46483.40879	2	142	5.7	1.2	3.6	232	42	1.09	133	3.44	NA	NA	NA	NA	1	28.9	1	2	NA	NA	NA	NA	NA	600	NA	1	3	1	4	1	5.5	NA	NA	NA	NA	NA
100415	10	2	49	4	4	5	22420.32327	22946.68121	2	142	9.2	3.4	5.1	310	72	1.86	224	5.79	NA	NA	NA	NA	1	28.1	2	2	NA	NA	NA	NA	NA	720	NA	2	0	1	1	0	5.4	NA	NA	NA	NA	NA
100416	10	2	2	3	NA	1.14	10543.32166	11507.34922	1	135	NA	NA	NA	NA	NA	NA	NA	NA	NA	NA	NA	NA	NA	16.8	NA	2	NA	NA	NA	NA	NA	NA	NA	NA	NA	NA	NA	NA	NA	NA	NA	NA	NA	NA
100417	10	2	1	4	NA	2.15	11605.40475	11894.03831	2	148	NA	NA	NA	NA	NA	NA	NA	NA	NA	NA	NA	NA	NA	NA	NA	2	NA	NA	NA	NA	NA	NA	NA	NA	NA	NA	NA	NA	NA	NA	NA	NA	NA	NA
100418	10	1	31	3	5	5	196899.9967	196668.1292	1	141	5.4	2.6	1.9	220	66	1.71	161	4.16	82	0.926	79	2.043	1	23.2	2	2	NA	NA	NA	NA	NA	600	NA	2	0	1	1	0	4.8	401071.4699	98	5.44	11.16	66.96
100419	10	1	40	3	4	0.77	24997.64101	25622.62326	1	140	9	2	6	269	48	1.24	202	5.22	107	1.208	133	3.439	1	38.4	1	3	NA	NA	NA	NA	NA	480	NA	2	0	1	1	0	5.7	55357.95696	98	5.44	16.1	96.6
100420	10	1	34	4	4	1.72	32751.2867	35318.93451	1	140	NA	NA	NA	NA	NA	NA	NA	NA	NA	NA	NA	NA	1	29.9	2	2	NA	NA	NA	NA	NA	180	NA	2	0	2	2	0	NA	NA	NA	NA	NA	NA
100421	10	2	50	2	5	3.65	52316.60266	55500.26228	2	134	8.5	2.3	5.3	334	71	1.84	210	5.43	NA	NA	NA	NA	1	22.7	2	2	NA	NA	NA	NA	NA	180	NA	2	1	1	2	0	5.5	NA	NA	NA	NA	NA
100422	10	1	66	4	4	3.07	6730.491355	7096.618477	1	146	5.1	1.8	2.6	193	39	1.01	99	2.56	53	0.598	49	1.267	1	19.9	1	2	NA	NA	NA	NA	NA	180	NA	1	1	2	3	1	6.7	17851.21217	102	5.66	3.44	20.64
100423	10	1	9	5	NA	2.75	22119.69012	23195.20792	1	142	7.6	3.1	3.7	275	61	1.58	147	3.8	NA	NA	NA	NA	NA	16.2	NA	2	NA	NA	NA	NA	NA	NA	NA	NA	NA	NA	NA	NA	NA	NA	NA	NA	NA	NA
100424	10	2	73	4	4	4.27	13504.64732	13271.33418	1	138	4.7	2	2.2	190	NA	NA	NA	NA	NA	NA	NA	NA	1	23.4	2	2	NA	NA	NA	NA	NA	480	NA	1	0	1	1	0	5.7	NA	NA	NA	NA	NA
100425	10	1	79	4	5	5	11435.03033	11325.89013	1	139	5.1	1.3	3	295	41	1.06	215	5.56	NA	NA	NA	NA	1	37	1	2	NA	NA	NA	NA	NA	360	NA	2	0	1	1	0	6.5	NA	NA	NA	NA	NA
100426	10	1	1	4	NA	4.41	12060.80034	13270.32664	1	147	8.2	6.1	1.1	222	NA	NA	NA	NA	NA	NA	NA	NA	NA	NA	NA	2	NA	NA	NA	NA	NA	NA	NA	NA	NA	NA	NA	NA	NA	NA	NA	NA	NA	NA
100427	10	2	38	1	3	3.67	55494.71936	67254.30311	1	148	11.5	3.1	7.5	306	78	2.02	215	5.56	NA	NA	NA	NA	2	32.8	2	2	NA	NA	NA	NA	NA	300	1	2	0	0	0	0	5.3	NA	NA	NA	NA	NA
100428	10	2	29	3	4	2.89	12417.39857	12289.74463	2	148	8.9	2.5	5.3	291	69	1.78	210	5.43	NA	NA	NA	NA	1	30.3	2	2	NA	NA	NA	NA	NA	540	NA	2	0	1	1	0	5.5	NA	NA	NA	NA	NA
100429	10	1	33	1	1	0.04	61712.92347	66897.66794	2	144	7.9	2.5	4.3	253	26	0.67	164	4.24	NA	NA	NA	NA	1	30.1	2	2	NA	NA	NA	NA	NA	60	NA	2	0	0	0	0	5.7	NA	NA	NA	NA	NA
100430	10	1	13	3	NA	1.37	19850.8888	19484.42032	1	137	7.7	2.5	4.1	197	48	1.24	154	3.98	80	0.903	90	2.327	NA	18.6	NA	2	NA	NA	NA	NA	NA	NA	NA	NA	NA	NA	NA	NA	5.1	47897.45766	102	5.66	11.57	69.42
100431	10	2	28	3	4	3.75	75507.73468	75376.69324	2	142	10.1	3.3	5.9	323	63	1.63	159	4.11	NA	NA	NA	NA	1	43.6	2	2	NA	NA	NA	NA	NA	360	2	2	0	0	0	0	5.4	NA	NA	NA	NA	NA
100432	10	1	29	1	2	2.59	26301.78944	27458.62709	2	141	NA	NA	NA	NA	NA	NA	NA	NA	NA	NA	NA	NA	1	31.2	2	2	NA	NA	NA	NA	NA	180	NA	1	0	0	0	0	NA	NA	NA	NA	NA	NA
100433	10	1	67	2	5	0.81	11052.92177	10774.86177	1	135	6.7	1.9	4.2	255	44	1.14	221	5.72	NA	NA	NA	NA	1	27	2	2	NA	NA	NA	NA	NA	60	NA	2	0	1	1	0	11.4	NA	NA	NA	NA	NA
100434	10	2	32	1	4	1.82	46996.52069	47992.44563	2	141	10.7	2.7	7.2	403	56	1.45	142	3.67	NA	NA	NA	NA	1	44.9	2	2	NA	NA	NA	NA	NA	120	NA	2	0	1	1	0	5.3	NA	NA	NA	NA	NA
100435	10	2	9	2	NA	NA	14323.27648	14439.56607	2	141	9.1	1.9	6.1	292	66	1.71	164	4.24	NA	NA	NA	NA	NA	18.1	NA	2	NA	NA	NA	NA	NA	NA	NA	NA	NA	NA	NA	NA	NA	NA	NA	NA	NA	NA
100436	10	2	48	1	4	0.93	62607.38432	62243.99031	2	142	3.8	1.4	2	263	48	1.24	165	4.27	144	1.626	88	2.276	1	50.3	2	2	NA	NA	NA	NA	NA	480	NA	1	1	0	1	0	5	138361.0104	116	6.44	27.58	165.48
100437	10	1	6	4	NA	1.91	9510.679137	11890.42814	1	147	7.4	2.1	4.4	286	65	1.68	143	3.7	NA	NA	NA	NA	NA	16.1	NA	2	NA	NA	NA	NA	NA	NA	NA	NA	NA	NA	NA	NA	NA	NA	NA	NA	NA	NA
100438	10	2	22	1	4	1.95	20278.14535	20472.01098	2	135	7.7	2.3	4.7	200	50	1.29	151	3.9	NA	NA	NA	NA	1	23.7	2	2	NA	NA	NA	NA	NA	300	NA	2	0	0	0	0	4.7	NA	NA	NA	NA	NA
100439	10	1	19	5	NA	0.12	26200.97908	25431.90798	2	139	7.4	2.1	4.2	262	40	1.03	188	4.86	171	1.931	114	2.948	1	25.8	2	2	NA	NA	NA	NA	NA	360	NA	1	NA	NA	NA	NA	5.4	67215.23726	97	5.38	17.13	102.78
100440	10	2	28	1	3	NA	36854.6147	44888.3503	2	136	7.5	2.4	4.5	292	49	1.27	168	4.34	NA	NA	NA	NA	NA	25.7	2	2	NA	NA	NA	NA	NA	60	NA	2	NA	NA	NA	NA	5.1	NA	NA	NA	NA	NA
100441	10	1	36	4	4	1.59	37251.77656	0	2	140	NA	NA	NA	NA	NA	NA	NA	NA	NA	NA	NA	NA	NA	NA	2	2	NA	NA	NA	NA	NA	120	NA	2	NA	NA	NA	NA	NA	NA	NA	NA	NA	NA
100442	10	2	68	3	4	5	188453.2045	190541.568	2	143	6.8	2	4.1	263	51	1.32	206	5.33	NA	NA	NA	NA	1	42.8	1	1	NA	NA	NA	NA	NA	9999	NA	2	1	1	2	0	5.3	NA	NA	NA	NA	NA
100443	10	1	26	4	3	NA	49854.52349	48179.71826	2	144	6.4	1.9	3.6	326	NA	NA	NA	NA	NA	NA	NA	NA	2	44.4	1	2	NA	NA	NA	NA	NA	360	NA	2	0	3	3	1	5.5	NA	NA	NA	NA	NA
100444	10	1	0	2	NA	NA	5801.670384	6342.113614	2	134	NA	NA	NA	NA	NA	NA	NA	NA	NA	NA	NA	NA	NA	NA	NA	NA	NA	NA	NA	NA	NA	NA	NA	NA	NA	NA	NA	NA	NA	NA	NA	NA	NA	NA
100445	10	2	61	4	3	NA	21898.44895	21636.63086	2	143	6.7	1.9	3.9	246	42	1.09	270	6.98	NA	NA	NA	NA	1	25	1	2	NA	NA	NA	NA	NA	120	NA	1	0	0	0	0	5.9	NA	NA	NA	NA	NA
100446	10	1	60	2	4	5	11560.67687	11257.58212	2	140	6	2.1	3.2	196	33	0.85	117	3.03	120	1.355	60	1.552	1	35.2	2	2	NA	NA	NA	NA	NA	480	NA	2	0	0	0	0	5.9	29447.64932	126	6.99	32.03	192.18
100447	10	1	50	3	4	2.03	33867.013	37824.62527	1	137	5.7	1	3.5	200	38	0.98	129	3.34	67	0.756	78	2.017	1	27.9	1	1	NA	NA	NA	NA	NA	45	NA	2	0	0	0	0	7.3	88680.47178	124	6.88	6.24	37.44
100448	10	2	16	3	NA	2.89	79141.39757	84840.04864	2	143	8.4	2.7	4.6	287	74	1.91	188	4.86	64	0.723	101	2.612	NA	25.3	2	2	NA	NA	NA	NA	NA	NA	NA	NA	NA	NA	NA	NA	5.5	207838.1649	103	5.72	8.18	49.08
100449	10	2	0	3	NA	0.35	9977.503929	10475.77999	1	143	NA	NA	NA	NA	NA	NA	NA	NA	NA	NA	NA	NA	NA	NA	NA	NA	NA	NA	NA	NA	NA	NA	NA	NA	NA	NA	NA	NA	NA	NA	NA	NA	NA	NA
100450	10	2	13	2	NA	2.03	35976.98724	38017.59825	1	134	9	3.4	4.6	294	38	0.98	183	4.73	NA	NA	NA	NA	NA	29	NA	2	NA	NA	NA	NA	NA	NA	NA	NA	NA	NA	NA	NA	5.4	NA	NA	NA	NA	NA
100451	10	2	40	5	4	1.79	24028.84732	27188.82731	1	137	8.6	2.3	5.7	199	70	1.81	162	4.19	63	0.711	79	2.043	2	24.2	2	2	NA	NA	NA	NA	NA	60	2	2	0	1	1	0	5.3	63741.36376	100	5.55	7.3	43.8
100452	10	1	2	4	NA	0.85	6579.77715	7343.963425	2	134	NA	NA	NA	NA	NA	NA	NA	NA	NA	NA	NA	NA	NA	15.7	NA	2	NA	NA	NA	NA	NA	NA	NA	NA	NA	NA	NA	NA	NA	NA	NA	NA	NA	NA
100453	10	2	80	3	3	2.65	75871.76774	0	2	136	NA	NA	NA	NA	NA	NA	NA	NA	NA	NA	NA	NA	NA	NA	2	2	NA	NA	NA	NA	NA	300	NA	2	NA	NA	NA	NA	NA	NA	NA	NA	NA	NA
100454	10	2	52	5	1	1.9	22862.66355	22148.46856	1	137	5	1.9	2.6	193	NA	NA	NA	NA	NA	NA	NA	NA	2	25.5	1	2	NA	NA	NA	NA	NA	60	NA	2	1	1	2	0	6.8	45981.62963	135	7.49	NA	NA
100455	10	1	80	3	4	2.46	17008.60373	18455.32109	1	140	6.5	1.4	4.3	242	54	1.4	221	5.72	NA	NA	NA	NA	2	29	1	1	NA	NA	NA	NA	NA	600	NA	2	3	3	6	1	8	NA	NA	NA	NA	NA
100456	10	1	8	4	NA	0.61	8137.751679	0	1	145	NA	NA	NA	NA	NA	NA	NA	NA	NA	NA	NA	NA	NA	NA	NA	2	NA	NA	NA	NA	NA	NA	NA	NA	NA	NA	NA	NA	NA	NA	NA	NA	NA	NA
100457	10	2	19	2	NA	NA	37624.88114	39261.72382	1	134	8.8	2.3	5.3	210	63	1.63	166	4.29	NA	NA	NA	NA	1	23.7	2	2	NA	NA	NA	NA	NA	60	NA	2	NA	NA	NA	NA	4.9	NA	NA	NA	NA	NA
100458	10	2	3	1	NA	0.45	17514.76945	18805.75682	1	148	7.1	3.6	2.8	293	NA	NA	NA	NA	NA	NA	NA	NA	NA	16.3	NA	2	NA	NA	NA	NA	NA	NA	NA	NA	NA	NA	NA	NA	NA	NA	NA	NA	NA	NA
100459	10	2	2	3	NA	1.1	9612.837054	10609.51491	1	137	5.3	1	3.3	252	NA	NA	NA	NA	NA	NA	NA	NA	NA	16	NA	2	NA	NA	NA	NA	NA	NA	NA	NA	NA	NA	NA	NA	NA	NA	NA	NA	NA	NA
100460	10	1	55	3	5	0.68	80238.13596	80850.90822	2	140	4.2	2.3	1.3	219	47	1.22	205	5.3	NA	NA	NA	NA	1	25.7	2	1	NA	NA	NA	NA	NA	480	NA	2	0	0	0	0	7.1	NA	NA	NA	NA	NA
100461	10	2	19	5	NA	0.12	14293.9083	15090.26573	1	146	6.1	2.1	3.2	313	63	1.63	198	5.12	NA	NA	NA	NA	2	20.6	2	2	NA	NA	NA	NA	NA	360	NA	2	NA	NA	NA	NA	5.6	NA	NA	NA	NA	NA
100462	10	2	2	2	NA	4.81	18384.59423	0	2	136	NA	NA	NA	NA	NA	NA	NA	NA	NA	NA	NA	NA	NA	NA	NA	2	NA	NA	NA	NA	NA	NA	NA	NA	NA	NA	NA	NA	NA	NA	NA	NA	NA	NA
100463	10	1	28	4	3	1.05	34769.97029	34532.3119	1	137	14.3	2	10.4	210	56	1.45	159	4.11	59	0.666	91	2.353	1	19.1	2	2	NA	NA	NA	NA	NA	300	NA	1	0	1	1	0	5.7	68313.67509	92	5.11	2.42	14.52
100464	10	1	32	5	3	NA	33942.64001	37499.75058	2	145	5.7	2.1	2.7	228	59	1.53	157	4.06	39	0.44	90	2.327	1	35.8	2	2	NA	NA	NA	NA	NA	180	NA	2	0	1	1	0	5	74184.02173	105	5.83	7.63	45.78
100465	10	2	30	5	5	3.92	18799.19701	19674.21326	1	141	NA	NA	NA	NA	NA	NA	NA	NA	NA	NA	NA	NA	NA	35.1	2	2	NA	NA	NA	NA	NA	240	NA	2	NA	NA	NA	NA	NA	NA	NA	NA	NA	NA
100466	10	1	18	3	NA	0.87	34361.49564	36094.62287	1	135	NA	NA	NA	NA	NA	NA	NA	NA	NA	NA	NA	NA	1	50.9	1	2	NA	NA	NA	NA	NA	600	NA	2	NA	NA	NA	NA	NA	0	NA	NA	NA	NA
100467	10	1	19	2	NA	3.13	25320.67882	26233.96731	2	147	8	3.1	4.2	232	35	0.91	146	3.78	NA	NA	NA	NA	1	27.2	2	2	NA	NA	NA	NA	NA	420	NA	2	NA	NA	NA	NA	5.6	NA	NA	NA	NA	NA
100468	10	2	52	4	4	3.32	9357.95904	10544.81767	1	147	8.5	3	4.9	275	49	1.27	169	4.37	NA	NA	NA	NA	1	33.4	1	2	NA	NA	NA	NA	NA	120	NA	1	2	1	3	1	6	NA	NA	NA	NA	NA
100469	10	1	75	3	1	1.88	16035.37032	18019.36897	1	147	5.5	1.1	3.8	148	54	1.4	105	2.72	NA	NA	NA	NA	1	21.2	2	1	NA	NA	NA	NA	NA	960	NA	2	0	2	2	0	8.2	NA	NA	NA	NA	NA
100470	10	1	17	4	NA	2.07	10632.3393	11234.55164	2	148	4.2	1.8	1.1	250	62	1.6	134	3.47	31	0.35	66	1.707	NA	17.5	2	2	NA	NA	NA	NA	NA	NA	NA	NA	NA	NA	NA	NA	5.4	38062.18253	91	5.05	4.97	29.82
100471	10	2	1	4	NA	0.89	15534.4852	16879.77761	2	140	8.1	4.3	2.8	328	NA	NA	NA	NA	NA	NA	NA	NA	NA	NA	NA	2	NA	NA	NA	NA	NA	NA	NA	NA	NA	NA	NA	NA	NA	NA	NA	NA	NA	NA
100472	10	1	6	3	NA	4.51	59536.59433	75632.30997	1	145	5.8	2.8	2.4	307	51	1.32	162	4.19	NA	NA	NA	NA	NA	15.5	NA	2	NA	NA	NA	NA	NA	NA	NA	NA	NA	NA	NA	NA	NA	NA	NA	NA	NA	NA
100473	10	1	17	4	NA	2.45	17595.66745	18101.48024	1	147	4.4	2.4	1.5	196	47	1.22	150	3.88	31	0.35	97	2.508	NA	16.9	2	2	NA	NA	NA	NA	NA	NA	NA	NA	NA	NA	NA	NA	5.4	61327.0442	98	5.44	9.77	58.62
100474	10	2	67	3	2	NA	51343.20069	55253.66834	2	146	13.2	2.3	9.6	517	48	1.24	144	3.72	123	1.389	71	1.836	1	35.8	2	1	NA	NA	NA	NA	NA	720	NA	1	1	3	4	1	8.1	123574.2793	161	8.94	13.19	79.14
100475	10	1	6	4	NA	0.61	8137.751679	9023.28128	1	145	NA	NA	NA	NA	NA	NA	NA	NA	NA	NA	NA	NA	NA	15.3	NA	2	NA	NA	NA	NA	NA	NA	NA	NA	NA	NA	NA	NA	NA	NA	NA	NA	NA	NA
100476	10	2	38	5	5	5	28354.22346	28062.78279	2	134	6.2	3	2.5	335	43	1.11	174	4.5	NA	NA	NA	NA	NA	22.5	2	2	NA	NA	NA	NA	NA	600	NA	2	NA	NA	NA	NA	5.5	NA	NA	NA	NA	NA
100477	10	1	4	3	NA	1.87	34781.83152	37387.02605	1	146	NA	NA	NA	NA	NA	NA	NA	NA	NA	NA	NA	NA	NA	16.5	NA	2	NA	NA	NA	NA	NA	NA	NA	NA	NA	NA	NA	NA	NA	NA	NA	NA	NA	NA
100478	10	1	8	2	NA	4.34	28141.14364	30377.81769	1	143	6.6	2.9	2.8	204	57	1.47	140	3.62	NA	NA	NA	NA	NA	19.6	NA	2	NA	NA	NA	NA	NA	NA	NA	NA	NA	NA	NA	NA	NA	NA	NA	NA	NA	NA
100479	10	2	18	4	NA	1.07	26809.92261	27661.22777	2	143	9.2	1.1	7.5	333	67	1.73	208	5.38	77	0.869	126	3.258	1	NA	2	2	NA	NA	NA	NA	NA	780	NA	2	NA	NA	NA	NA	5.3	73512.65457	84	4.66	4.01	24.06
100480	10	1	80	2	1	NA	20786.05455	23060.08772	2	134	8.9	3.9	4.4	267	41	1.06	195	5.04	NA	NA	NA	NA	1	25.3	2	2	NA	NA	NA	NA	NA	240	NA	1	0	2	2	0	5.6	NA	NA	NA	NA	NA
100481	10	2	59	5	5	5	15000.10656	15640.71217	2	135	11.8	3.8	6.5	234	44	1.14	211	5.46	NA	NA	NA	NA	1	28.5	2	2	NA	NA	NA	NA	NA	420	NA	2	0	3	3	1	5.5	NA	NA	NA	NA	NA
100482	10	1	80	3	4	1.48	9472.026458	0	1	145	NA	NA	NA	NA	NA	NA	NA	NA	NA	NA	NA	NA	NA	NA	1	2	NA	NA	NA	NA	NA	720	NA	1	NA	NA	NA	NA	NA	NA	NA	NA	NA	NA
100483	10	2	51	1	2	1.96	18770.83968	18503.78543	1	137	6.7	3.1	3.1	280	47	1.22	255	6.59	249	2.811	158	4.086	1	33.9	2	3	NA	NA	NA	NA	NA	60	NA	2	2	0	2	0	6.6	41131.72109	133	7.38	9.2	55.2
100484	10	2	55	3	3	5	52695.08771	52394.6901	2	141	13.1	3.7	8	509	77	1.99	216	5.59	111	1.253	117	3.026	1	33.6	1	2	NA	NA	NA	NA	NA	960	NA	1	2	3	5	1	5.1	121621.5282	110	6.11	18.22	109.32
100485	10	1	67	3	5	NA	161872.7308	165354.9623	2	147	7.3	2.1	4.1	196	52	1.34	189	4.89	72	0.813	123	3.181	1	34	2	2	NA	NA	NA	NA	NA	360	NA	2	1	3	4	1	5.6	0	120	6.66	46.76	280.56
100486	10	1	74	3	3	3.46	56381.13355	60215.86222	2	142	NA	NA	NA	NA	NA	NA	NA	NA	NA	NA	NA	NA	1	31.9	1	2	NA	NA	NA	NA	NA	120	NA	2	0	1	1	0	NA	0	NA	NA	NA	NA
100487	10	1	9	4	NA	NA	14730.69632	15803.76484	1	144	7.9	3.5	3.8	271	72	1.86	177	4.58	NA	NA	NA	NA	NA	29.2	NA	2	NA	NA	NA	NA	NA	NA	NA	NA	NA	NA	NA	NA	NA	NA	NA	NA	NA	NA
100488	10	1	19	4	NA	2.02	18727.77859	19108.19195	2	146	4.4	1.4	2.4	182	57	1.47	133	3.44	NA	NA	NA	NA	1	25	2	2	NA	NA	NA	NA	NA	120	NA	1	NA	NA	NA	NA	4.7	NA	NA	NA	NA	NA
100489	10	2	11	1	NA	2.39	9751.435534	11235.90026	2	135	6.2	2.9	2.8	277	57	1.47	215	5.56	NA	NA	NA	NA	NA	17.1	NA	2	NA	NA	NA	NA	NA	NA	NA	NA	NA	NA	NA	NA	NA	NA	NA	NA	NA	NA
100490	10	2	80	3	3	2.5	25311.19511	35616.25133	2	139	7.4	2.4	4	262	47	1.22	214	5.53	NA	NA	NA	NA	1	18.4	1	2	NA	NA	NA	NA	NA	360	NA	1	1	1	2	0	5.6	NA	NA	NA	NA	NA
100491	10	1	0	1	NA	NA	7994.666863	8180.823071	1	138	NA	NA	NA	NA	NA	NA	NA	NA	NA	NA	NA	NA	NA	NA	NA	NA	NA	NA	NA	NA	NA	NA	NA	NA	NA	NA	NA	NA	NA	NA	NA	NA	NA	NA
100492	10	1	55	4	2	1.21	22216.20462	21369.60862	1	137	6	2.7	2.4	227	39	1.01	256	6.62	NA	NA	NA	NA	1	31.6	2	2	NA	NA	NA	NA	NA	180	NA	1	0	0	0	0	6.7	NA	NA	NA	NA	NA
100493	10	1	9	1	NA	1.91	27078.39327	29230.59932	1	136	8.6	1.4	6.1	411	43	1.11	171	4.42	NA	NA	NA	NA	NA	23	NA	2	NA	NA	NA	NA	NA	NA	NA	NA	NA	NA	NA	NA	NA	NA	NA	NA	NA	NA
100494	10	1	29	5	5	2.66	26943.76282	27925.59973	1	136	9.3	2.2	6.2	271	45	1.16	137	3.54	NA	NA	NA	NA	1	33.3	2	2	NA	NA	NA	NA	NA	420	NA	2	0	1	1	0	5.8	NA	NA	NA	NA	NA
100495	10	1	16	3	NA	NA	19568.38613	20049.85449	2	139	6	1.8	3.3	205	54	1.4	148	3.83	104	1.174	73	1.888	NA	20.1	2	2	NA	NA	NA	NA	NA	NA	NA	NA	NA	NA	NA	NA	5	49287.43276	103	5.72	10.38	62.28
100496	10	1	1	3	NA	0.59	21505.56364	24664.36264	2	141	7.9	5.7	1.4	319	NA	NA	NA	NA	NA	NA	NA	NA	NA	NA	NA	2	NA	NA	NA	NA	NA	NA	NA	NA	NA	NA	NA	NA	NA	NA	NA	NA	NA	NA
100497	10	2	80	3	3	2.32	27249.29086	28551.21086	1	140	7.6	1.6	4.9	358	50	1.29	146	3.78	NA	NA	NA	NA	1	30.2	1	2	NA	NA	NA	NA	NA	600	NA	2	0	1	1	0	5.7	NA	NA	NA	NA	NA
100498	10	1	2	5	NA	4.25	9690.188131	9692.376139	2	140	NA	NA	NA	NA	NA	NA	NA	NA	NA	NA	NA	NA	NA	NA	NA	2	NA	NA	NA	NA	NA	NA	NA	NA	NA	NA	NA	NA	NA	NA	NA	NA	NA	NA
100499	10	2	52	2	4	1.89	14531.45928	14190.53426	2	137	8.2	1.6	6	127	61	1.58	183	4.73	50	0.565	112	2.896	1	51.3	1	2	NA	NA	NA	NA	NA	240	NA	1	3	3	6	1	5.4	33571.59382	115	6.38	25.2	151.2
100500	10	2	34	4	4	NA	13425.89625	13138.71707	1	148	7.9	3.2	3.8	207	61	1.58	216	5.59	72	0.813	141	3.646	NA	30.8	1	2	NA	NA	NA	NA	NA	120	NA	2	NA	NA	NA	NA	5	35445.92153	97	5.38	6.46	38.76
100501	10	1	72	1	1	0.87	11419.69601	12420.47724	1	148	7.4	2.1	4.3	215	57	1.47	145	3.75	NA	NA	NA	NA	1	25	2	1	NA	NA	NA	NA	NA	300	NA	2	0	2	2	0	10.6	NA	NA	NA	NA	NA
100502	10	1	10	4	NA	3.74	7636.950568	8102.35284	1	144	3.4	1.8	0.8	221	71	1.84	172	4.45	NA	NA	NA	NA	NA	19.1	NA	2	NA	NA	NA	NA	NA	NA	NA	NA	NA	NA	NA	NA	NA	NA	NA	NA	NA	NA
100503	10	1	10	2	NA	0.85	28181.91012	29618.74698	1	134	6	2.4	2.5	297	64	1.66	169	4.37	NA	NA	NA	NA	NA	16.8	NA	2	NA	NA	NA	NA	NA	NA	NA	NA	NA	NA	NA	NA	NA	NA	NA	NA	NA	NA
100504	10	1	11	4	NA	1.04	8296.536102	8900.90344	1	147	7.2	1.9	4.7	343	52	1.34	182	4.71	NA	NA	NA	NA	NA	33.8	NA	2	NA	NA	NA	NA	NA	NA	NA	NA	NA	NA	NA	NA	NA	NA	NA	NA	NA	NA
100505	10	2	57	1	1	NA	18368.09551	17661.46718	1	140	8.2	2.5	4.8	358	54	1.4	217	5.61	NA	NA	NA	NA	2	28.7	2	9	NA	NA	NA	NA	NA	150	NA	2	0	3	3	1	5.5	NA	NA	NA	NA	NA
100506	10	2	11	4	NA	0.64	10259.0862	10807.36722	1	145	5.3	2.2	2.6	386	35	0.91	163	4.22	NA	NA	NA	NA	NA	28.6	NA	2	NA	NA	NA	NA	NA	NA	NA	NA	NA	NA	NA	NA	NA	NA	NA	NA	NA	NA
100507	10	2	13	4	NA	1.58	12763.77636	12893.06559	2	144	6.8	2.7	3.4	326	45	1.16	129	3.34	41	0.463	76	1.965	NA	18.9	NA	2	NA	NA	NA	NA	NA	NA	NA	NA	NA	NA	NA	NA	5.5	52568.54616	98	5.44	7.43	44.58
100508	10	2	80	3	4	1.66	28494.66204	29388.3718	1	142	6.7	1.7	3.6	187	72	1.86	233	6.03	90	1.016	143	3.698	1	24.5	1	2	NA	NA	NA	NA	NA	300	NA	2	0	1	1	0	6.1	77196.95586	119	6.61	5.91	35.46
100509	10	2	79	3	2	1.26	57873.03847	66732.8286	1	142	6.7	1.4	4.3	220	41	1.06	178	4.6	106	1.197	116	3	1	28.5	1	3	NA	NA	NA	NA	NA	240	NA	1	3	1	4	1	5.8	157645.5227	126	6.99	12.93	77.58
100510	10	2	37	4	2	0	20687.40259	22419.2765	2	143	9.5	1.4	7	335	62	1.6	173	4.47	NA	NA	NA	NA	1	32.7	2	2	NA	NA	NA	NA	NA	240	1	1	0	3	3	1	4.2	NA	NA	NA	NA	NA
100511	10	2	64	4	5	1.58	16102.25691	16508.64082	2	145	3.7	1.6	1.7	250	64	1.66	170	4.4	69	0.779	92	2.379	1	33.6	2	2	NA	NA	NA	NA	NA	60	NA	1	0	1	1	0	5.6	43478.25514	94	5.22	6.23	37.38
100512	10	1	12	3	NA	2.08	28150.94071	29180.97148	1	138	4.8	1.8	2.3	264	62	1.6	154	3.98	NA	NA	NA	NA	NA	16.9	NA	2	NA	NA	NA	NA	NA	NA	NA	NA	NA	NA	NA	NA	5.3	NA	NA	NA	NA	NA
100513	10	1	56	4	3	NA	18632.93106	18425.90013	1	144	4.4	2.3	1.3	125	90	2.33	164	4.24	NA	NA	NA	NA	1	23.5	2	2	NA	NA	NA	NA	NA	120	NA	1	0	3	3	1	5.6	NA	NA	NA	NA	NA
100514	10	1	37	1	3	1.91	64974.72314	68845.44832	1	136	8	3	4.1	275	42	1.09	194	5.02	180	2.032	116	3	1	35.4	2	1	NA	NA	NA	NA	NA	360	NA	2	0	0	0	0	6.1	147524.5002	108	6	21.78	130.68
100515	10	2	70	5	4	2.01	7076.095875	7711.386791	2	143	5.6	2.1	2.8	207	59	1.53	161	4.16	128	1.445	76	1.965	1	24	1	2	NA	NA	NA	NA	NA	120	NA	1	1	2	3	1	5.8	13678.68511	105	5.83	7.84	47.04
100516	10	1	61	2	4	1.79	12142.4431	12352.52512	1	145	4.4	2.2	1.6	238	51	1.32	188	4.86	69	0.779	123	3.181	1	38.5	1	3	NA	NA	NA	NA	NA	120	NA	1	1	3	4	1	6.3	32819.94752	124	6.88	19.41	116.46
100517	10	1	39	3	5	5	165069.1107	168618.2308	2	143	6	2.6	2.6	328	41	1.06	193	4.99	114	1.287	129	3.336	1	25.4	1	2	NA	NA	NA	NA	NA	600	NA	1	0	2	2	0	6	362256.2863	98	5.44	5.19	31.14
100518	10	1	14	2	NA	1.1	47347.42422	49549.32733	1	148	4.6	2.2	1.7	179	55	1.42	131	3.39	34	0.384	69	1.784	NA	17.5	NA	2	NA	NA	NA	NA	NA	NA	NA	NA	NA	NA	NA	NA	5.9	0	112	6.22	12.29	73.74
100519	10	2	4	4	NA	0.06	10958.36985	11470.36664	1	146	NA	NA	NA	NA	NA	NA	NA	NA	NA	NA	NA	NA	NA	16.1	NA	2	NA	NA	NA	NA	NA	NA	NA	NA	NA	NA	NA	NA	NA	NA	NA	NA	NA	NA
100520	10	1	10	1	NA	NA	16682.87736	17267.70005	2	136	4.3	1.9	1.6	256	41	1.06	136	3.52	NA	NA	NA	NA	NA	27.4	NA	2	NA	NA	NA	NA	NA	NA	NA	NA	NA	NA	NA	NA	NA	NA	NA	NA	NA	NA
100521	10	1	58	5	5	5	11562.72161	11726.21856	1	148	4.8	1.6	2.3	241	40	1.03	164	4.24	102	1.152	104	2.689	1	29	1	1	NA	NA	NA	NA	NA	240	NA	1	0	1	1	0	6.3	28204.4554	132	7.33	5.43	32.58
100522	10	1	10	4	NA	NA	7346.852883	0	1	148	NA	NA	NA	NA	NA	NA	NA	NA	NA	NA	NA	NA	NA	NA	NA	2	NA	NA	NA	NA	NA	NA	NA	NA	NA	NA	NA	NA	NA	NA	NA	NA	NA	NA
100523	10	2	12	4	NA	0.89	28497.26039	29402.1442	2	143	4.1	2.2	1.4	292	67	1.73	139	3.59	27	0.305	67	1.733	NA	22.6	NA	2	NA	NA	NA	NA	NA	NA	NA	NA	NA	NA	NA	NA	5.6	0	92	5.11	11.71	70.26
100524	10	1	20	1	3	5	53510.82372	56412.14401	2	142	4.8	1.8	2.5	295	51	1.32	137	3.54	NA	NA	NA	NA	1	20.7	2	2	NA	NA	NA	NA	NA	120	NA	2	0	1	1	0	5.1	NA	NA	NA	NA	NA
100525	10	1	0	1	NA	0.37	5883.628202	5994.999457	2	136	NA	NA	NA	NA	NA	NA	NA	NA	NA	NA	NA	NA	NA	NA	NA	NA	NA	NA	NA	NA	NA	NA	NA	NA	NA	NA	NA	NA	NA	NA	NA	NA	NA	NA
100526	10	2	33	2	4	NA	67967.68187	75035.56404	1	140	7.5	2	4.8	187	47	1.22	172	4.45	96	1.084	106	2.741	1	28.4	2	2	NA	NA	NA	NA	NA	300	2	2	0	0	0	0	5.5	159237.3914	98	5.44	17.08	102.48
100527	10	2	0	3	NA	2	9305.658696	9350.520282	1	138	NA	NA	NA	NA	NA	NA	NA	NA	NA	NA	NA	NA	NA	NA	NA	NA	NA	NA	NA	NA	NA	NA	NA	NA	NA	NA	NA	NA	NA	NA	NA	NA	NA	NA
100528	10	2	47	3	4	4.9	265691.6009	288489.405	1	135	12.1	2.7	8.3	380	55	1.42	213	5.51	NA	NA	NA	NA	1	47.7	2	2	NA	NA	NA	NA	NA	480	NA	1	0	1	1	0	5.5	NA	NA	NA	NA	NA
100529	10	1	4	5	NA	5	10014.53573	10910.67898	1	134	7.5	3.1	3.1	255	NA	NA	NA	NA	NA	NA	NA	NA	NA	16	NA	2	NA	NA	NA	NA	NA	NA	NA	NA	NA	NA	NA	NA	NA	NA	NA	NA	NA	NA
100530	10	1	52	5	5	5	9501.998571	10205.49939	2	138	6.4	1.5	4.3	246	41	1.06	213	5.51	NA	NA	NA	NA	1	28.3	1	2	NA	NA	NA	NA	NA	360	NA	2	0	0	0	0	5.4	NA	NA	NA	NA	NA
100531	10	1	80	5	3	1.19	14378.38852	15766.92865	1	140	3.9	1.4	1.5	193	58	1.5	177	4.58	47	0.531	110	2.845	1	22.9	2	2	NA	NA	NA	NA	NA	180	NA	2	0	1	1	0	5.7	49950.54757	114	6.33	17.82	106.92
100532	10	2	46	4	2	2.45	23031.11659	26406.11377	1	147	9.9	4.6	4.2	220	36	0.93	147	3.8	58	0.655	99	2.56	1	34.2	1	2	NA	NA	NA	NA	NA	180	NA	2	2	2	4	1	6.2	0	102	5.66	36.55	219.3
100533	10	2	4	3	NA	1.6	16856.56704	18397.84556	1	135	NA	NA	NA	NA	NA	NA	NA	NA	NA	NA	NA	NA	NA	15.8	NA	2	NA	NA	NA	NA	NA	NA	NA	NA	NA	NA	NA	NA	NA	NA	NA	NA	NA	NA
100534	10	2	77	5	5	NA	16720.20359	18693.82202	2	134	6.5	1.1	4.4	250	45	1.16	164	4.24	222	2.506	75	1.94	2	26.8	1	1	NA	NA	NA	NA	NA	60	NA	2	0	1	1	0	7.1	40048.01082	153	8.49	13.57	81.42
100535	10	2	56	5	4	1.54	13874.22321	15780.84567	2	135	6.8	2.7	3.2	245	64	1.66	178	4.6	NA	NA	NA	NA	2	27.8	1	2	NA	NA	NA	NA	NA	480	NA	2	1	1	2	0	6.4	NA	NA	NA	NA	NA
100536	10	2	0	5	NA	0.82	5808.057786	5940.875392	2	144	NA	NA	NA	NA	NA	NA	NA	NA	NA	NA	NA	NA	NA	NA	NA	NA	NA	NA	NA	NA	NA	NA	NA	NA	NA	NA	NA	NA	NA	NA	NA	NA	NA	NA
100537	10	2	32	1	1	NA	18426.76493	21655.05184	2	141	6.3	2.3	3.4	382	50	1.29	152	3.93	66	0.745	89	2.302	2	41.6	2	2	NA	NA	NA	NA	NA	420	2	2	0	1	1	0	5.5	45955.4614	111	6.16	30.82	184.92
100538	10	2	0	5	NA	5	22063.82128	27432.40982	2	144	NA	NA	NA	NA	NA	NA	NA	NA	NA	NA	NA	NA	NA	NA	NA	NA	NA	NA	NA	NA	NA	NA	NA	NA	NA	NA	NA	NA	NA	NA	NA	NA	NA	NA
100539	10	2	14	1	NA	1.15	27219.113	29542.85246	2	141	5.2	1.8	3.1	196	48	1.24	147	3.8	74	0.835	84	2.172	NA	23.1	NA	2	NA	NA	NA	NA	NA	NA	NA	NA	NA	NA	NA	NA	5.1	66047.88374	101	5.61	15.27	91.62
100540	10	2	35	2	2	NA	49824.79129	49610.52061	1	134	7.1	2.5	3.7	375	39	1.01	184	4.76	NA	NA	NA	NA	NA	28.9	2	2	NA	NA	NA	NA	NA	120	NA	2	NA	NA	NA	NA	5.1	NA	NA	NA	NA	NA
100541	10	2	0	5	NA	0.52	6300.656891	6284.204915	1	136	NA	NA	NA	NA	NA	NA	NA	NA	NA	NA	NA	NA	NA	NA	NA	NA	NA	NA	NA	NA	NA	NA	NA	NA	NA	NA	NA	NA	NA	NA	NA	NA	NA	NA
100542	10	2	1	1	NA	0.28	15691.6874	16878.49809	2	135	7.5	5.3	1.5	458	NA	NA	NA	NA	NA	NA	NA	NA	NA	NA	NA	2	NA	NA	NA	NA	NA	NA	NA	NA	NA	NA	NA	NA	NA	NA	NA	NA	NA	NA
100543	10	2	9	5	NA	4.08	5661.045554	6013.316377	2	148	5.1	1.8	2.7	317	90	2.33	211	5.46	NA	NA	NA	NA	NA	16.5	NA	2	NA	NA	NA	NA	NA	NA	NA	NA	NA	NA	NA	NA	NA	NA	NA	NA	NA	NA
100544	10	2	61	4	4	NA	11681.5326	11931.97797	2	142	8.7	3.6	4.4	254	79	2.04	166	4.29	112	1.264	65	1.681	1	34.6	1	1	NA	NA	NA	NA	NA	420	NA	1	0	3	3	1	5.9	28497.20073	129	7.16	12.84	77.04
100545	10	2	15	4	NA	4.27	19225.42092	19550.56841	1	138	7	2.6	3.9	230	47	1.22	110	2.84	NA	NA	NA	NA	NA	23.9	NA	2	NA	NA	NA	NA	NA	NA	NA	NA	NA	NA	NA	NA	5.5	NA	NA	NA	NA	NA
100546	10	2	31	3	5	NA	101387.7499	98477.90451	1	135	7.7	3.5	3.2	227	80	2.07	234	6.05	NA	NA	NA	NA	1	25.7	2	2	NA	NA	NA	NA	NA	480	NA	2	1	1	2	0	5.2	NA	NA	NA	NA	NA
100547	10	1	12	3	NA	2.28	20041.98043	20611.62329	2	139	6.1	2.3	3.1	224	35	0.91	115	2.97	NA	NA	NA	NA	NA	18.8	NA	2	NA	NA	NA	NA	NA	NA	NA	NA	NA	NA	NA	NA	5.6	NA	NA	NA	NA	NA
100548	10	2	33	3	5	5	230871.8769	227915.5676	2	134	5.7	1.5	3.6	185	65	1.68	209	5.4	NA	NA	NA	NA	1	21.7	2	2	NA	NA	NA	NA	NA	300	NA	2	0	0	0	0	5	NA	NA	NA	NA	NA
100549	10	2	76	3	5	NA	40193.27462	45693.75748	1	147	7.6	1.5	5.3	321	79	2.04	212	5.48	66	0.745	120	3.103	1	25.5	1	2	NA	NA	NA	NA	NA	1	NA	1	1	3	4	1	5.1	0	97	5.38	6.25	37.5
100550	10	2	6	2	NA	NA	16013.97194	0	2	147	NA	NA	NA	NA	NA	NA	NA	NA	NA	NA	NA	NA	NA	NA	NA	2	NA	NA	NA	NA	NA	NA	NA	NA	NA	NA	NA	NA	NA	NA	NA	NA	NA	NA
100551	10	1	66	3	5	4.29	213121.1131	221823.4189	1	141	4.8	1.7	2.4	190	42	1.09	158	4.09	NA	NA	NA	NA	1	38.8	2	2	NA	NA	NA	NA	NA	240	NA	2	1	2	3	1	5.9	NA	NA	NA	NA	NA
100552	10	1	9	3	NA	1.55	14551.31875	15672.56782	1	142	8.1	2.4	4.8	392	64	1.66	142	3.67	NA	NA	NA	NA	NA	20	NA	2	NA	NA	NA	NA	NA	NA	NA	NA	NA	NA	NA	NA	NA	NA	NA	NA	NA	NA
100553	10	2	7	5	NA	NA	9815.493751	10483.98604	1	141	8.4	2.7	5	280	44	1.14	147	3.8	NA	NA	NA	NA	NA	15.6	NA	2	NA	NA	NA	NA	NA	NA	NA	NA	NA	NA	NA	NA	NA	NA	NA	NA	NA	NA
100554	10	1	65	4	4	4.05	5312.225094	5580.406152	2	145	4	1.5	1.8	210	54	1.4	114	2.95	31	0.35	54	1.396	1	37.8	1	1	NA	NA	NA	NA	NA	480	NA	2	0	3	3	1	9.2	13327.71102	206	11.4	5.69	34.14
100555	10	2	7	1	NA	1.09	25473.38317	26187.81391	1	148	NA	NA	NA	NA	NA	NA	NA	NA	NA	NA	NA	NA	NA	20	NA	2	NA	NA	NA	NA	NA	NA	NA	NA	NA	NA	NA	NA	NA	NA	NA	NA	NA	NA
100556	10	2	65	3	3	1.27	34651.06873	33221.70211	2	139	9.9	2.5	5.7	256	61	1.58	117	3.03	43	0.485	47	1.215	1	17.5	2	1	NA	NA	NA	NA	NA	720	NA	1	3	3	6	1	12	74300.00612	241	13.4	10.58	63.48
100557	10	1	52	4	5	4.9	24178.09293	26029.94084	1	134	8	3.1	3.9	265	39	1.01	214	5.53	94	1.061	156	4.034	1	26	2	2	NA	NA	NA	NA	NA	300	NA	2	0	1	1	0	6.3	61232.02948	101	5.61	7.08	42.48
100558	10	1	60	1	3	1.78	14183.35679	15506.81032	2	148	8.1	2.9	4.7	225	54	1.4	283	7.32	NA	NA	NA	NA	1	26.6	2	2	NA	NA	NA	NA	NA	120	NA	1	0	1	1	0	7.1	NA	NA	NA	NA	NA
100559	10	2	3	2	NA	NA	15964.44542	17141.16073	2	141	7.4	3.1	2.9	377	NA	NA	NA	NA	NA	NA	NA	NA	NA	14.5	NA	2	NA	NA	NA	NA	NA	NA	NA	NA	NA	NA	NA	NA	NA	NA	NA	NA	NA	NA
100560	10	2	74	3	4	1.41	28180.84145	29350.96911	1	139	6.6	2.7	2.9	261	57	1.47	219	5.66	NA	NA	NA	NA	NA	38.5	1	3	NA	NA	NA	NA	NA	300	NA	2	NA	NA	NA	NA	6.2	NA	NA	NA	NA	NA
100561	10	1	25	3	3	0.66	45120.22956	0	1	140	NA	NA	NA	NA	NA	NA	NA	NA	NA	NA	NA	NA	NA	NA	2	2	NA	NA	NA	NA	NA	120	NA	1	NA	NA	NA	NA	NA	NA	NA	NA	NA	NA
100562	10	1	14	3	NA	3.05	48935.13558	49034.95696	1	146	6	2.3	3	171	39	1.01	136	3.52	NA	NA	NA	NA	NA	35	NA	2	NA	NA	NA	NA	NA	NA	NA	NA	NA	NA	NA	NA	5.9	NA	NA	NA	NA	NA
100563	10	2	45	4	4	NA	20625.77102	23397.77997	2	146	5.6	2.6	2.1	348	58	1.5	215	5.56	NA	NA	NA	NA	1	41.6	1	1	NA	NA	NA	NA	NA	360	NA	2	0	1	1	0	6.2	NA	NA	NA	NA	NA
100564	10	1	5	3	NA	3.98	36606.92934	39404.01458	2	139	6.6	3.8	1.9	235	NA	NA	NA	NA	NA	NA	NA	NA	NA	13.3	NA	2	NA	NA	NA	NA	NA	NA	NA	NA	NA	NA	NA	NA	NA	NA	NA	NA	NA	NA
100565	10	1	70	3	3	1.79	7585.442042	10077.03765	2	139	9	2	5.9	254	35	0.91	175	4.53	211	2.382	98	2.534	1	27.8	1	2	NA	NA	NA	NA	NA	600	NA	1	0	0	0	0	5.7	30480.72488	108	6	14.78	88.68
100566	10	1	17	1	NA	1.99	47326.56025	50515.31908	2	135	7.1	2.7	3.4	213	36	0.93	138	3.57	51	0.576	92	2.379	NA	31.2	2	2	NA	NA	NA	NA	NA	NA	NA	NA	NA	NA	NA	NA	5.1	133361.434	95	5.27	12.27	73.62
100567	10	1	8	5	NA	1.43	15065.48488	16162.94132	2	146	NA	NA	NA	NA	NA	NA	NA	NA	NA	NA	NA	NA	NA	17.3	NA	2	NA	NA	NA	NA	NA	NA	NA	NA	NA	NA	NA	NA	NA	NA	NA	NA	NA	NA
100568	10	1	46	1	4	4.78	13125.59468	13889.59269	2	136	6.5	1.5	4.2	188	42	1.09	263	6.8	126	1.423	196	5.069	1	33.8	2	2	NA	NA	NA	NA	NA	60	NA	2	0	1	1	0	11.4	31530.63697	321	17.8	14.33	85.98
100569	10	1	0	3	NA	5	18657.78367	18415.86324	2	134	NA	NA	NA	NA	NA	NA	NA	NA	NA	NA	NA	NA	NA	NA	NA	NA	NA	NA	NA	NA	NA	NA	NA	NA	NA	NA	NA	NA	NA	NA	NA	NA	NA	NA
100570	10	2	69	1	3	2.59	14347.4826	15876.45713	1	137	8.9	3.2	4.5	290	48	1.24	200	5.17	NA	NA	NA	NA	1	48.2	2	1	NA	NA	NA	NA	NA	240	NA	2	3	2	5	1	7.5	NA	NA	NA	NA	NA
100571	10	1	30	4	5	NA	30765.68868	32421.82082	1	144	4.4	2.4	1.2	143	35	0.91	180	4.65	111	1.253	123	3.181	1	25.8	2	2	NA	NA	NA	NA	NA	480	NA	2	0	1	1	0	5.2	64138.58822	96	5.33	7.59	45.54
100572	10	1	41	3	4	0.41	22218.94297	22335.73521	2	143	10.1	2.9	6.3	457	33	0.85	227	5.87	NA	NA	NA	NA	1	38.1	1	2	NA	NA	NA	NA	NA	60	NA	1	1	0	1	0	6	NA	NA	NA	NA	NA
100573	10	1	9	3	NA	1.71	35674.72886	44515.53956	1	145	5.3	2.2	2.6	311	70	1.81	165	4.27	NA	NA	NA	NA	NA	14.5	NA	2	NA	NA	NA	NA	NA	NA	NA	NA	NA	NA	NA	NA	NA	NA	NA	NA	NA	NA
100574	10	2	53	2	1	0.49	11411.02396	10994.96077	2	138	5.6	2.2	2.8	242	48	1.24	207	5.35	142	1.603	131	3.388	1	38.5	2	2	NA	NA	NA	NA	NA	180	NA	2	0	2	2	0	6.4	24440.49416	136	7.55	32.44	194.64
100575	10	2	50	5	5	5	11579.83167	11704.52007	2	140	6.7	2	3.8	248	37	0.96	200	5.17	NA	NA	NA	NA	1	25.8	1	2	NA	NA	NA	NA	NA	120	NA	2	0	1	1	0	6.3	NA	NA	NA	NA	NA
100576	10	1	62	2	4	1	15386.69784	15782.2933	1	140	8.3	1.9	5.4	238	58	1.5	274	7.09	141	1.592	188	4.862	1	35.5	1	1	NA	NA	NA	NA	NA	60	NA	1	0	3	3	1	6.9	35992.82581	159	8.83	8.18	49.08
100577	10	2	27	4	3	0.14	39671.62672	41679.59463	2	144	7	2.2	3.9	261	65	1.68	122	3.15	NA	NA	NA	NA	1	22.2	2	2	NA	NA	NA	NA	NA	300	2	2	0	2	2	0	5.4	NA	NA	NA	NA	NA
100578	10	2	59	5	5	2.39	17310.44701	0	2	145	NA	NA	NA	NA	NA	NA	NA	NA	NA	NA	NA	NA	NA	NA	1	2	NA	NA	NA	NA	NA	840	NA	1	NA	NA	NA	NA	NA	NA	NA	NA	NA	NA
100579	10	1	59	3	3	1.97	235792.836	268261.5135	2	146	6.9	1.3	5	199	92	2.38	226	5.84	NA	NA	NA	NA	1	34.1	2	2	NA	NA	NA	NA	NA	180	NA	1	0	1	1	0	5.6	NA	NA	NA	NA	NA
100580	10	1	65	2	1	0.92	9308.059968	10208.91161	1	138	7.3	1.7	4.5	185	41	1.06	204	5.28	NA	NA	NA	NA	1	31.9	1	2	NA	NA	NA	NA	NA	180	NA	1	0	2	2	0	5.6	NA	NA	NA	NA	NA
100581	10	1	78	4	2	1.46	9058.91474	8951.455937	2	145	5.2	2	2.5	228	35	0.91	179	4.63	97	1.095	125	3.233	1	30.5	2	2	NA	NA	NA	NA	NA	120	NA	1	0	1	1	0	7	21176.60536	122	6.77	24.16	144.96
100582	10	1	54	4	1	0.66	12140.07606	11677.4525	1	137	4.4	1.9	1.9	211	NA	NA	NA	NA	NA	NA	NA	NA	1	31.1	2	2	NA	NA	NA	NA	NA	360	NA	1	NA	NA	NA	NA	5.8	28239.23608	96	5.33	NA	NA
100583	10	2	29	1	1	1.2	15663.28875	18116.60526	2	136	6.2	2.1	3.4	240	75	1.94	174	4.5	NA	NA	NA	NA	1	27.7	2	2	NA	NA	NA	NA	NA	120	2	2	0	2	2	0	5.1	NA	NA	NA	NA	NA
100584	10	1	63	3	4	5	99423.09924	107744.0111	1	134	11.1	2.4	7.5	186	42	1.09	188	4.86	166	1.874	113	2.922	1	26.8	2	2	NA	NA	NA	NA	NA	720	NA	1	0	1	1	0	5.6	305125.9855	141	7.83	7.29	43.74
100585	10	2	6	4	NA	1.02	10867.2159	11168.16345	1	144	5.6	2.8	1.9	327	50	1.29	106	2.74	NA	NA	NA	NA	NA	14.3	NA	2	NA	NA	NA	NA	NA	NA	NA	NA	NA	NA	NA	NA	NA	NA	NA	NA	NA	NA
100586	10	1	80	3	2	1.36	15000.72782	17027.9582	2	135	10.7	2.1	6.6	287	42	1.09	112	2.9	97	1.095	51	1.319	1	32.2	2	3	NA	NA	NA	NA	NA	600	NA	1	1	1	2	0	6	55375.64593	123	6.83	4.45	26.7
100587	10	1	13	1	NA	1.09	35662.40291	37990.50774	1	148	NA	NA	NA	NA	NA	NA	NA	NA	NA	NA	NA	NA	NA	22.4	NA	2	NA	NA	NA	NA	NA	NA	NA	NA	NA	NA	NA	NA	NA	0	NA	NA	NA	NA
100588	10	1	0	3	NA	4.17	18214.45267	17395.90247	1	135	NA	NA	NA	NA	NA	NA	NA	NA	NA	NA	NA	NA	NA	NA	NA	NA	NA	NA	NA	NA	NA	NA	NA	NA	NA	NA	NA	NA	NA	NA	NA	NA	NA	NA
100589	10	2	33	1	1	1.01	19796.55827	22733.34544	2	136	9	3.9	4.4	270	38	0.98	147	3.8	NA	NA	NA	NA	1	36.5	2	2	NA	NA	NA	NA	NA	180	2	2	1	3	4	1	5.6	NA	NA	NA	NA	NA
100590	10	1	24	5	4	NA	19467.24546	20985.42782	2	135	8.8	2.2	5.5	269	41	1.06	184	4.76	NA	NA	NA	NA	1	34.4	2	2	NA	NA	NA	NA	NA	210	NA	1	0	0	0	0	5.2	NA	NA	NA	NA	NA
100591	10	2	3	5	NA	NA	5681.007552	0	2	135	NA	NA	NA	NA	NA	NA	NA	NA	NA	NA	NA	NA	NA	NA	NA	2	NA	NA	NA	NA	NA	NA	NA	NA	NA	NA	NA	NA	NA	NA	NA	NA	NA	NA
100592	10	1	18	1	NA	NA	21231.95245	22179.59327	2	136	8.9	2.9	5	252	54	1.4	144	3.72	NA	NA	NA	NA	1	35	2	2	NA	NA	NA	NA	NA	600	NA	2	NA	NA	NA	NA	4.9	NA	NA	NA	NA	NA
100593	10	1	9	2	NA	0.94	15640.19752	16188.4688	2	136	NA	NA	NA	NA	NA	NA	NA	NA	NA	NA	NA	NA	NA	26.7	NA	2	NA	NA	NA	NA	NA	NA	NA	NA	NA	NA	NA	NA	NA	NA	NA	NA	NA	NA
100594	10	1	59	4	4	0.99	15360.52793	15867.50426	1	145	2.7	1.5	0.8	133	60	1.55	120	3.1	40	0.452	52	1.345	1	15.7	2	2	NA	NA	NA	NA	NA	120	NA	1	0	2	2	0	5.1	38371.91364	69	3.83	0.71	4.26
100595	10	2	10	4	NA	0.09	14610.97115	14892.49739	1	147	6.5	1.8	4.1	399	NA	NA	NA	NA	NA	NA	NA	NA	NA	24.3	NA	2	NA	NA	NA	NA	NA	NA	NA	NA	NA	NA	NA	NA	NA	NA	NA	NA	NA	NA
100596	10	2	14	4	NA	2.39	22493.35716	27423.32328	2	145	12.2	2.6	8.5	361	40	1.03	124	3.21	NA	NA	NA	NA	NA	30.1	NA	2	NA	NA	NA	NA	NA	NA	NA	NA	NA	NA	NA	NA	6	NA	NA	NA	NA	NA
100597	10	1	71	1	1	1.04	11111.03643	11604.51074	2	136	6.3	3.2	2.3	340	58	1.5	144	3.72	NA	NA	NA	NA	1	25.2	2	2	NA	NA	NA	NA	NA	30	NA	1	0	0	0	0	5.7	NA	NA	NA	NA	NA
100598	10	2	7	3	NA	4.93	44272.3007	0	2	142	NA	NA	NA	NA	NA	NA	NA	NA	NA	NA	NA	NA	NA	NA	NA	2	NA	NA	NA	NA	NA	NA	NA	NA	NA	NA	NA	NA	NA	NA	NA	NA	NA	NA
100599	10	1	54	1	3	3.21	41993.72929	43860.66554	2	140	7.1	1.7	4.7	209	62	1.6	197	5.09	NA	NA	NA	NA	1	29.3	2	1	NA	NA	NA	NA	NA	360	NA	2	1	1	2	0	10.3	NA	NA	NA	NA	NA
100600	10	2	4	3	NA	5	25524.37212	27954.48741	2	140	6.4	3.3	2.4	251	NA	NA	NA	NA	NA	NA	NA	NA	NA	14.7	NA	2	NA	NA	NA	NA	NA	NA	NA	NA	NA	NA	NA	NA	NA	NA	NA	NA	NA	NA
100601	10	2	11	1	NA	1.28	18502.44411	0	2	143	NA	NA	NA	NA	NA	NA	NA	NA	NA	NA	NA	NA	NA	NA	NA	2	NA	NA	NA	NA	NA	NA	NA	NA	NA	NA	NA	NA	NA	NA	NA	NA	NA	NA
100602	10	2	36	2	4	3.39	40384.35871	0	1	143	NA	NA	NA	NA	NA	NA	NA	NA	NA	NA	NA	NA	NA	NA	2	2	NA	NA	NA	NA	NA	240	NA	2	NA	NA	NA	NA	NA	NA	NA	NA	NA	NA
100603	10	1	3	4	NA	0.29	10295.49531	11359.5138	1	136	7.3	3.5	2.8	251	NA	NA	NA	NA	NA	NA	NA	NA	NA	16	NA	2	NA	NA	NA	NA	NA	NA	NA	NA	NA	NA	NA	NA	NA	NA	NA	NA	NA	NA
100604	10	1	4	4	NA	0.42	8501.041216	8511.090571	2	144	10.2	3.9	5.2	381	NA	NA	NA	NA	NA	NA	NA	NA	NA	14.4	NA	2	NA	NA	NA	NA	NA	NA	NA	NA	NA	NA	NA	NA	NA	NA	NA	NA	NA	NA
100605	10	2	29	1	4	1.32	33586.4057	0	2	135	NA	NA	NA	NA	NA	NA	NA	NA	NA	NA	NA	NA	NA	NA	2	2	NA	NA	NA	NA	NA	960	NA	2	NA	NA	NA	NA	NA	NA	NA	NA	NA	NA
100606	10	2	8	4	NA	0.73	8399.608801	8632.22051	2	148	NA	NA	NA	NA	NA	NA	NA	NA	NA	NA	NA	NA	NA	13.9	NA	2	NA	NA	NA	NA	NA	NA	NA	NA	NA	NA	NA	NA	NA	NA	NA	NA	NA	NA
100607	10	1	19	5	NA	0.17	7211.048728	6937.805361	1	146	7.6	1.6	4.9	166	73	1.89	180	4.65	NA	NA	NA	NA	1	22.4	2	2	NA	NA	NA	NA	NA	420	NA	2	NA	NA	NA	NA	5	NA	NA	NA	NA	NA
100608	10	2	64	1	4	0.53	19765.33641	20282.38814	2	140	12.1	3.6	6.7	272	47	1.22	158	4.09	230	2.597	65	1.681	1	36.1	1	1	NA	NA	NA	NA	NA	120	NA	1	2	3	5	1	8.3	46255.66445	212	11.8	18.09	108.54
100609	10	1	6	2	NA	5	20173.40001	20936.7708	1	134	7	2.9	2.6	254	59	1.53	128	3.31	NA	NA	NA	NA	NA	16.9	NA	2	NA	NA	NA	NA	NA	NA	NA	NA	NA	NA	NA	NA	NA	NA	NA	NA	NA	NA
100610	10	2	41	4	4	1.24	14495.34448	14809.10432	1	144	7	2.6	3.7	216	54	1.4	242	6.26	NA	NA	NA	NA	1	21.7	2	2	NA	NA	NA	NA	NA	300	2	2	0	1	1	0	5	NA	NA	NA	NA	NA
100611	10	1	43	1	2	2.15	21869.95392	23478.96599	1	137	5.4	2	2.7	221	46	1.19	261	6.75	NA	NA	NA	NA	1	26.7	2	2	NA	NA	NA	NA	NA	180	NA	2	0	1	1	0	5.3	NA	NA	NA	NA	NA
100612	10	2	1	3	NA	1.83	17648.5894	18998.75895	2	134	8.8	5.3	1.9	396	NA	NA	NA	NA	NA	NA	NA	NA	NA	NA	NA	2	NA	NA	NA	NA	NA	NA	NA	NA	NA	NA	NA	NA	NA	NA	NA	NA	NA	NA
100613	10	1	26	5	5	NA	11273.72244	11323.73986	2	135	NA	NA	NA	NA	NA	NA	NA	NA	NA	NA	NA	NA	1	30.1	1	2	NA	NA	NA	NA	NA	240	NA	2	0	0	0	0	NA	NA	NA	NA	NA	NA
100614	10	1	18	3	NA	3.23	30747.40665	30429.23548	1	140	7.8	2.2	4.7	242	41	1.06	166	4.29	NA	NA	NA	NA	2	39	2	2	NA	NA	NA	NA	NA	480	NA	2	NA	NA	NA	NA	5.1	NA	NA	NA	NA	NA
100615	10	2	4	5	NA	1.67	6769.285937	6298.840613	1	137	6.6	3.3	2.8	331	NA	NA	NA	NA	NA	NA	NA	NA	NA	14	NA	2	NA	NA	NA	NA	NA	NA	NA	NA	NA	NA	NA	NA	NA	NA	NA	NA	NA	NA
100616	10	1	7	4	NA	0	12677.25194	13540.12954	1	139	7	2.9	3.1	237	74	1.91	194	5.02	NA	NA	NA	NA	NA	16.6	NA	2	NA	NA	NA	NA	NA	NA	NA	NA	NA	NA	NA	NA	NA	NA	NA	NA	NA	NA
100617	10	1	76	3	5	4.86	91718.02624	93068.6381	2	143	9.7	1.7	6.6	307	34	0.88	142	3.67	198	2.235	68	1.758	1	28	1	1	NA	NA	NA	NA	NA	240	NA	1	0	3	3	1	6.7	197000.3931	157	8.72	13.84	83.04
100618	10	1	11	5	NA	5	8031.186072	0	2	148	NA	NA	NA	NA	NA	NA	NA	NA	NA	NA	NA	NA	NA	NA	NA	2	NA	NA	NA	NA	NA	NA	NA	NA	NA	NA	NA	NA	NA	NA	NA	NA	NA	NA
100619	10	2	28	3	5	2.88	81923.05428	84653.9698	2	147	9	2.7	5.5	294	72	1.86	174	4.5	NA	NA	NA	NA	1	29.9	1	2	NA	NA	NA	NA	NA	300	NA	1	0	1	1	0	5.4	NA	NA	NA	NA	NA
100620	10	2	11	4	NA	3.41	7701.756658	7763.045513	1	147	9.1	3.4	4.6	271	60	1.55	162	4.19	NA	NA	NA	NA	NA	18.3	NA	2	NA	NA	NA	NA	NA	NA	NA	NA	NA	NA	NA	NA	NA	NA	NA	NA	NA	NA
100621	10	1	40	5	5	5	313107.4095	310518.3885	2	135	5.9	1.9	3.3	162	54	1.4	217	5.61	NA	NA	NA	NA	1	27.8	2	2	NA	NA	NA	NA	NA	120	NA	1	0	1	1	0	6	NA	NA	NA	NA	NA
100622	10	1	43	5	3	1.22	56534.08294	54682.76417	1	135	5.5	2.1	2.6	205	54	1.4	146	3.78	NA	NA	NA	NA	1	17.4	2	2	NA	NA	NA	NA	NA	420	NA	1	0	2	2	0	4.7	NA	NA	NA	NA	NA
100623	10	2	36	3	5	5	130878.3645	129734.0981	2	143	5.6	1.7	3.5	251	55	1.42	173	4.47	138	1.558	90	2.327	1	24.3	2	2	NA	NA	NA	NA	NA	540	NA	2	0	3	3	1	4.9	283695.5556	93	5.16	3.64	21.84
100624	10	1	23	1	3	0.49	31644.59132	34018.09079	2	148	5.3	1.9	2.9	235	43	1.11	143	3.7	39	0.44	92	2.379	1	29.5	2	2	NA	NA	NA	NA	NA	60	NA	1	0	1	1	0	5.4	73626.6887	118	6.55	32.01	192.06
100625	10	2	54	1	4	2.92	20066.34072	21002.99033	1	135	9.2	4.6	3.5	315	48	1.24	189	4.89	NA	NA	NA	NA	2	33.5	2	2	NA	NA	NA	NA	NA	240	NA	2	0	1	1	0	6.2	NA	NA	NA	NA	NA
100626	10	1	1	3	NA	2.57	18271.76905	20892.55373	1	146	9.1	5.9	2.2	305	NA	NA	NA	NA	NA	NA	NA	NA	NA	NA	NA	2	NA	NA	NA	NA	NA	NA	NA	NA	NA	NA	NA	NA	NA	NA	NA	NA	NA	NA
100627	10	2	43	5	3	0.12	40132.78396	49571.89281	2	139	11.6	2.2	8.4	204	50	1.29	177	4.58	83	0.937	110	2.845	1	19.5	2	2	NA	NA	NA	NA	NA	720	2	1	0	1	1	0	5.4	115069.0909	106	5.88	4.24	25.44
100628	10	1	33	5	5	3.33	21719.03568	21041.37405	1	141	8	2.2	4.3	247	34	0.88	184	4.76	NA	NA	NA	NA	1	33.1	1	3	NA	NA	NA	NA	NA	300	NA	2	0	0	0	0	5.4	NA	NA	NA	NA	NA
100629	10	1	67	1	1	1.75	4895.632243	5798.116256	1	137	6.8	1.5	4.6	218	48	1.24	139	3.59	NA	NA	NA	NA	1	20.9	2	1	NA	NA	NA	NA	NA	20	NA	1	1	3	4	1	8	NA	NA	NA	NA	NA
100630	10	1	18	5	NA	4.09	8974.926419	8907.301348	2	146	5.9	2	3.2	217	57	1.47	147	3.8	28	0.316	84	2.172	2	24.3	2	2	NA	NA	NA	NA	NA	300	NA	2	NA	NA	NA	NA	5.7	23900.05356	100	5.55	8.1	48.6
100631	10	1	27	3	4	4.08	156161.9147	0	2	147	NA	NA	NA	NA	NA	NA	NA	NA	NA	NA	NA	NA	NA	NA	2	2	NA	NA	NA	NA	NA	240	NA	2	NA	NA	NA	NA	NA	NA	NA	NA	NA	NA
100632	10	1	39	3	1	2.77	38171.33998	38677.31117	1	146	8.7	1.8	6	194	38	0.98	197	5.09	NA	NA	NA	NA	2	37.2	2	2	NA	NA	NA	NA	NA	120	NA	2	0	0	0	0	5.4	NA	NA	NA	NA	NA
100633	10	1	61	4	4	2.43	9936.017752	10191.8713	2	148	NA	NA	NA	NA	NA	NA	NA	NA	NA	NA	NA	NA	1	28.4	1	1	NA	NA	NA	NA	NA	480	NA	2	0	1	1	0	NA	NA	NA	NA	NA	NA
100634	10	1	38	4	3	1.14	27031.39189	34407.89319	1	147	13.6	3.9	8.5	416	40	1.03	139	3.59	NA	NA	NA	NA	1	28.5	1	2	NA	NA	NA	NA	NA	240	NA	1	0	1	1	0	9.3	NA	NA	NA	NA	NA
100635	10	1	39	5	5	5	28807.80404	27196.58905	2	134	11.1	2.8	6.6	303	42	1.09	188	4.86	NA	NA	NA	NA	1	32	2	2	NA	NA	NA	NA	NA	600	NA	2	0	1	1	0	5.4	NA	NA	NA	NA	NA
100636	10	1	46	4	4	1.15	14930.20263	15076.73234	2	138	6.5	1.9	4	242	35	0.91	162	4.19	267	3.014	74	1.914	1	32.5	1	1	NA	NA	NA	NA	NA	300	NA	2	0	1	1	0	7.5	36007.83279	183	10.2	14.72	88.32
100637	10	2	16	4	NA	0.12	14485.80253	14919.03362	1	144	8.8	1.9	5.9	267	55	1.42	153	3.96	NA	NA	NA	NA	NA	22	2	2	NA	NA	NA	NA	NA	NA	NA	NA	NA	NA	NA	NA	5.1	NA	NA	NA	NA	NA
100638	10	1	42	1	2	NA	27438.86376	29404.21357	1	148	3.7	0.5	2.7	126	41	1.06	214	5.53	154	1.739	142	3.672	1	23.8	1	2	NA	NA	NA	NA	NA	30	NA	1	0	2	2	0	5.5	59843.72179	110	6.11	12.55	75.3
100639	10	2	80	3	3	1.49	19445.12115	21144.55989	1	142	7.5	2.6	4	170	56	1.45	273	7.06	NA	NA	NA	NA	1	26.1	1	2	NA	NA	NA	NA	NA	360	NA	1	0	3	3	1	5.9	NA	NA	NA	NA	NA
100640	10	2	5	3	NA	0.37	15693.19542	19832.32282	1	146	9.3	3.9	4.3	363	NA	NA	NA	NA	NA	NA	NA	NA	NA	18.1	NA	2	NA	NA	NA	NA	NA	NA	NA	NA	NA	NA	NA	NA	NA	NA	NA	NA	NA	NA
100641	10	2	24	5	2	NA	37194.19637	42015.64993	2	140	10.7	2.2	7.5	321	71	1.84	164	4.24	67	0.756	80	2.069	1	19.1	2	2	NA	NA	NA	NA	NA	300	NA	1	0	0	0	0	4.8	0	136	7.55	38	228
100642	10	1	65	4	5	1.69	6308.877848	6279.819428	2	142	10.9	4.6	5.2	254	33	0.85	266	6.88	NA	NA	NA	NA	1	46.1	2	2	NA	NA	NA	NA	NA	360	NA	2	1	1	2	0	6.2	NA	NA	NA	NA	NA
100643	10	2	7	5	NA	0.33	15713.83278	19779.36934	2	137	6.4	2.8	2.9	346	56	1.45	118	3.05	NA	NA	NA	NA	NA	16.3	NA	2	NA	NA	NA	NA	NA	NA	NA	NA	NA	NA	NA	NA	NA	NA	NA	NA	NA	NA
100644	10	2	31	3	4	0.13	30442.53281	30006.62873	1	140	7.6	1.8	5.2	133	41	1.06	144	3.72	125	1.411	78	2.017	1	24.1	2	2	NA	NA	NA	NA	NA	120	2	2	1	1	2	0	5.3	69329.62258	99	5.5	20.96	125.76
100645	10	2	2	4	NA	2.39	7589.334897	8297.862734	2	134	NA	NA	NA	NA	NA	NA	NA	NA	NA	NA	NA	NA	NA	14.2	NA	2	NA	NA	NA	NA	NA	NA	NA	NA	NA	NA	NA	NA	NA	NA	NA	NA	NA	NA
100646	10	1	80	3	3	2.11	43370.02694	47558.32819	2	137	12	1.9	7.1	353	42	1.09	142	3.67	NA	NA	NA	NA	NA	NA	2	2	NA	NA	NA	NA	NA	600	NA	1	NA	NA	NA	NA	5.6	NA	NA	NA	NA	NA
100647	10	1	33	3	3	2.02	57665.17845	68581.62948	1	141	7.8	2.1	5	165	38	0.98	140	3.62	130	1.468	76	1.965	2	25.9	1	3	NA	NA	NA	NA	NA	300	NA	2	0	1	1	0	5	160607.4758	111	6.16	12.25	73.5
100648	10	1	66	3	1	5	48565.27851	0	2	139	NA	NA	NA	NA	NA	NA	NA	NA	NA	NA	NA	NA	NA	NA	2	2	NA	NA	NA	NA	NA	180	NA	2	NA	NA	NA	NA	NA	NA	NA	NA	NA	NA
100649	10	1	43	3	3	1.51	32781.41382	32446.07828	2	142	6.5	1.5	4.2	221	35	0.91	130	3.36	99	1.118	75	1.94	1	26.9	2	2	NA	NA	NA	NA	NA	360	NA	2	0	1	1	0	5.4	65201.08974	99	5.5	6.95	41.7
100650	10	2	61	3	2	0	50044.42267	56398.93665	2	147	NA	NA	NA	NA	NA	NA	NA	NA	NA	NA	NA	NA	NA	NA	1	2	NA	NA	NA	NA	NA	360	NA	1	NA	NA	NA	NA	NA	NA	NA	NA	NA	NA
100651	10	2	5	1	NA	1.99	29483.77488	39116.00283	2	140	11.9	4.8	5.9	395	NA	NA	NA	NA	NA	NA	NA	NA	NA	23	NA	2	NA	NA	NA	NA	NA	NA	NA	NA	NA	NA	NA	NA	NA	NA	NA	NA	NA	NA
100652	10	1	0	4	NA	0	4889.688473	5163.756065	2	145	NA	NA	NA	NA	NA	NA	NA	NA	NA	NA	NA	NA	NA	NA	NA	NA	NA	NA	NA	NA	NA	NA	NA	NA	NA	NA	NA	NA	NA	NA	NA	NA	NA	NA
100653	10	1	25	4	3	0.04	37724.48894	39554.53594	1	138	8.1	2.1	4.9	200	37	0.96	132	3.41	NA	NA	NA	NA	1	28.8	2	2	NA	NA	NA	NA	NA	480	NA	1	2	3	5	1	5.4	NA	NA	NA	NA	NA
100654	10	2	74	3	3	2.59	60561.66389	64788.40875	1	146	7.2	1.5	4.9	233	54	1.4	189	4.89	113	1.276	112	2.896	1	38.5	2	2	NA	NA	NA	NA	NA	1080	NA	2	1	2	3	1	5.5	150056.0292	101	5.61	19.29	115.74
100655	10	2	10	5	NA	1.22	9031.197495	9315.172557	2	139	6.4	2.7	2.6	266	56	1.45	158	4.09	NA	NA	NA	NA	NA	17	NA	2	NA	NA	NA	NA	NA	NA	NA	NA	NA	NA	NA	NA	NA	NA	NA	NA	NA	NA
100656	10	2	16	5	NA	NA	11919.92292	13547.26006	1	138	8.7	2.9	5.1	273	45	1.16	182	4.71	NA	NA	NA	NA	NA	27.2	2	2	NA	NA	NA	NA	NA	NA	NA	NA	NA	NA	NA	NA	5.2	NA	NA	NA	NA	NA
100657	10	2	57	4	3	2.49	22896.41049	22919.36216	2	144	5	1.8	2.6	225	55	1.42	147	3.8	NA	NA	NA	NA	1	55.1	1	1	NA	NA	NA	NA	NA	240	NA	2	0	2	2	0	6.1	NA	NA	NA	NA	NA
100658	10	1	17	3	NA	4.52	54222.38906	54131.28096	1	140	5.9	2.2	3.1	218	78	2.02	186	4.81	NA	NA	NA	NA	NA	20.3	2	2	NA	NA	NA	NA	NA	NA	NA	NA	NA	NA	NA	NA	5.5	NA	NA	NA	NA	NA
100659	10	2	7	2	NA	0.48	12690.65881	12548.00865	2	141	6.9	2.1	3.5	282	45	1.16	155	4.01	NA	NA	NA	NA	NA	15.7	NA	2	NA	NA	NA	NA	NA	NA	NA	NA	NA	NA	NA	NA	NA	NA	NA	NA	NA	NA
100660	10	1	8	3	NA	1.89	31716.8942	33259.05343	1	145	8.8	3.3	4.7	252	45	1.16	149	3.85	NA	NA	NA	NA	NA	19.2	NA	2	NA	NA	NA	NA	NA	NA	NA	NA	NA	NA	NA	NA	NA	NA	NA	NA	NA	NA
100661	10	1	14	5	NA	1	5860.501443	5816.343217	2	145	7.2	2.9	3.7	248	53	1.37	186	4.81	NA	NA	NA	NA	NA	29.5	NA	2	NA	NA	NA	NA	NA	NA	NA	NA	NA	NA	NA	NA	5.4	NA	NA	NA	NA	NA
100662	10	2	68	3	2	1.48	35376.62837	0	1	146	NA	NA	NA	NA	NA	NA	NA	NA	NA	NA	NA	NA	NA	NA	1	1	NA	NA	NA	NA	NA	480	NA	1	NA	NA	NA	NA	NA	NA	NA	NA	NA	NA
100663	10	2	71	3	5	5	152138.7817	171414.6491	2	147	4.6	1.1	2.9	228	56	1.45	233	6.03	130	1.468	151	3.905	1	31.3	2	2	NA	NA	NA	NA	NA	720	NA	2	1	0	1	0	5.1	399493.6235	96	5.33	8.42	50.52
100664	10	2	1	4	NA	1.14	14240.60218	15952.07831	2	146	13.1	7.3	4.7	415	NA	NA	NA	NA	NA	NA	NA	NA	NA	NA	NA	2	NA	NA	NA	NA	NA	NA	NA	NA	NA	NA	NA	NA	NA	NA	NA	NA	NA	NA
100665	10	2	2	3	NA	2.21	16720.89074	18469.47538	2	139	8.1	3.4	3.8	268	NA	NA	NA	NA	NA	NA	NA	NA	NA	16.2	NA	2	NA	NA	NA	NA	NA	NA	NA	NA	NA	NA	NA	NA	NA	NA	NA	NA	NA	NA
100666	10	2	11	4	NA	0.74	4272.957196	4290.970559	2	148	9.8	2.8	6.2	328	54	1.4	149	3.85	NA	NA	NA	NA	NA	18.5	NA	2	NA	NA	NA	NA	NA	NA	NA	NA	NA	NA	NA	NA	NA	NA	NA	NA	NA	NA
100667	10	1	20	4	3	3.92	31115.75203	29537.08087	1	141	4.9	1.9	2.3	239	51	1.32	143	3.7	NA	NA	NA	NA	1	21.6	2	2	NA	NA	NA	NA	NA	300	NA	2	0	0	0	0	5.6	NA	NA	NA	NA	NA
100668	10	2	5	4	NA	0.77	16414.45196	18387.18756	2	146	3.7	2.1	1.1	373	NA	NA	NA	NA	NA	NA	NA	NA	NA	16.3	NA	2	NA	NA	NA	NA	NA	NA	NA	NA	NA	NA	NA	NA	NA	NA	NA	NA	NA	NA
100669	10	2	13	3	NA	0.73	36411.28106	36954.49421	1	146	10	2.1	7.1	300	48	1.24	126	3.26	58	0.655	66	1.707	NA	34.8	NA	2	NA	NA	NA	NA	NA	NA	NA	NA	NA	NA	NA	NA	5.3	75787.34854	94	5.22	16.21	97.26
100670	10	1	41	5	5	4.08	16614.62569	18730.68607	2	134	6.2	1.6	4.1	220	33	0.85	185	4.78	323	3.647	87	2.25	1	28.6	1	2	NA	NA	NA	NA	NA	300	NA	1	0	3	3	1	5.4	48409.75948	100	5.55	7.95	47.7
100671	10	1	16	3	NA	1.02	20335.77383	20836.12329	2	139	NA	NA	NA	NA	NA	NA	NA	NA	NA	NA	NA	NA	NA	26.5	2	1	NA	NA	NA	NA	NA	NA	NA	NA	NA	NA	NA	NA	NA	NA	NA	NA	NA	NA
100672	10	2	25	1	4	1	30245.39538	32668.23284	1	135	8	2.9	4.5	293	39	1.01	221	5.72	NA	NA	NA	NA	1	30.5	2	2	NA	NA	NA	NA	NA	240	2	2	0	2	2	0	5.3	NA	NA	NA	NA	NA
100673	10	2	35	4	2	2.31	19220.78807	20522.26825	2	145	3.9	1.7	1.4	380	75	1.94	167	4.32	NA	NA	NA	NA	1	21.1	2	2	NA	NA	NA	NA	NA	180	2	1	0	2	2	0	5.2	NA	NA	NA	NA	NA
100674	10	1	80	3	4	NA	9059.058258	9849.260369	1	140	7	1.3	5.1	207	60	1.55	194	5.02	NA	NA	NA	NA	1	26.6	2	2	NA	NA	NA	NA	NA	720	NA	1	0	0	0	0	5.5	NA	NA	NA	NA	NA
100675	10	2	21	4	3	1.54	41470.92106	45399.07413	1	138	4.8	2.2	2.1	310	51	1.32	174	4.5	53	0.598	112	2.896	2	29.7	2	2	NA	NA	NA	NA	NA	600	2	2	0	1	1	0	4.9	0	62	3.44	5.7	34.2
100676	10	1	1	3	NA	1.91	10436.24638	11791.19822	2	139	6.3	3.7	1.7	424	NA	NA	NA	NA	NA	NA	NA	NA	NA	NA	NA	2	NA	NA	NA	NA	NA	NA	NA	NA	NA	NA	NA	NA	NA	NA	NA	NA	NA	NA
100677	10	2	56	3	4	1.98	58005.18253	57443.01487	1	135	6.2	2.3	3.3	229	93	2.4	242	6.26	81	0.914	133	3.439	1	25.8	1	2	NA	NA	NA	NA	NA	360	NA	2	0	1	1	0	5.6	133339.9862	97	5.38	2.29	13.74
100678	10	2	9	4	NA	0.98	17746.91095	21547.66642	2	145	6.5	2.8	3	269	55	1.42	177	4.58	NA	NA	NA	NA	NA	24.5	NA	2	NA	NA	NA	NA	NA	NA	NA	NA	NA	NA	NA	NA	NA	NA	NA	NA	NA	NA
100679	10	1	15	3	NA	1.56	33436.91352	33090.91159	1	142	5.2	2	2.5	202	45	1.16	119	3.08	65	0.734	61	1.577	NA	19.6	NA	2	NA	NA	NA	NA	NA	NA	NA	NA	NA	NA	NA	NA	5.6	81345.53202	104	5.77	5.47	32.82
100680	10	1	18	4	NA	1.4	19735.73551	19839.24716	1	141	4.7	1.4	2.7	215	43	1.11	136	3.52	26	0.294	88	2.276	2	25.3	2	2	NA	NA	NA	NA	NA	120	NA	2	NA	NA	NA	NA	5.3	56095.98096	94	5.22	11.78	70.68
100681	10	2	56	2	2	NA	19035.21787	18577.2728	1	148	7.8	2	3.9	377	56	1.45	176	4.55	NA	NA	NA	NA	1	28	2	2	NA	NA	NA	NA	NA	60	NA	2	0	1	1	0	5.7	NA	NA	NA	NA	NA
100682	10	1	6	2	NA	1.1	30527.41425	31654.19836	1	138	5.4	2.7	2.1	250	55	1.42	128	3.31	NA	NA	NA	NA	NA	16.4	NA	2	NA	NA	NA	NA	NA	NA	NA	NA	NA	NA	NA	NA	NA	NA	NA	NA	NA	NA
100683	10	2	2	3	NA	0.7	13649.42861	13476.81344	1	135	9.5	4.1	4.5	349	NA	NA	NA	NA	NA	NA	NA	NA	NA	17.5	NA	2	NA	NA	NA	NA	NA	NA	NA	NA	NA	NA	NA	NA	NA	NA	NA	NA	NA	NA
100684	10	2	35	4	3	3.34	25123.7994	27255.02022	1	139	5.3	2.8	1.9	271	72	1.86	246	6.36	NA	NA	NA	NA	1	28	2	2	NA	NA	NA	NA	NA	600	2	2	1	1	2	0	5.4	NA	NA	NA	NA	NA
100685	10	1	60	4	4	NA	5707.572401	0	2	136	NA	NA	NA	NA	NA	NA	NA	NA	NA	NA	NA	NA	NA	NA	1	2	NA	NA	NA	NA	NA	360	NA	1	NA	NA	NA	NA	NA	NA	NA	NA	NA	NA
100686	10	2	16	5	NA	3.33	119901.5683	125928.8632	1	141	5.2	1.9	2.4	260	66	1.71	200	5.17	32	0.361	128	3.31	NA	21.7	2	2	NA	NA	NA	NA	NA	NA	NA	NA	NA	NA	NA	NA	5.1	308496.0966	97	5.38	6.14	36.84
100687	10	2	19	1	NA	NA	13043.77632	0	2	141	NA	NA	NA	NA	NA	NA	NA	NA	NA	NA	NA	NA	NA	NA	2	2	NA	NA	NA	NA	NA	480	NA	2	NA	NA	NA	NA	NA	NA	NA	NA	NA	NA
100688	10	1	9	1	NA	1.95	13517.15466	13722.32484	1	135	NA	NA	NA	NA	NA	NA	NA	NA	NA	NA	NA	NA	NA	15.2	NA	2	NA	NA	NA	NA	NA	NA	NA	NA	NA	NA	NA	NA	NA	NA	NA	NA	NA	NA
100689	10	1	21	4	3	NA	33290.17842	32339.98889	1	144	6.6	2.8	3.1	221	47	1.22	189	4.89	38	0.429	134	3.465	1	43.6	2	3	NA	NA	NA	NA	NA	480	NA	2	0	1	1	0	5.9	63976.7039	111	6.16	19.27	115.62
100690	10	1	0	3	NA	5	8657.886751	8245.00426	2	147	NA	NA	NA	NA	NA	NA	NA	NA	NA	NA	NA	NA	NA	NA	NA	NA	NA	NA	NA	NA	NA	NA	NA	NA	NA	NA	NA	NA	NA	NA	NA	NA	NA	NA
100691	10	2	8	2	NA	5	18075.8913	18271.68283	1	134	7.8	2.4	4.5	256	41	1.06	155	4.01	NA	NA	NA	NA	NA	23.2	NA	2	NA	NA	NA	NA	NA	NA	NA	NA	NA	NA	NA	NA	NA	NA	NA	NA	NA	NA
100692	10	1	62	3	3	5	139409.1513	142001.401	1	136	9.5	1.4	7.2	229	39	1.01	180	4.65	NA	NA	NA	NA	1	28.2	1	2	NA	NA	NA	NA	NA	240	NA	2	0	0	0	0	5.1	NA	NA	NA	NA	NA
100693	10	2	49	4	5	4.98	26191.37109	27784.4684	2	144	7.2	1.9	4.5	359	68	1.76	191	4.94	145	1.637	94	2.431	1	36.2	1	1	NA	NA	NA	NA	NA	240	NA	2	0	2	2	0	8	66357.78033	175	9.71	22.03	132.18
100694	10	1	3	5	NA	NA	12891.94698	17066.37983	1	141	NA	NA	NA	NA	NA	NA	NA	NA	NA	NA	NA	NA	NA	15.4	NA	2	NA	NA	NA	NA	NA	NA	NA	NA	NA	NA	NA	NA	NA	NA	NA	NA	NA	NA
100695	10	2	15	1	NA	5	42683.79401	46327.77816	2	137	7.2	2	4.1	230	50	1.29	154	3.98	NA	NA	NA	NA	NA	21.9	NA	2	NA	NA	NA	NA	NA	NA	NA	NA	NA	NA	NA	NA	5.4	NA	NA	NA	NA	NA
100696	10	1	70	3	3	1.18	22829.17077	25073.47689	2	142	9.6	3.7	4.7	368	36	0.93	177	4.58	NA	NA	NA	NA	1	27.9	1	2	NA	NA	NA	NA	NA	480	NA	1	1	3	4	1	5.7	NA	NA	NA	NA	NA
100697	10	1	32	3	4	1.98	77444.57914	79818.10257	2	137	11.7	2.1	8.4	249	34	0.88	178	4.6	NA	NA	NA	NA	1	26.6	2	2	NA	NA	NA	NA	NA	240	NA	1	0	1	1	0	4.9	NA	NA	NA	NA	NA
100698	10	2	48	5	5	5	16213.08678	16253.3788	1	137	5.4	1.7	3.1	232	50	1.29	169	4.37	61	0.689	107	2.767	1	22.7	2	2	NA	NA	NA	NA	NA	300	NA	2	0	1	1	0	5.1	38104.34773	96	5.33	3.93	23.58
100699	10	1	52	4	4	NA	19579.97617	0	1	134	NA	NA	NA	NA	NA	NA	NA	NA	NA	NA	NA	NA	NA	NA	2	2	NA	NA	NA	NA	NA	360	NA	2	NA	NA	NA	NA	NA	NA	NA	NA	NA	NA
100700	10	2	10	4	NA	2.4	16432.34866	16932.8541	1	137	NA	NA	NA	NA	NA	NA	NA	NA	NA	NA	NA	NA	NA	30.1	NA	2	NA	NA	NA	NA	NA	NA	NA	NA	NA	NA	NA	NA	NA	NA	NA	NA	NA	NA
100701	10	2	33	4	5	5	29028.35677	30878.07113	1	147	5.6	1.8	3.1	250	55	1.42	201	5.2	NA	NA	NA	NA	1	43.6	2	2	NA	NA	NA	NA	NA	240	2	2	0	0	0	0	5.4	NA	NA	NA	NA	NA
100702	10	2	10	5	NA	NA	11790.84592	12382.98812	1	137	7.8	2.8	3.7	291	62	1.6	139	3.59	NA	NA	NA	NA	NA	14.3	NA	2	NA	NA	NA	NA	NA	NA	NA	NA	NA	NA	NA	NA	NA	NA	NA	NA	NA	NA
100703	10	2	0	1	NA	0.62	16624.51519	17086.31924	2	142	NA	NA	NA	NA	NA	NA	NA	NA	NA	NA	NA	NA	NA	NA	NA	NA	NA	NA	NA	NA	NA	NA	NA	NA	NA	NA	NA	NA	NA	NA	NA	NA	NA	NA
100704	10	2	9	5	NA	5	10770.68855	11311.59793	1	134	5	2.4	2	317	68	1.76	198	5.12	NA	NA	NA	NA	NA	14	NA	2	NA	NA	NA	NA	NA	NA	NA	NA	NA	NA	NA	NA	NA	NA	NA	NA	NA	NA
100705	10	2	56	3	3	2.16	166139.2273	160725.956	1	139	6.8	1.8	4.2	227	42	1.09	219	5.66	129	1.456	151	3.905	1	35.7	2	2	NA	NA	NA	NA	NA	360	NA	1	0	1	1	0	5.4	355313.5285	111	6.16	15.25	91.5
100706	10	1	66	3	4	1.62	24111.84933	25196.31647	2	143	6.7	1.8	3.9	209	45	1.16	145	3.75	27	0.305	95	2.457	1	34	1	2	NA	NA	NA	NA	NA	360	NA	2	2	2	4	1	5.2	76213.07141	107	5.94	NA	NA
100707	10	2	34	3	4	3.56	114867.4949	115896.9325	2	142	7	1.6	4.7	332	47	1.22	243	6.28	NA	NA	NA	NA	1	25.1	2	2	NA	NA	NA	NA	NA	180	2	2	0	0	0	0	4.9	NA	NA	NA	NA	NA
100708	10	2	10	3	NA	2.61	47942.48304	53349.66383	1	137	3.5	2	1.1	249	64	1.66	172	4.45	NA	NA	NA	NA	NA	14.3	NA	2	NA	NA	NA	NA	NA	NA	NA	NA	NA	NA	NA	NA	NA	NA	NA	NA	NA	NA
100709	10	1	38	3	3	1.02	30866.57567	31750.54281	2	139	6.2	2	3.5	212	71	1.84	182	4.71	NA	NA	NA	NA	1	21.7	2	2	NA	NA	NA	NA	NA	120	NA	1	0	0	0	0	5.3	NA	NA	NA	NA	NA
100710	10	1	33	2	2	NA	34939.46257	35117.40042	2	143	4.5	1.1	2.7	140	66	1.71	188	4.86	45	0.508	113	2.922	1	33.2	2	2	NA	NA	NA	NA	NA	240	NA	2	0	0	0	0	5	82303.94118	88	4.88	3.88	23.28
100711	10	2	69	3	5	5	139745.4564	138560.3987	1	134	6.6	2.2	3.9	220	81	2.09	203	5.25	NA	NA	NA	NA	1	23.3	2	2	NA	NA	NA	NA	NA	720	NA	1	1	1	2	0	4.9	NA	NA	NA	NA	NA
100712	10	1	1	3	NA	0	30532.97733	34884.20919	2	146	NA	NA	NA	NA	NA	NA	NA	NA	NA	NA	NA	NA	NA	NA	NA	2	NA	NA	NA	NA	NA	NA	NA	NA	NA	NA	NA	NA	NA	NA	NA	NA	NA	NA
100713	10	2	38	3	4	3.92	128887.5238	125026.3181	1	134	7	1.9	4.4	304	65	1.68	165	4.27	52	0.587	90	2.327	1	25	2	2	NA	NA	NA	NA	NA	360	NA	1	0	2	2	0	5.6	281850.0113	86	4.77	3.57	21.42
100714	10	2	37	3	5	1.63	72531.67779	70450.0065	1	145	5.9	1.2	4.1	172	57	1.47	173	4.47	77	0.869	101	2.612	1	26.7	2	2	NA	NA	NA	NA	NA	480	2	2	0	0	0	0	5.3	158817.2429	104	5.77	6.51	39.06
100715	10	2	51	3	3	1.49	81073.89788	90424.87738	1	146	7	2.6	3.7	223	55	1.42	202	5.22	60	0.677	135	3.491	1	33.4	2	2	NA	NA	NA	NA	NA	180	NA	1	1	3	4	1	5.6	209899.3572	106	5.88	5.08	30.48
100716	10	2	79	1	4	1.68	15200.18241	15570.6556	2	143	8.2	1.9	5.5	249	72	1.86	180	4.65	NA	NA	NA	NA	1	25.3	1	3	NA	NA	NA	NA	NA	720	NA	2	3	3	6	1	5.8	NA	NA	NA	NA	NA
100717	10	2	49	3	4	0.82	16080.31945	16001.1378	2	137	7.8	2.2	4.8	225	44	1.14	154	3.98	94	1.061	91	2.353	1	42.3	1	2	NA	NA	NA	NA	NA	540	NA	1	0	0	0	0	6.2	37142.74917	118	6.55	8.81	52.86
100718	10	2	26	5	5	NA	15839.04827	0	2	137	NA	NA	NA	NA	NA	NA	NA	NA	NA	NA	NA	NA	NA	NA	2	2	NA	NA	NA	NA	NA	180	NA	2	NA	NA	NA	NA	NA	NA	NA	NA	NA	NA
100719	10	2	2	4	NA	0.37	13093.60676	14667.23372	2	142	10.3	5.2	4.1	294	NA	NA	NA	NA	NA	NA	NA	NA	NA	13.9	NA	2	NA	NA	NA	NA	NA	NA	NA	NA	NA	NA	NA	NA	NA	NA	NA	NA	NA	NA
100720	10	1	59	3	4	2.65	48136.80482	50394.29669	1	137	12.7	2.8	9	218	35	0.91	153	3.96	158	1.784	86	2.224	1	22.7	1	3	NA	NA	NA	NA	NA	360	NA	1	0	3	3	1	5.9	108877.4275	96	5.33	3.97	23.82
100721	10	2	73	2	1	1.52	15806.66025	17361.29578	1	138	5.4	2.2	2.8	222	49	1.27	226	5.84	NA	NA	NA	NA	1	25.3	2	2	NA	NA	NA	NA	NA	180	NA	2	1	2	3	1	5.3	NA	NA	NA	NA	NA
100722	10	2	15	5	NA	1.22	42269.54103	44394.37553	1	135	4.2	1	2.8	201	39	1.01	106	2.74	NA	NA	NA	NA	NA	19.2	NA	2	NA	NA	NA	NA	NA	NA	NA	NA	NA	NA	NA	NA	5.2	NA	NA	NA	NA	NA
100723	10	1	80	5	5	0.9	13504.01483	13981.74891	1	136	6.7	1.4	4.3	214	54	1.4	156	4.03	117	1.321	79	2.043	1	NA	2	2	NA	NA	NA	NA	NA	240	NA	2	NA	3	NA	NA	6.6	27840.57227	132	7.33	9.62	57.72
100724	10	2	9	4	NA	0.96	11336.0416	11554.46604	2	144	6.5	2.7	2.7	259	46	1.19	128	3.31	NA	NA	NA	NA	NA	21.9	NA	2	NA	NA	NA	NA	NA	NA	NA	NA	NA	NA	NA	NA	NA	NA	NA	NA	NA	NA
100725	10	2	67	5	1	3.94	19890.67035	19710.65273	2	138	4.9	1.7	2.6	202	66	1.71	151	3.9	78	0.881	69	1.784	2	26.4	1	2	NA	NA	NA	NA	NA	120	NA	2	0	2	2	0	6	39729.11319	106	5.88	12.82	76.92
100726	10	2	69	1	2	NA	11092.8712	11463.96202	1	148	7.7	1.7	5	268	60	1.55	165	4.27	111	1.253	83	2.146	1	35.2	1	2	NA	NA	NA	NA	NA	180	NA	2	3	3	6	1	6.7	24368.95153	136	7.55	25.92	155.52
100727	10	1	26	3	4	2.55	9163.36356	10224.20924	2	139	4.9	1.6	2.6	300	36	0.93	151	3.9	119	1.344	91	2.353	1	26.4	1	2	NA	NA	NA	NA	NA	480	NA	2	0	0	0	0	5.3	21965.50191	101	5.61	9.78	58.68
100728	10	2	68	3	4	1.04	45212.47451	47363.43254	1	145	6.6	2	3.6	327	36	0.93	155	4.01	NA	NA	NA	NA	1	22.2	1	2	NA	NA	NA	NA	NA	300	NA	2	0	2	2	0	5.7	NA	NA	NA	NA	NA
100729	10	1	3	4	NA	0.18	9726.185137	10388.21863	1	144	6.8	3.1	2.9	233	NA	NA	NA	NA	NA	NA	NA	NA	NA	16.4	NA	2	NA	NA	NA	NA	NA	NA	NA	NA	NA	NA	NA	NA	NA	NA	NA	NA	NA	NA
100730	10	2	44	3	4	1.99	6910.726506	8528.331361	2	139	6.9	1.5	4.9	323	61	1.58	183	4.73	163	1.84	89	2.302	1	37.7	2	2	NA	NA	NA	NA	NA	480	NA	2	0	2	2	0	5.5	19796.44676	98	5.44	16.55	99.3
100731	10	1	6	2	NA	1.37	14431.9651	14937.88147	1	147	4.9	2	1.9	219	58	1.5	159	4.11	NA	NA	NA	NA	NA	16.7	NA	2	NA	NA	NA	NA	NA	NA	NA	NA	NA	NA	NA	NA	NA	NA	NA	NA	NA	NA
100732	10	1	35	5	3	4.43	20049.68272	20434.76368	2	141	10.8	2.7	6.7	242	46	1.19	215	5.56	NA	NA	NA	NA	1	40.1	2	2	NA	NA	NA	NA	NA	180	NA	1	0	2	2	0	5.3	NA	NA	NA	NA	NA
100733	10	2	44	5	4	3.04	24172.31091	27351.15747	2	135	7.6	3.1	3.8	329	44	1.14	189	4.89	201	2.269	105	2.715	2	33.6	2	2	NA	NA	NA	NA	NA	120	2	2	0	0	0	0	6.2	64121.92984	103	5.72	17.46	104.76
100734	10	2	1	3	NA	1.39	20831.58175	26701.86012	2	147	NA	NA	NA	NA	NA	NA	NA	NA	NA	NA	NA	NA	NA	NA	NA	2	NA	NA	NA	NA	NA	NA	NA	NA	NA	NA	NA	NA	NA	NA	NA	NA	NA	NA
100735	10	2	76	2	2	1.6	22764.13756	24038.58992	1	134	5.3	1.2	3.4	181	57	1.47	165	4.27	NA	NA	NA	NA	NA	26.9	1	2	NA	NA	NA	NA	NA	240	NA	2	NA	NA	NA	NA	5.7	NA	NA	NA	NA	NA
100736	10	2	7	1	NA	2.41	17948.98117	17866.39654	2	142	6	3.1	2.3	291	40	1.03	143	3.7	NA	NA	NA	NA	NA	16.4	NA	2	NA	NA	NA	NA	NA	NA	NA	NA	NA	NA	NA	NA	NA	NA	NA	NA	NA	NA
100737	10	2	4	4	NA	NA	6380.228337	6809.789072	2	148	7.7	3	3.8	340	NA	NA	NA	NA	NA	NA	NA	NA	NA	15.9	NA	2	NA	NA	NA	NA	NA	NA	NA	NA	NA	NA	NA	NA	NA	NA	NA	NA	NA	NA
100738	10	2	39	2	4	1.88	56303.97048	67312.37043	2	137	9.5	2	6.3	378	62	1.6	175	4.53	NA	NA	NA	NA	1	39.6	2	2	NA	NA	NA	NA	NA	660	2	2	1	2	3	1	6.3	NA	NA	NA	NA	NA
100739	10	1	79	3	4	2.46	49247.77182	49928.92075	1	142	8.2	1.3	5.9	190	34	0.88	133	3.44	NA	NA	NA	NA	1	31.4	1	1	NA	NA	NA	NA	NA	780	NA	1	2	0	2	0	6.5	NA	NA	NA	NA	NA
100740	10	1	20	3	3	4.74	161260.4337	166329.5864	2	138	8	2.6	4.4	225	38	0.98	206	5.33	NA	NA	NA	NA	2	25.2	2	2	NA	NA	NA	NA	NA	600	NA	2	0	1	1	0	4.6	NA	NA	NA	NA	NA
100741	10	1	66	3	5	5	169294.2067	180912.9052	1	134	4.7	2.2	1.9	190	70	1.81	196	5.07	NA	NA	NA	NA	1	25.5	2	2	NA	NA	NA	NA	NA	180	NA	1	1	1	2	0	5.7	NA	NA	NA	NA	NA
100742	10	1	34	4	4	5	25666.32239	27280.38598	2	134	4.1	1.6	1.9	217	53	1.37	198	5.12	NA	NA	NA	NA	1	21.8	2	2	NA	NA	NA	NA	NA	120	NA	2	0	0	0	0	5.5	NA	NA	NA	NA	NA
100743	10	2	52	1	4	5	31534.06324	33838.18951	1	135	5.9	2.2	3.2	201	61	1.58	240	6.21	NA	NA	NA	NA	1	27.7	2	2	NA	NA	NA	NA	NA	480	NA	2	1	0	1	0	5.9	NA	NA	NA	NA	NA
100744	10	2	0	1	NA	2.19	12582.32017	12931.83812	2	136	NA	NA	NA	NA	NA	NA	NA	NA	NA	NA	NA	NA	NA	NA	NA	NA	NA	NA	NA	NA	NA	NA	NA	NA	NA	NA	NA	NA	NA	NA	NA	NA	NA	NA
100745	10	1	64	1	1	1.22	6011.732011	5935.779832	1	135	7.7	2.8	4.3	155	41	1.06	212	5.48	NA	NA	NA	NA	1	29.4	2	2	NA	NA	NA	NA	NA	240	NA	2	0	1	1	0	6.1	NA	NA	NA	NA	NA
100746	10	1	0	5	NA	0.87	14967.12363	16616.77575	2	144	NA	NA	NA	NA	NA	NA	NA	NA	NA	NA	NA	NA	NA	NA	NA	NA	NA	NA	NA	NA	NA	NA	NA	NA	NA	NA	NA	NA	NA	NA	NA	NA	NA	NA
100747	10	2	55	5	3	1.22	282289.2528	278720.9866	1	141	4.7	2	2.2	177	56	1.45	242	6.26	166	1.874	153	3.957	1	30.9	1	2	NA	NA	NA	NA	NA	300	NA	2	0	0	0	0	5.3	619738.8573	109	6.05	8.26	49.56
100748	10	2	62	4	5	1.85	14019.69966	14735.92868	1	136	7.5	2.1	4.4	181	83	2.15	198	5.12	NA	NA	NA	NA	1	25.4	1	2	NA	NA	NA	NA	NA	30	NA	1	0	0	0	0	5.3	NA	NA	NA	NA	NA
100749	10	1	21	5	3	1.36	36484.34185	47238.57149	2	137	7.5	1.8	4.7	281	42	1.09	220	5.69	NA	NA	NA	NA	1	32.2	2	2	NA	NA	NA	NA	NA	540	NA	2	0	1	1	0	5.2	NA	NA	NA	NA	NA
100750	10	1	58	3	3	0.66	28614.43352	0	1	142	NA	NA	NA	NA	NA	NA	NA	NA	NA	NA	NA	NA	NA	NA	2	2	NA	NA	NA	NA	NA	180	NA	1	NA	NA	NA	NA	NA	NA	NA	NA	NA	NA
100751	10	2	5	3	NA	5	62514.23407	67692.17491	1	141	6.5	3	2.8	340	NA	NA	NA	NA	NA	NA	NA	NA	NA	14.7	NA	2	NA	NA	NA	NA	NA	NA	NA	NA	NA	NA	NA	NA	NA	NA	NA	NA	NA	NA
100752	10	1	42	5	5	5	10099.49227	10515.97416	1	143	5.9	2.2	3.2	200	59	1.53	226	5.84	NA	NA	NA	NA	1	19.3	2	3	NA	NA	NA	NA	NA	420	NA	2	0	0	0	0	5.3	NA	NA	NA	NA	NA
100753	10	2	3	4	NA	5	15310.53363	16550.6839	2	134	7.6	2.9	4	381	NA	NA	NA	NA	NA	NA	NA	NA	NA	15.5	NA	2	NA	NA	NA	NA	NA	NA	NA	NA	NA	NA	NA	NA	NA	NA	NA	NA	NA	NA
100754	10	1	54	4	4	4.31	45059.09975	47302.53934	1	143	7.7	2.6	4.1	191	54	1.4	221	5.72	268	3.026	113	2.922	1	30	1	2	NA	NA	NA	NA	NA	180	NA	1	0	2	2	0	5.4	119819.6554	100	5.55	15.81	94.86
100755	10	1	11	4	NA	2.07	7307.554072	8119.006861	2	148	4.1	2	1.1	231	68	1.76	161	4.16	NA	NA	NA	NA	NA	17	NA	2	NA	NA	NA	NA	NA	NA	NA	NA	NA	NA	NA	NA	NA	NA	NA	NA	NA	NA
100756	10	1	60	4	3	2.92	8344.219912	8559.612904	1	135	5.5	1.5	3.2	288	75	1.94	275	7.11	NA	NA	NA	NA	1	22.7	1	3	NA	NA	NA	NA	NA	480	NA	2	1	2	3	1	6.2	NA	NA	NA	NA	NA
100757	10	2	0	4	NA	1.83	7646.387531	7821.243726	2	143	NA	NA	NA	NA	NA	NA	NA	NA	NA	NA	NA	NA	NA	NA	NA	NA	NA	NA	NA	NA	NA	NA	NA	NA	NA	NA	NA	NA	NA	NA	NA	NA	NA	NA
100758	10	2	4	1	NA	2.41	29551.02022	38181.20431	2	142	6.4	2.8	2.7	250	NA	NA	NA	NA	NA	NA	NA	NA	NA	15.8	NA	2	NA	NA	NA	NA	NA	NA	NA	NA	NA	NA	NA	NA	NA	NA	NA	NA	NA	NA
100759	10	1	35	3	4	1.06	38169.17409	40377.21523	2	143	5.5	2.4	2.6	247	166	4.29	289	7.47	NA	NA	NA	NA	1	25	2	2	NA	NA	NA	NA	NA	120	NA	1	0	0	0	0	5.5	NA	NA	NA	NA	NA
100760	10	2	63	3	5	5	105616.7623	103133.9285	2	135	8.6	1.6	6.3	265	95	2.46	279	7.21	NA	NA	NA	NA	1	22.4	2	2	NA	NA	NA	NA	NA	300	NA	2	0	0	0	0	5.6	NA	NA	NA	NA	NA
100761	10	1	80	3	5	3.43	39992.16204	45153.35436	1	140	5.1	0.9	3.6	162	60	1.55	175	4.53	NA	NA	NA	NA	1	23.3	1	2	NA	NA	NA	NA	NA	600	NA	1	2	2	4	1	5.6	NA	NA	NA	NA	NA
100762	10	1	80	2	1	0	12613.44156	0	1	134	NA	NA	NA	NA	NA	NA	NA	NA	NA	NA	NA	NA	NA	NA	2	2	NA	NA	NA	NA	NA	180	NA	2	NA	NA	NA	NA	NA	NA	NA	NA	NA	NA
100763	10	2	11	3	NA	2.89	60863.89982	69130.18427	2	143	NA	NA	NA	NA	NA	NA	NA	NA	NA	NA	NA	NA	NA	28.2	NA	2	NA	NA	NA	NA	NA	NA	NA	NA	NA	NA	NA	NA	NA	NA	NA	NA	NA	NA
100764	10	2	47	5	5	2.08	13132.4827	13185.35042	1	140	NA	NA	NA	NA	NA	NA	NA	NA	NA	NA	NA	NA	1	24.9	2	2	NA	NA	NA	NA	NA	360	NA	2	0	0	0	0	NA	0	NA	NA	NA	NA
100765	10	2	48	5	3	NA	15023.59379	16232.53367	1	137	7.3	2.4	4	231	48	1.24	174	4.5	NA	NA	NA	NA	2	23.6	2	2	NA	NA	NA	NA	NA	180	NA	2	0	1	1	0	5.8	NA	NA	NA	NA	NA
100766	10	2	9	4	NA	0.05	12499.89982	12740.74964	2	146	NA	NA	NA	NA	NA	NA	NA	NA	NA	NA	NA	NA	NA	16.9	NA	2	NA	NA	NA	NA	NA	NA	NA	NA	NA	NA	NA	NA	NA	NA	NA	NA	NA	NA
100767	10	2	7	2	NA	2.67	11480.64936	11351.60038	2	136	8.1	2.3	5	222	71	1.84	148	3.83	NA	NA	NA	NA	NA	16.5	NA	2	NA	NA	NA	NA	NA	NA	NA	NA	NA	NA	NA	NA	NA	NA	NA	NA	NA	NA
100768	10	2	42	5	5	NA	24812.14722	24873.80922	1	136	10.3	2.7	6.6	349	51	1.32	229	5.92	NA	NA	NA	NA	2	31.3	1	2	NA	NA	NA	NA	NA	540	2	2	0	2	2	0	4.9	NA	NA	NA	NA	NA
100769	10	2	9	5	NA	1.42	21282.32042	23849.09805	1	141	6.1	2.5	2.8	313	66	1.71	163	4.22	NA	NA	NA	NA	NA	22.9	NA	2	NA	NA	NA	NA	NA	NA	NA	NA	NA	NA	NA	NA	NA	NA	NA	NA	NA	NA
100770	10	1	10	4	NA	0.14	14253.76103	15418.48746	2	144	5.5	2.8	2	320	60	1.55	126	3.26	NA	NA	NA	NA	NA	15.9	NA	2	NA	NA	NA	NA	NA	NA	NA	NA	NA	NA	NA	NA	NA	NA	NA	NA	NA	NA
100771	10	2	68	3	3	0.7	43186.20079	41816.09985	1	145	8.6	2	5.9	303	54	1.4	233	6.03	82	0.926	163	4.215	2	30	1	2	NA	NA	NA	NA	NA	420	NA	1	0	0	0	0	5.5	102329.9817	103	5.72	9.38	56.28
100772	10	2	45	5	4	0.96	26528.92606	26880.96804	2	144	8.9	2.5	5.6	243	67	1.73	192	4.97	NA	NA	NA	NA	1	31	2	2	NA	NA	NA	NA	NA	480	NA	2	1	1	2	0	5.2	NA	NA	NA	NA	NA
100773	10	1	2	3	NA	3.06	20756.56815	21215.05074	2	139	9.5	4.4	3.7	286	NA	NA	NA	NA	NA	NA	NA	NA	NA	15	NA	2	NA	NA	NA	NA	NA	NA	NA	NA	NA	NA	NA	NA	NA	NA	NA	NA	NA	NA
100774	10	1	61	5	5	NA	11626.97696	10895.77347	1	138	5.2	1.2	3.1	216	39	1.01	282	7.29	NA	NA	NA	NA	1	25.5	1	1	NA	NA	NA	NA	NA	420	NA	2	0	2	2	0	7.3	NA	NA	NA	NA	NA
100775	10	2	21	3	3	NA	83639.01151	92029.60143	2	142	7.2	2.3	4.1	268	58	1.5	135	3.49	NA	NA	NA	NA	1	20.6	2	2	NA	NA	NA	NA	NA	600	NA	1	0	0	0	0	5.1	NA	NA	NA	NA	NA
100776	10	1	7	4	NA	0.52	8212.228785	8810.454693	1	147	7	2.4	3.8	306	64	1.66	123	3.18	NA	NA	NA	NA	NA	14.6	NA	2	NA	NA	NA	NA	NA	NA	NA	NA	NA	NA	NA	NA	NA	NA	NA	NA	NA	NA
100777	10	1	16	3	NA	5	62744.44869	0	2	145	NA	NA	NA	NA	NA	NA	NA	NA	NA	NA	NA	NA	NA	NA	2	2	NA	NA	NA	NA	NA	NA	NA	NA	NA	NA	NA	NA	NA	NA	NA	NA	NA	NA
100778	10	2	18	4	NA	1.79	6978.707543	7049.397569	2	140	6.4	1.7	3.8	143	68	1.76	157	4.06	50	0.565	79	2.043	NA	16.3	1	2	NA	NA	NA	NA	NA	240	NA	2	NA	NA	NA	NA	5.1	18734.52375	85	4.72	4.58	27.48
100779	10	1	6	4	NA	0.18	12677.25194	13540.12954	1	139	5.4	2.5	2.3	257	55	1.42	168	4.34	NA	NA	NA	NA	NA	17.4	NA	2	NA	NA	NA	NA	NA	NA	NA	NA	NA	NA	NA	NA	NA	NA	NA	NA	NA	NA
100780	10	1	54	3	4	1.22	28527.65669	29969.98135	1	146	10.3	3.5	4.9	368	67	1.73	185	4.78	59	0.666	106	2.741	1	28.5	2	2	NA	NA	NA	NA	NA	480	NA	1	0	2	2	0	5.7	64750.47152	109	6.05	15.56	93.36
100781	10	2	21	1	3	NA	35695.744	0	1	138	NA	NA	NA	NA	NA	NA	NA	NA	NA	NA	NA	NA	NA	NA	2	2	NA	NA	NA	NA	NA	360	NA	2	NA	NA	NA	NA	NA	NA	NA	NA	NA	NA
100782	10	1	39	3	5	NA	82541.90045	82606.91549	2	143	7.7	2.1	4.7	260	38	0.98	213	5.51	NA	NA	NA	NA	1	37.7	2	2	NA	NA	NA	NA	NA	360	NA	2	0	0	0	0	5.6	NA	NA	NA	NA	NA
100783	10	1	15	5	NA	1.32	5321.300654	5400.227225	1	148	6.4	1.8	3.2	159	31	0.8	136	3.52	NA	NA	NA	NA	NA	31.8	NA	2	NA	NA	NA	NA	NA	NA	NA	NA	NA	NA	NA	NA	5.4	NA	NA	NA	NA	NA
100784	10	2	11	5	NA	NA	8746.182929	9194.202989	2	135	9.3	5	3.8	329	42	1.09	132	3.41	NA	NA	NA	NA	NA	23.7	NA	2	NA	NA	NA	NA	NA	NA	NA	NA	NA	NA	NA	NA	NA	NA	NA	NA	NA	NA
100785	10	2	3	5	NA	4.08	11057.733	10269.04826	2	134	NA	NA	NA	NA	NA	NA	NA	NA	NA	NA	NA	NA	NA	14.9	NA	2	NA	NA	NA	NA	NA	NA	NA	NA	NA	NA	NA	NA	NA	NA	NA	NA	NA	NA
100786	10	1	5	3	NA	0.6	53865.31846	59222.30255	2	142	7.2	2.5	3.5	386	NA	NA	NA	NA	NA	NA	NA	NA	NA	17.5	NA	2	NA	NA	NA	NA	NA	NA	NA	NA	NA	NA	NA	NA	NA	NA	NA	NA	NA	NA
100787	10	1	72	3	3	4.57	59882.03688	62446.30869	1	142	10.2	2.2	6.9	304	62	1.6	207	5.35	NA	NA	NA	NA	1	29.6	1	2	NA	NA	NA	NA	NA	120	NA	1	0	0	0	0	5.6	NA	NA	NA	NA	NA
100788	10	1	35	3	4	1.58	37421.55786	39016.93071	2	142	9.1	1.2	7.1	296	24	0.62	291	7.53	NA	NA	NA	NA	1	27.2	2	2	NA	NA	NA	NA	NA	240	NA	1	0	2	2	0	4.7	NA	NA	NA	NA	NA
100789	10	2	37	4	3	0.06	25421.30489	0	1	137	NA	NA	NA	NA	NA	NA	NA	NA	NA	NA	NA	NA	NA	NA	2	2	NA	NA	NA	NA	NA	240	NA	1	NA	NA	NA	NA	NA	NA	NA	NA	NA	NA
100790	10	2	60	4	5	5	8620.23335	8476.633486	1	144	5.7	3.3	1.9	345	63	1.63	226	5.84	NA	NA	NA	NA	1	27.3	1	2	NA	NA	NA	NA	NA	1140	NA	2	1	0	1	0	5.5	NA	NA	NA	NA	NA
100791	10	2	4	3	NA	0.25	18113.53276	19689.96198	2	135	16.8	3.2	11.7	338	NA	NA	NA	NA	NA	NA	NA	NA	NA	15	NA	2	NA	NA	NA	NA	NA	NA	NA	NA	NA	NA	NA	NA	NA	NA	NA	NA	NA	NA
100792	10	2	68	4	4	1.99	9062.876703	9526.040504	1	144	7.6	2.1	4.7	261	66	1.71	151	3.9	NA	NA	NA	NA	1	62.1	1	1	NA	NA	NA	NA	NA	300	NA	2	0	3	3	1	6.5	NA	NA	NA	NA	NA
100793	10	1	12	4	NA	0.96	16197.71372	16526.73441	2	144	5.1	1.4	3.2	167	58	1.5	157	4.06	NA	NA	NA	NA	NA	18.3	NA	2	NA	NA	NA	NA	NA	NA	NA	NA	NA	NA	NA	NA	5.4	NA	NA	NA	NA	NA
100794	10	1	17	4	NA	NA	13679.21962	14425.05346	1	145	6.2	2.7	2.5	219	54	1.4	160	4.14	77	0.869	91	2.353	NA	18.7	2	2	NA	NA	NA	NA	NA	NA	NA	NA	NA	NA	NA	NA	5.2	48871.46683	96	5.33	4.24	25.44
100795	10	1	78	3	5	4.25	94639.1981	102822.1849	2	136	6.8	1.7	4.5	231	50	1.29	126	3.26	NA	NA	NA	NA	1	26.6	2	2	NA	NA	NA	NA	NA	240	NA	1	1	1	2	0	5.5	NA	NA	NA	NA	NA
100796	10	1	19	5	NA	5	9049.741222	9080.159664	1	136	NA	NA	NA	NA	NA	NA	NA	NA	NA	NA	NA	NA	2	19.4	2	2	NA	NA	NA	NA	NA	180	NA	2	NA	NA	NA	NA	NA	0	NA	NA	NA	NA
100797	10	1	73	3	5	2.9	65656.8194	0	1	134	NA	NA	NA	NA	NA	NA	NA	NA	NA	NA	NA	NA	NA	NA	1	3	NA	NA	NA	NA	NA	360	NA	1	NA	NA	NA	NA	NA	NA	NA	NA	NA	NA
100798	10	2	7	1	NA	1.58	20117.59064	20280.92383	2	135	6.3	2.6	3.1	151	NA	NA	NA	NA	NA	NA	NA	NA	NA	17.4	NA	2	NA	NA	NA	NA	NA	NA	NA	NA	NA	NA	NA	NA	NA	NA	NA	NA	NA	NA
100799	10	1	11	3	NA	NA	24932.27576	0	2	146	NA	NA	NA	NA	NA	NA	NA	NA	NA	NA	NA	NA	NA	NA	NA	2	NA	NA	NA	NA	NA	NA	NA	NA	NA	NA	NA	NA	NA	NA	NA	NA	NA	NA
100800	10	2	76	3	4	5	43116.80086	44200.78742	1	135	9.4	2.5	6	208	54	1.4	152	3.93	NA	NA	NA	NA	1	31	2	2	NA	NA	NA	NA	NA	480	NA	2	0	1	1	0	6.1	NA	NA	NA	NA	NA
100801	10	1	34	3	3	0.43	31597.65875	30167.97662	2	139	6.6	1.4	4.6	241	41	1.06	140	3.62	82	0.926	83	2.146	1	35.8	2	2	NA	NA	NA	NA	NA	240	NA	1	0	2	2	0	4.9	65711.33943	100	5.55	10.43	62.58
100802	10	2	51	4	5	5	26733.68544	28248.98586	1	141	9.2	3	5.3	266	33	0.85	147	3.8	NA	NA	NA	NA	1	37.5	2	1	NA	NA	NA	NA	NA	480	NA	2	1	1	2	0	9.7	NA	NA	NA	NA	NA
100803	10	2	1	1	NA	0.62	32456.86434	34860.6522	2	142	7.7	4.5	2.2	244	NA	NA	NA	NA	NA	NA	NA	NA	NA	NA	NA	2	NA	NA	NA	NA	NA	NA	NA	NA	NA	NA	NA	NA	NA	NA	NA	NA	NA	NA
100804	10	1	12	5	NA	1.67	10456.32183	10408.9075	2	148	5.1	2.1	2.1	277	70	1.81	148	3.83	29	0.327	72	1.862	NA	18.1	NA	2	NA	NA	NA	NA	NA	NA	NA	NA	NA	NA	NA	NA	5.5	27929.16026	100	5.55	2.84	17.04
100805	10	2	80	3	3	1.75	29810.28337	32893.37165	1	136	5	1.1	3.1	266	87	2.25	242	6.26	NA	NA	NA	NA	1	19.8	1	2	NA	NA	NA	NA	NA	9999	NA	1	3	3	6	1	5.7	NA	NA	NA	NA	NA
100806	10	1	3	3	NA	1.58	33380.40417	35880.63036	2	141	8.9	4.4	3.3	376	NA	NA	NA	NA	NA	NA	NA	NA	NA	15.4	NA	2	NA	NA	NA	NA	NA	NA	NA	NA	NA	NA	NA	NA	NA	NA	NA	NA	NA	NA
100807	10	2	2	4	NA	1.65	12034.88872	13531.68644	1	143	7.9	4.8	2.4	320	NA	NA	NA	NA	NA	NA	NA	NA	NA	17.1	NA	2	NA	NA	NA	NA	NA	NA	NA	NA	NA	NA	NA	NA	NA	NA	NA	NA	NA	NA
100808	10	2	16	4	NA	0.99	16393.97907	16796.48672	2	140	5.6	2.2	3.1	275	48	1.24	194	5.02	148	1.671	116	3	NA	34.9	2	2	NA	NA	NA	NA	NA	NA	NA	NA	NA	NA	NA	NA	5.7	53486.04526	85	4.72	8.32	49.92
100809	10	2	4	4	NA	0.6	13969.53286	15217.64307	2	144	NA	NA	NA	NA	NA	NA	NA	NA	NA	NA	NA	NA	NA	13.4	NA	2	NA	NA	NA	NA	NA	NA	NA	NA	NA	NA	NA	NA	NA	NA	NA	NA	NA	NA
100810	10	2	2	3	NA	1.16	20965.97905	0	2	147	NA	NA	NA	NA	NA	NA	NA	NA	NA	NA	NA	NA	NA	NA	NA	2	NA	NA	NA	NA	NA	NA	NA	NA	NA	NA	NA	NA	NA	NA	NA	NA	NA	NA
100811	10	2	1	5	NA	5	8577.593385	7956.496281	1	142	NA	NA	NA	NA	NA	NA	NA	NA	NA	NA	NA	NA	NA	NA	NA	2	NA	NA	NA	NA	NA	NA	NA	NA	NA	NA	NA	NA	NA	NA	NA	NA	NA	NA
100812	10	2	8	1	NA	0.15	22782.11967	22847.66587	2	138	6.5	2.5	3.3	284	31	0.8	188	4.86	NA	NA	NA	NA	NA	22.5	NA	2	NA	NA	NA	NA	NA	NA	NA	NA	NA	NA	NA	NA	NA	NA	NA	NA	NA	NA
100813	10	2	16	1	NA	0.1	42267.05206	44066.33044	1	148	7	2.8	3.5	261	69	1.78	208	5.38	133	1.502	112	2.896	NA	24	2	2	NA	NA	NA	NA	NA	NA	NA	NA	NA	NA	NA	NA	5.2	86712.67891	100	5.55	9.68	58.08
100814	10	2	19	3	NA	0.49	28225.0922	28774.39872	2	143	11	2.9	7.3	393	54	1.4	196	5.07	NA	NA	NA	NA	1	39.1	2	2	NA	NA	NA	NA	NA	960	NA	2	NA	NA	NA	NA	4.7	NA	NA	NA	NA	NA
100815	10	2	53	4	3	1.33	51596.88005	54379.29703	2	142	3	1.7	0.9	117	NA	NA	NA	NA	NA	NA	NA	NA	2	27.7	2	2	NA	NA	NA	NA	NA	540	NA	2	0	2	2	0	5.3	155618.1326	89	4.94	NA	NA
100816	10	2	43	3	1	1.22	17534.27327	23278.68647	2	139	4.7	1	3	275	45	1.16	191	4.94	NA	NA	NA	NA	1	32	1	1	NA	NA	NA	NA	NA	240	NA	1	1	3	4	1	7	NA	NA	NA	NA	NA
100817	10	2	60	5	4	2.8	9975.887253	10377.10023	1	138	6.3	1.7	3.3	255	72	1.86	244	6.31	83	0.937	155	4.008	1	28.2	2	2	NA	NA	NA	NA	NA	180	NA	2	0	1	1	0	5.3	23040.21257	94	5.22	7	42
100818	10	2	27	5	5	4.57	18878.89883	20332.74351	2	147	7.2	1.5	4.8	215	NA	NA	NA	NA	NA	NA	NA	NA	1	25.1	2	2	NA	NA	NA	NA	NA	240	NA	2	0	1	1	0	4.7	NA	NA	NA	NA	NA
100819	10	1	30	4	4	1.18	16374.55154	17807.2504	1	144	6.8	2	4.3	217	78	2.02	169	4.37	31	0.35	85	2.198	2	22	2	2	NA	NA	NA	NA	NA	720	NA	2	0	2	2	0	5.4	42209.50355	100	5.55	5.45	32.7
100820	10	1	1	5	NA	NA	5886.590103	7691.800514	2	147	6.3	4.1	1.4	229	NA	NA	NA	NA	NA	NA	NA	NA	NA	NA	NA	2	NA	NA	NA	NA	NA	NA	NA	NA	NA	NA	NA	NA	NA	NA	NA	NA	NA	NA
100821	10	2	68	2	4	1.45	16013.17481	17056.92958	1	140	8.2	2	5.3	315	46	1.19	146	3.78	189	2.134	62	1.603	1	27.2	1	1	NA	NA	NA	NA	NA	300	NA	2	1	3	4	1	7.5	38899.7393	171	9.49	11.37	68.22
100822	10	2	0	3	NA	0.57	11297.59561	13795.28019	2	143	NA	NA	NA	NA	NA	NA	NA	NA	NA	NA	NA	NA	NA	NA	NA	NA	NA	NA	NA	NA	NA	NA	NA	NA	NA	NA	NA	NA	NA	NA	NA	NA	NA	NA
100823	10	1	3	5	NA	2.99	19938.04391	21184.44253	2	147	NA	NA	NA	NA	NA	NA	NA	NA	NA	NA	NA	NA	NA	17.3	NA	2	NA	NA	NA	NA	NA	NA	NA	NA	NA	NA	NA	NA	NA	NA	NA	NA	NA	NA
100824	10	2	3	1	NA	0.36	30698.9918	30421.20141	2	136	7	3.1	3.3	201	NA	NA	NA	NA	NA	NA	NA	NA	NA	17.8	NA	2	NA	NA	NA	NA	NA	NA	NA	NA	NA	NA	NA	NA	NA	NA	NA	NA	NA	NA
100825	10	2	37	4	4	NA	16224.48056	16798.42123	1	146	8.6	3.2	4.6	229	74	1.91	164	4.24	NA	NA	NA	NA	1	36.9	2	2	NA	NA	NA	NA	NA	720	2	2	1	1	2	0	5.8	NA	NA	NA	NA	NA
100826	10	2	5	1	NA	0.71	41760.45494	42239.05996	2	143	7.2	3.2	3.1	275	NA	NA	NA	NA	NA	NA	NA	NA	NA	14.3	NA	2	NA	NA	NA	NA	NA	NA	NA	NA	NA	NA	NA	NA	NA	NA	NA	NA	NA	NA
100827	10	2	45	3	5	4.08	318292.6263	320792.7261	2	137	10.8	2.5	7.7	225	NA	NA	NA	NA	NA	NA	NA	NA	1	28.5	2	2	NA	NA	NA	NA	NA	480	NA	2	0	1	1	0	5	726545.2637	86	4.77	NA	NA
100828	10	2	1	3	NA	0.51	19085.36939	25238.86843	2	146	15.3	3.6	8.9	295	NA	NA	NA	NA	NA	NA	NA	NA	NA	NA	NA	2	NA	NA	NA	NA	NA	NA	NA	NA	NA	NA	NA	NA	NA	NA	NA	NA	NA	NA
100829	10	1	43	4	2	1.13	19486.77955	19949.98222	2	147	3.4	1.3	1.6	253	40	1.03	195	5.04	103	1.163	134	3.465	1	30.9	2	2	NA	NA	NA	NA	NA	540	NA	2	0	1	1	0	6	48244.44868	89	4.94	13.7	82.2
100830	10	2	4	3	NA	5	42662.84922	41926.84808	1	145	7.1	3.6	2.5	235	NA	NA	NA	NA	NA	NA	NA	NA	NA	16.1	NA	2	NA	NA	NA	NA	NA	NA	NA	NA	NA	NA	NA	NA	NA	NA	NA	NA	NA	NA
100831	10	2	74	4	3	2.39	19945.46565	19580.84897	2	134	NA	NA	NA	NA	NA	NA	NA	NA	NA	NA	NA	NA	NA	26.1	1	1	NA	NA	NA	NA	NA	120	NA	2	NA	NA	NA	NA	NA	0	NA	NA	NA	NA
100832	10	2	36	3	3	1.71	59727.49586	69723.47767	1	136	7.2	2.8	3.6	206	NA	NA	NA	NA	NA	NA	NA	NA	1	29.4	2	2	NA	NA	NA	NA	NA	600	2	1	0	2	2	0	5.3	NA	NA	NA	NA	NA
100833	10	1	0	1	NA	0	6089.999198	6687.099517	2	140	NA	NA	NA	NA	NA	NA	NA	NA	NA	NA	NA	NA	NA	NA	NA	NA	NA	NA	NA	NA	NA	NA	NA	NA	NA	NA	NA	NA	NA	NA	NA	NA	NA	NA
100834	10	1	80	1	1	1.03	12285.59615	13496.86028	2	135	5.9	1.9	3.2	203	54	1.4	140	3.62	NA	NA	NA	NA	1	29.6	1	1	NA	NA	NA	NA	NA	60	NA	2	0	1	1	0	7.8	NA	NA	NA	NA	NA
100835	10	1	2	1	NA	0.63	15821.64037	16713.00687	1	140	8.6	3.9	3.8	284	NA	NA	NA	NA	NA	NA	NA	NA	NA	NA	NA	2	NA	NA	NA	NA	NA	NA	NA	NA	NA	NA	NA	NA	NA	NA	NA	NA	NA	NA
100836	10	1	63	2	2	5	17837.11565	18581.75605	1	137	5.5	1.9	2.7	224	72	1.86	201	5.2	83	0.937	112	2.896	1	27.7	2	1	NA	NA	NA	NA	NA	480	NA	1	1	2	3	1	6.6	42046.74214	107	5.94	2.47	14.82
100837	10	1	68	3	2	2.13	31250.39582	32975.44696	2	137	7.8	1.9	4.9	201	46	1.19	189	4.89	NA	NA	NA	NA	1	25.8	2	2	NA	NA	NA	NA	NA	420	NA	2	0	1	1	0	5.9	NA	NA	NA	NA	NA
100838	10	2	37	3	4	0.49	39153.9071	38527.91025	1	136	9.4	3.5	4.4	376	44	1.14	231	5.97	NA	NA	NA	NA	1	48.8	1	2	NA	NA	NA	NA	NA	900	2	1	0	3	3	1	5.7	NA	NA	NA	NA	NA
100839	10	2	2	3	NA	0.81	10087.69605	0	2	139	NA	NA	NA	NA	NA	NA	NA	NA	NA	NA	NA	NA	NA	NA	NA	2	NA	NA	NA	NA	NA	NA	NA	NA	NA	NA	NA	NA	NA	NA	NA	NA	NA	NA
100840	10	1	76	3	4	0.73	34253.93607	35190.00027	1	140	7.5	2.3	4.1	226	42	1.09	184	4.76	NA	NA	NA	NA	1	27.6	1	2	NA	NA	NA	NA	NA	180	NA	1	0	1	1	0	6.2	NA	NA	NA	NA	NA
100841	10	2	41	5	5	5	12628.48515	14073.25043	1	134	6.8	2.3	3.9	237	86	2.22	236	6.1	NA	NA	NA	NA	1	21.9	2	2	NA	NA	NA	NA	NA	180	2	1	0	0	0	0	5.4	NA	NA	NA	NA	NA
100842	10	1	7	5	NA	5	13975.94727	15331.95457	2	140	6.7	1.3	4.1	318	62	1.6	135	3.49	NA	NA	NA	NA	NA	16.3	NA	2	NA	NA	NA	NA	NA	NA	NA	NA	NA	NA	NA	NA	NA	NA	NA	NA	NA	NA
100843	10	1	33	5	1	0.56	27391.11617	27120.15236	2	146	6.5	2.2	3.8	237	29	0.75	203	5.25	NA	NA	NA	NA	1	40.3	1	1	NA	NA	NA	NA	NA	540	NA	1	1	3	4	1	5.7	NA	NA	NA	NA	NA
100844	10	1	59	4	3	3.03	21046.19163	23446.47863	1	147	8.1	3.8	3.2	231	69	1.78	169	4.37	NA	NA	NA	NA	NA	NA	1	2	NA	NA	NA	NA	NA	360	NA	2	NA	NA	NA	NA	5.3	NA	NA	NA	NA	NA
100845	10	1	1	5	NA	NA	8113.071054	0	2	143	NA	NA	NA	NA	NA	NA	NA	NA	NA	NA	NA	NA	NA	NA	NA	2	NA	NA	NA	NA	NA	NA	NA	NA	NA	NA	NA	NA	NA	NA	NA	NA	NA	NA
100846	10	1	29	3	3	NA	30198.35243	37989.34246	2	140	5.2	2	2.6	204	69	1.78	145	3.75	38	0.429	68	1.758	1	23.4	2	2	NA	NA	NA	NA	NA	120	NA	2	0	2	2	0	4.7	77472.8548	88	4.88	4.93	29.58
100847	10	2	57	4	3	5	45007.45948	45355.10216	2	144	NA	NA	NA	NA	NA	NA	NA	NA	NA	NA	NA	NA	1	53.1	2	2	NA	NA	NA	NA	NA	600	NA	2	1	0	1	0	NA	0	NA	NA	NA	NA
100848	10	2	70	3	3	4.65	134407.8809	151132.1533	1	141	9.9	3	5.9	226	53	1.37	144	3.72	NA	NA	NA	NA	1	37.7	1	1	NA	NA	NA	NA	NA	720	NA	2	0	0	0	0	7.4	NA	NA	NA	NA	NA
100849	10	1	26	5	4	2.45	29270.86876	38976.48216	1	148	8.9	2.4	5.7	217	30	0.78	160	4.14	385	4.347	53	1.371	NA	42.3	2	2	NA	NA	NA	NA	NA	780	NA	2	NA	NA	NA	NA	5.4	100732.2151	125	6.94	27.09	162.54
100850	10	2	5	4	NA	0.79	14824.49273	16059.7484	2	146	NA	NA	NA	NA	NA	NA	NA	NA	NA	NA	NA	NA	NA	17.9	NA	2	NA	NA	NA	NA	NA	NA	NA	NA	NA	NA	NA	NA	NA	NA	NA	NA	NA	NA
100851	10	2	71	3	5	2.48	77849.4736	85172.59948	1	140	5.5	1.6	3.2	235	50	1.29	173	4.47	NA	NA	NA	NA	1	28.9	1	1	NA	NA	NA	NA	NA	300	NA	2	0	1	1	0	6.9	NA	NA	NA	NA	NA
100852	10	2	0	4	NA	0.54	5658.096601	5643.322449	1	144	NA	NA	NA	NA	NA	NA	NA	NA	NA	NA	NA	NA	NA	NA	NA	NA	NA	NA	NA	NA	NA	NA	NA	NA	NA	NA	NA	NA	NA	NA	NA	NA	NA	NA
100853	10	1	80	1	5	3.37	25356.65329	26547.75301	2	136	3.7	0.7	2.4	128	79	2.04	239	6.18	102	1.152	140	3.62	1	32.1	2	1	NA	NA	NA	NA	NA	180	NA	2	0	2	2	0	7.7	55475.39795	174	9.66	5.54	33.24
100854	10	2	6	1	NA	1.02	13260.92176	13258.99063	1	137	8	3	3.9	247	42	1.09	126	3.26	NA	NA	NA	NA	NA	24	NA	2	NA	NA	NA	NA	NA	NA	NA	NA	NA	NA	NA	NA	NA	NA	NA	NA	NA	NA
100855	10	2	30	3	3	0.61	67053.95541	66143.52164	1	145	8.3	2.6	4.7	287	40	1.03	187	4.84	NA	NA	NA	NA	1	22.7	2	2	NA	NA	NA	NA	NA	180	2	1	0	2	2	0	5	NA	NA	NA	NA	NA
100856	10	2	75	5	4	5	16178.80517	17725.74096	1	136	7.5	1.5	5.2	193	74	1.91	141	3.65	61	0.689	55	1.422	1	20.5	1	2	NA	NA	NA	NA	NA	300	NA	1	1	0	1	0	5.4	31638.94871	122	6.77	5.13	30.78
100857	10	2	13	1	NA	1.52	34208.2568	35664.47799	1	135	8.5	1	6.5	165	50	1.29	117	3.03	62	0.7	55	1.422	NA	17.5	NA	2	NA	NA	NA	NA	NA	NA	NA	NA	NA	NA	NA	NA	4.7	79733.77991	97	5.38	16.25	97.5
100858	10	1	2	5	NA	NA	14591.90474	14428.31942	1	138	9.5	5	2.9	254	NA	NA	NA	NA	NA	NA	NA	NA	NA	14.9	NA	2	NA	NA	NA	NA	NA	NA	NA	NA	NA	NA	NA	NA	NA	NA	NA	NA	NA	NA
100859	10	2	17	1	NA	NA	19059.75696	19672.95098	1	148	8.7	2.4	5.8	306	47	1.22	171	4.42	NA	NA	NA	NA	NA	34.6	2	2	NA	NA	NA	NA	NA	NA	NA	NA	NA	NA	NA	NA	5.5	NA	NA	NA	NA	NA
100860	10	2	36	4	2	0.99	36072.96807	40726.22528	2	140	7.7	2.8	4.3	287	41	1.06	182	4.71	103	1.163	120	3.103	1	42.9	2	2	NA	NA	NA	NA	NA	180	2	2	0	2	2	0	6.8	88654.71932	147	8.16	28.12	168.72
100861	10	1	36	3	3	1.94	27945.24511	26780.24517	2	139	6.3	1.9	3.5	233	35	0.91	163	4.22	NA	NA	NA	NA	1	51.9	2	2	NA	NA	NA	NA	NA	120	NA	2	0	0	0	0	5.2	NA	NA	NA	NA	NA
100862	10	2	62	2	3	4.62	11232.42441	11969.01329	1	140	7.1	2.4	3.7	224	44	1.14	227	5.87	NA	NA	NA	NA	1	32.8	2	2	NA	NA	NA	NA	NA	300	NA	2	0	2	2	0	5.7	NA	NA	NA	NA	NA
100863	10	2	0	1	NA	1.1	5935.202074	7181.858333	1	148	NA	NA	NA	NA	NA	NA	NA	NA	NA	NA	NA	NA	NA	NA	NA	NA	NA	NA	NA	NA	NA	NA	NA	NA	NA	NA	NA	NA	NA	NA	NA	NA	NA	NA
100864	10	1	0	2	NA	NA	8962.317586	10036.6614	2	146	NA	NA	NA	NA	NA	NA	NA	NA	NA	NA	NA	NA	NA	NA	NA	NA	NA	NA	NA	NA	NA	NA	NA	NA	NA	NA	NA	NA	NA	NA	NA	NA	NA	NA
100865	10	2	52	3	2	2.43	22894.7611	29522.87631	2	139	7.8	1.8	4.3	240	NA	NA	NA	NA	NA	NA	NA	NA	NA	22.4	1	2	NA	NA	NA	NA	NA	360	NA	1	NA	NA	NA	NA	5.2	NA	NA	NA	NA	NA
100866	10	1	46	3	4	2.64	22078.22251	22020.8808	1	145	6.6	1.7	4	229	56	1.45	183	4.73	64	0.723	114	2.948	1	39.1	1	2	NA	NA	NA	NA	NA	480	NA	2	0	0	0	0	5.5	44251.43196	112	6.22	11.84	71.04
100867	10	2	2	4	NA	0.1	9318.040366	9862.84126	1	145	NA	NA	NA	NA	NA	NA	NA	NA	NA	NA	NA	NA	NA	NA	NA	2	NA	NA	NA	NA	NA	NA	NA	NA	NA	NA	NA	NA	NA	NA	NA	NA	NA	NA
100868	10	2	5	2	NA	0.16	29768.26501	31232.26211	1	135	9.7	3.8	3.6	367	NA	NA	NA	NA	NA	NA	NA	NA	NA	16.8	NA	2	NA	NA	NA	NA	NA	NA	NA	NA	NA	NA	NA	NA	NA	NA	NA	NA	NA	NA
100869	10	2	4	2	NA	2.73	23648.55032	23104.66642	1	140	7	3.2	3.1	354	NA	NA	NA	NA	NA	NA	NA	NA	NA	22.7	NA	2	NA	NA	NA	NA	NA	NA	NA	NA	NA	NA	NA	NA	NA	NA	NA	NA	NA	NA
100870	10	1	0	1	NA	0.87	14972.68965	17020.68519	1	137	NA	NA	NA	NA	NA	NA	NA	NA	NA	NA	NA	NA	NA	NA	NA	NA	NA	NA	NA	NA	NA	NA	NA	NA	NA	NA	NA	NA	NA	NA	NA	NA	NA	NA
100871	10	1	10	3	NA	0.73	33074.58381	35755.88556	2	142	6.3	2.6	2.4	245	39	1.01	153	3.96	NA	NA	NA	NA	NA	17	NA	2	NA	NA	NA	NA	NA	NA	NA	NA	NA	NA	NA	NA	NA	NA	NA	NA	NA	NA
100872	10	2	71	4	2	1.33	16395.15629	16817.60979	2	142	5.4	2.6	2.1	205	38	0.98	164	4.24	87	0.982	109	2.819	1	29.8	1	1	NA	NA	NA	NA	NA	270	NA	2	0	3	3	1	10	40165.57883	127	7.05	35.32	211.92
100873	10	1	15	3	NA	NA	24062.47791	0	1	142	NA	NA	NA	NA	NA	NA	NA	NA	NA	NA	NA	NA	NA	NA	NA	2	NA	NA	NA	NA	NA	NA	NA	NA	NA	NA	NA	NA	NA	NA	NA	NA	NA	NA
100874	10	1	55	5	5	3.19	11894.65522	12003.68741	2	144	5.5	1.5	3.3	192	53	1.37	185	4.78	74	0.835	117	3.026	1	22.5	2	2	NA	NA	NA	NA	NA	120	NA	2	0	1	1	0	5.9	31023.72323	93	5.16	1.87	11.22
100875	10	1	80	5	5	5	24045.54616	23842.77067	2	140	8.6	2.1	5.3	236	51	1.32	181	4.68	NA	NA	NA	NA	2	27.1	1	2	NA	NA	NA	NA	NA	360	NA	2	1	3	4	1	6	NA	NA	NA	NA	NA
100876	10	1	77	5	3	0.91	21148.27898	22058.66391	1	148	3.3	1.5	1.3	188	53	1.37	169	4.37	54	0.61	105	2.715	1	28.8	2	2	NA	NA	NA	NA	NA	300	NA	1	0	2	2	0	5.8	45266.12875	127	7.05	12.11	72.66
100877	10	1	25	4	4	1.64	34789.47033	34743.38053	2	142	5.2	2	2.6	234	68	1.76	216	5.59	NA	NA	NA	NA	1	21.8	2	2	NA	NA	NA	NA	NA	600	NA	2	0	1	1	0	5.4	NA	NA	NA	NA	NA
100878	10	2	0	3	NA	0.59	5471.038719	5119.218979	2	139	NA	NA	NA	NA	NA	NA	NA	NA	NA	NA	NA	NA	NA	NA	NA	NA	NA	NA	NA	NA	NA	NA	NA	NA	NA	NA	NA	NA	NA	NA	NA	NA	NA	NA
100879	10	1	71	5	2	1.4	8067.658502	7854.228926	1	141	5.9	1.6	3.8	183	87	2.25	291	7.53	94	1.061	185	4.784	1	26.7	2	2	NA	NA	NA	NA	NA	20	NA	1	0	0	0	0	7.9	15664.47711	145	8.05	6.21	37.26
100880	10	1	46	3	3	1.27	30969.84439	30515.62684	2	139	11	4.5	5.3	267	32	0.83	208	5.38	188	2.123	138	3.569	1	29.1	2	2	NA	NA	NA	NA	NA	120	NA	1	0	1	1	0	5.9	65929.34456	114	6.33	10.26	61.56
100881	10	1	26	4	3	1.76	35025.49325	34374.30994	1	137	4.2	1.6	2.1	179	41	1.06	261	6.75	257	2.902	169	4.37	1	25.2	2	2	NA	NA	NA	NA	NA	360	NA	2	1	0	1	0	5.2	81479.31461	90	5	3.74	22.44
100882	10	1	18	1	NA	4.31	38341.4512	39547.36853	1	148	7.4	2.9	3.7	196	47	1.22	173	4.47	61	0.689	114	2.948	2	18.6	2	2	NA	NA	NA	NA	NA	420	NA	2	NA	NA	NA	NA	5.1	104405.8292	101	5.61	6.37	38.22
100883	10	2	2	4	NA	1.43	7805.812953	8503.224594	2	140	NA	NA	NA	NA	NA	NA	NA	NA	NA	NA	NA	NA	NA	14.9	NA	2	NA	NA	NA	NA	NA	NA	NA	NA	NA	NA	NA	NA	NA	NA	NA	NA	NA	NA
100884	10	1	18	1	NA	2.99	13651.88207	13987.33726	2	135	7.3	2.3	4.3	259	35	0.91	126	3.26	69	0.779	77	1.991	1	32.2	2	2	NA	NA	NA	NA	NA	480	NA	2	NA	NA	NA	NA	5.1	0	90	5	17.11	102.66
100885	10	1	13	4	NA	3.25	15379.62725	16279.85332	1	141	4.1	1.8	1.9	276	43	1.11	136	3.52	NA	NA	NA	NA	NA	15.1	NA	2	NA	NA	NA	NA	NA	NA	NA	NA	NA	NA	NA	NA	5.5	NA	NA	NA	NA	NA
100886	10	2	72	3	3	1.41	39770.03523	41459.14285	1	139	8.2	1	6.3	179	58	1.5	153	3.96	NA	NA	NA	NA	NA	39.4	1	1	NA	NA	NA	NA	NA	480	NA	1	NA	NA	NA	NA	7.6	NA	NA	NA	NA	NA
100887	10	2	64	4	5	1.05	8157.803645	8764.744442	1	144	7.7	3	4.1	162	43	1.11	166	4.29	NA	NA	NA	NA	1	29.5	1	3	NA	NA	NA	NA	NA	480	NA	1	0	3	3	1	7.7	NA	NA	NA	NA	NA
100888	10	2	8	1	NA	0.69	13619.96986	13466.87371	2	135	6.5	2.7	3	361	63	1.63	173	4.47	NA	NA	NA	NA	NA	17.1	NA	2	NA	NA	NA	NA	NA	NA	NA	NA	NA	NA	NA	NA	NA	NA	NA	NA	NA	NA
100889	10	1	18	3	NA	4.08	87145.56255	89192.67047	2	142	5.6	2.2	2.7	229	39	1.01	135	3.49	69	0.779	82	2.121	2	26.3	2	2	NA	NA	NA	NA	NA	720	NA	2	NA	NA	NA	NA	5.4	249840.4125	100	5.55	9.19	55.14
100890	10	2	68	4	2	0.75	8614.571172	8750.815659	2	145	7.4	2.3	4.3	181	54	1.4	128	3.31	NA	NA	NA	NA	1	30.3	1	2	NA	NA	NA	NA	NA	240	NA	2	0	2	2	0	6.2	NA	NA	NA	NA	NA
100891	10	2	6	1	NA	1.92	26686.47655	26263.43287	2	136	10.9	4.1	5.4	377	48	1.24	146	3.78	NA	NA	NA	NA	NA	13.9	NA	2	NA	NA	NA	NA	NA	NA	NA	NA	NA	NA	NA	NA	NA	NA	NA	NA	NA	NA
100892	10	1	23	1	4	3.29	41543.77707	52180.47456	2	137	4.8	1.5	2.9	201	64	1.66	154	3.98	65	0.734	77	1.991	1	28.3	2	2	NA	NA	NA	NA	NA	540	NA	2	0	2	2	0	5.2	122294.323	93	5.16	7.21	43.26
100893	10	2	8	3	NA	1.88	23323.88237	25401.39053	2	137	7.8	3.8	3.1	303	37	0.96	186	4.81	NA	NA	NA	NA	NA	20.1	NA	1	NA	NA	NA	NA	NA	NA	NA	NA	NA	NA	NA	NA	NA	NA	NA	NA	NA	NA
100894	10	2	17	5	NA	5	9767.808152	11300.51489	2	134	5.5	2.2	2.5	320	46	1.19	144	3.72	NA	NA	NA	NA	NA	20.2	2	2	NA	NA	NA	NA	NA	NA	NA	NA	NA	NA	NA	NA	5.3	NA	NA	NA	NA	NA
100895	10	2	58	5	5	2.38	20519.2271	22060.44306	2	135	8.4	2.3	5.3	236	44	1.14	142	3.67	71	0.802	84	2.172	2	25.7	1	2	NA	NA	NA	NA	NA	480	NA	2	1	1	2	0	5.9	45798.88309	101	5.61	6.18	37.08
100896	10	2	28	3	2	0.31	115993.2802	125852.7945	2	142	7.6	3.7	3.3	170	44	1.14	208	5.38	132	1.49	138	3.569	1	37.1	1	2	NA	NA	NA	NA	NA	420	2	2	2	1	3	1	5.6	290779.9746	89	4.94	11.31	67.86
100897	10	2	2	3	NA	4.51	26825.88114	29356.01577	1	145	5.8	2.8	2.4	293	NA	NA	NA	NA	NA	NA	NA	NA	NA	15.8	NA	2	NA	NA	NA	NA	NA	NA	NA	NA	NA	NA	NA	NA	NA	NA	NA	NA	NA	NA
100898	10	2	42	3	4	NA	23405.2128	28776.47589	2	139	7.9	2.8	4.4	348	57	1.47	259	6.7	148	1.671	172	4.448	1	28.3	2	2	NA	NA	NA	NA	NA	480	2	2	0	1	1	0	5.3	66797.58899	102	5.66	8.79	52.74
100899	10	1	7	4	NA	4.41	17131.62877	21483.03206	2	144	NA	NA	NA	NA	NA	NA	NA	NA	NA	NA	NA	NA	NA	18.1	NA	2	NA	NA	NA	NA	NA	NA	NA	NA	NA	NA	NA	NA	NA	NA	NA	NA	NA	NA
100900	10	2	2	4	NA	1.29	7912.256374	10330.43216	2	147	4.8	3.4	0.9	256	NA	NA	NA	NA	NA	NA	NA	NA	NA	15.8	NA	2	NA	NA	NA	NA	NA	NA	NA	NA	NA	NA	NA	NA	NA	NA	NA	NA	NA	NA
100901	10	2	16	3	NA	3.98	80860.00092	82066.33629	2	136	6.3	2.4	3	358	49	1.27	139	3.59	62	0.7	78	2.017	NA	33	2	2	NA	NA	NA	NA	NA	NA	NA	NA	NA	NA	NA	NA	5.4	201043.222	88	4.88	7.76	46.56
100902	10	2	52	5	3	4.9	16654.22143	16672.25154	1	136	6.1	1.9	3.2	297	46	1.19	210	5.43	NA	NA	NA	NA	1	23.6	1	2	NA	NA	NA	NA	NA	600	NA	1	0	0	0	0	5.4	NA	NA	NA	NA	NA
100903	10	1	9	5	NA	3.43	16142.10384	17129.81817	1	139	8.2	3.6	3.2	276	60	1.55	151	3.9	NA	NA	NA	NA	NA	16.7	NA	2	NA	NA	NA	NA	NA	NA	NA	NA	NA	NA	NA	NA	NA	NA	NA	NA	NA	NA
100904	10	2	17	1	NA	2.31	14558.69977	14860.33608	2	147	10	1.7	7.8	257	50	1.29	101	2.61	NA	NA	NA	NA	NA	24.5	2	2	NA	NA	NA	NA	NA	NA	NA	NA	NA	NA	NA	NA	5.3	NA	NA	NA	NA	NA
100905	10	1	80	3	5	5	30205.44161	34730.59204	1	144	5.1	1	3.3	174	50	1.29	147	3.8	118	1.332	73	1.888	1	28.3	2	2	NA	NA	NA	NA	NA	720	NA	1	1	2	3	1	5.6	95437.87287	106	5.88	17.92	107.52
100906	10	1	1	5	NA	4.36	9460.363483	12666.82095	1	141	14.2	7.4	4.9	395	NA	NA	NA	NA	NA	NA	NA	NA	NA	NA	NA	2	NA	NA	NA	NA	NA	NA	NA	NA	NA	NA	NA	NA	NA	NA	NA	NA	NA	NA
100907	10	1	41	3	3	2.64	144322.93	137240.7802	1	142	6.9	1.7	4.3	230	47	1.22	197	5.09	NA	NA	NA	NA	1	32.3	1	2	NA	NA	NA	NA	NA	240	NA	1	0	0	0	0	5.3	NA	NA	NA	NA	NA
100908	10	2	12	3	NA	0.99	47296.09923	48745.92177	1	134	8.5	2.9	4.5	246	61	1.58	196	5.07	NA	NA	NA	NA	NA	20.3	NA	2	NA	NA	NA	NA	NA	NA	NA	NA	NA	NA	NA	NA	5.2	NA	NA	NA	NA	NA
100909	10	1	80	4	3	4.25	17387.42036	0	2	148	NA	NA	NA	NA	NA	NA	NA	NA	NA	NA	NA	NA	NA	NA	1	2	NA	NA	NA	NA	NA	480	NA	2	NA	NA	NA	NA	NA	NA	NA	NA	NA	NA
100910	10	1	27	3	4	5	89343.89637	115702.5647	1	142	NA	NA	NA	NA	NA	NA	NA	NA	NA	NA	NA	NA	1	44.2	1	2	NA	NA	NA	NA	NA	240	NA	1	0	1	1	0	NA	NA	NA	NA	NA	NA
100911	10	1	26	3	4	2.55	131429.8815	173848.5611	1	135	7.3	3.7	2.8	210	39	1.01	148	3.83	70	0.79	95	2.457	2	31.7	1	2	NA	NA	NA	NA	NA	600	NA	2	0	1	1	0	5.3	373493.0312	102	5.66	8.86	53.16
100912	10	1	10	5	NA	5	7178.378009	7617.613619	1	148	4	2.4	1.1	260	94	2.43	215	5.56	NA	NA	NA	NA	NA	14.7	NA	2	NA	NA	NA	NA	NA	NA	NA	NA	NA	NA	NA	NA	NA	NA	NA	NA	NA	NA
100913	10	2	23	4	4	1.89	35011.09806	37736.88037	2	143	10.3	3.1	6	313	50	1.29	162	4.19	NA	NA	NA	NA	1	28.2	2	2	NA	NA	NA	NA	NA	600	NA	2	0	3	3	1	4.4	NA	NA	NA	NA	NA
100914	10	2	80	3	3	NA	34343.25251	37544.69618	2	136	8	1.3	5.7	221	53	1.37	170	4.4	NA	NA	NA	NA	1	33.3	1	2	NA	NA	NA	NA	NA	660	NA	2	1	3	4	1	5.6	NA	NA	NA	NA	NA
100915	10	1	67	3	2	3.86	143557.9505	159258.3053	2	145	7	1.9	3.9	210	51	1.32	207	5.35	103	1.163	135	3.491	1	33.5	1	2	NA	NA	NA	NA	NA	600	NA	1	0	1	1	0	5.7	451012.0503	102	5.66	11.36	68.16
100916	10	1	0	1	NA	NA	11257.70334	0	1	141	NA	NA	NA	NA	NA	NA	NA	NA	NA	NA	NA	NA	NA	NA	NA	NA	NA	NA	NA	NA	NA	NA	NA	NA	NA	NA	NA	NA	NA	NA	NA	NA	NA	NA
100917	10	1	19	1	NA	1.04	22516.14106	23521.09878	2	136	5.8	1.4	3.9	251	60	1.55	166	4.29	NA	NA	NA	NA	2	28.1	2	2	NA	NA	NA	NA	NA	240	NA	2	NA	NA	NA	NA	5.6	NA	NA	NA	NA	NA
100918	10	1	80	3	2	1.66	9839.86944	0	1	142	NA	NA	NA	NA	NA	NA	NA	NA	NA	NA	NA	NA	NA	NA	2	2	NA	NA	NA	NA	NA	420	NA	2	NA	NA	NA	NA	NA	NA	NA	NA	NA	NA
100919	10	1	80	3	5	1.24	12155.56862	13963.27326	2	141	5.2	1.8	2.6	170	58	1.5	148	3.83	NA	NA	NA	NA	1	22.9	1	2	NA	NA	NA	NA	NA	240	NA	1	0	3	3	1	5.8	NA	NA	NA	NA	NA
100920	10	2	61	3	3	1.52	72350.50777	77431.75536	2	145	6.9	2	4.1	312	60	1.55	226	5.84	NA	NA	NA	NA	1	28	1	2	NA	NA	NA	NA	NA	360	NA	1	0	2	2	0	5.2	NA	NA	NA	NA	NA
100921	10	1	3	1	NA	1.02	21459.20176	23158.07284	1	137	NA	NA	NA	NA	NA	NA	NA	NA	NA	NA	NA	NA	NA	16.8	NA	2	NA	NA	NA	NA	NA	NA	NA	NA	NA	NA	NA	NA	NA	NA	NA	NA	NA	NA
100922	10	2	5	1	NA	1.99	14224.87614	17788.24606	2	135	11.3	4.2	5.9	337	NA	NA	NA	NA	NA	NA	NA	NA	NA	16.1	NA	2	NA	NA	NA	NA	NA	NA	NA	NA	NA	NA	NA	NA	NA	NA	NA	NA	NA	NA
100923	10	1	22	2	3	0.41	32386.85889	35617.34233	1	139	6	2.2	2.9	204	31	0.8	152	3.93	NA	NA	NA	NA	1	26.9	2	2	NA	NA	NA	NA	NA	240	NA	2	0	0	0	0	5.1	NA	NA	NA	NA	NA
100924	10	2	40	3	3	NA	28967.29494	29031.82573	1	142	8.7	2.8	4.9	246	35	0.91	192	4.97	NA	NA	NA	NA	1	44.9	1	2	NA	NA	NA	NA	NA	120	2	1	0	0	0	0	4.7	NA	NA	NA	NA	NA
100925	10	2	45	4	1	3.08	21443.15167	24275.23892	1	146	7	2.8	3.6	291	84	2.17	232	6	NA	NA	NA	NA	1	26.2	2	2	NA	NA	NA	NA	NA	300	NA	1	0	3	3	1	5.5	NA	NA	NA	NA	NA
100926	10	1	51	5	5	4.16	9510.253942	9520.458249	1	141	NA	NA	NA	NA	NA	NA	NA	NA	NA	NA	NA	NA	1	21.4	2	2	NA	NA	NA	NA	NA	540	NA	2	0	0	0	0	NA	0	NA	NA	NA	NA
100927	10	2	9	4	NA	2.65	18738.26927	19157.06109	2	144	NA	NA	NA	NA	NA	NA	NA	NA	NA	NA	NA	NA	NA	16.7	NA	2	NA	NA	NA	NA	NA	NA	NA	NA	NA	NA	NA	NA	NA	NA	NA	NA	NA	NA
100928	10	1	25	3	2	2.08	121150.9232	143271.6381	1	146	7.7	2.6	4.3	217	47	1.22	156	4.03	53	0.598	98	2.534	1	19	2	2	NA	NA	NA	NA	NA	360	NA	1	0	1	1	0	5.2	307802.1356	99	5.5	4.16	24.96
100929	10	2	40	4	3	NA	35092.127	39945.67247	1	144	5.3	2.5	2.2	226	88	2.28	192	4.97	60	0.677	92	2.379	1	35.9	2	2	NA	NA	NA	NA	NA	300	2	2	0	0	0	0	5.3	95403.64404	99	5.5	11.11	66.66
100930	10	2	59	2	3	0	18491.84655	18608.96563	1	140	10.1	3.2	4.6	195	38	0.98	253	6.54	NA	NA	NA	NA	1	29.5	1	2	NA	NA	NA	NA	NA	240	NA	2	1	0	1	0	7.8	NA	NA	NA	NA	NA
100931	10	2	11	2	NA	1.42	25268.80337	29738.7619	1	138	9	2.7	5.6	318	49	1.27	135	3.49	NA	NA	NA	NA	NA	23.1	NA	2	NA	NA	NA	NA	NA	NA	NA	NA	NA	NA	NA	NA	NA	NA	NA	NA	NA	NA
100932	10	1	11	4	NA	0.94	16838.01539	18741.29226	1	139	4.2	2	1.4	244	53	1.37	159	4.11	NA	NA	NA	NA	NA	21.3	NA	2	NA	NA	NA	NA	NA	NA	NA	NA	NA	NA	NA	NA	NA	NA	NA	NA	NA	NA
100933	10	2	65	5	5	NA	15818.46639	17354.47124	1	138	3.7	1.8	1.5	195	45	1.16	179	4.63	172	1.942	100	2.586	1	22.1	2	2	NA	NA	NA	NA	NA	540	NA	2	0	2	2	0	4.9	30976.26366	91	5.05	4.16	24.96
100934	10	2	37	3	5	5	77315.047	75167.33892	1	135	6.3	2.2	3.4	262	66	1.71	170	4.4	47	0.531	95	2.457	1	39.4	2	2	NA	NA	NA	NA	NA	180	2	2	0	0	0	0	4.8	169451.6454	79	4.39	10.25	61.5
100935	10	1	20	4	3	1.07	41874.71664	42180.80215	2	143	7.8	2.4	4	267	41	1.06	119	3.08	46	0.519	69	1.784	1	21.3	2	2	NA	NA	NA	NA	NA	240	NA	1	0	3	3	1	5.6	83444.3295	98	5.44	3.52	21.12
100936	10	2	57	5	1	2.49	15878.38057	16685.34838	1	136	6.2	2.2	3.2	289	52	1.34	195	5.04	95	1.073	124	3.207	NA	31	2	2	NA	NA	NA	NA	NA	120	NA	2	NA	NA	NA	NA	7.4	34639.84462	160	8.88	13.9	83.4
100937	10	1	55	2	1	1.38	37455.24376	41071.69378	1	135	5.1	1.8	2.9	229	45	1.16	254	6.57	NA	NA	NA	NA	1	27.2	2	2	NA	NA	NA	NA	NA	480	NA	2	1	3	4	1	5.7	NA	NA	NA	NA	NA
100938	10	2	37	2	3	0.68	43819.3023	48184.98621	2	134	NA	NA	NA	NA	NA	NA	NA	NA	NA	NA	NA	NA	1	25.5	2	2	NA	NA	NA	NA	NA	240	1	2	0	3	3	1	NA	NA	NA	NA	NA	NA
100939	10	2	15	5	NA	0.89	18765.89677	21710.5304	1	144	7.5	2.3	4.6	251	66	1.71	165	4.27	44	0.497	90	2.327	NA	27.5	NA	2	NA	NA	NA	NA	NA	NA	NA	NA	NA	NA	NA	NA	5.4	0	97	5.38	13.97	83.82
100940	10	2	18	3	NA	0.68	24060.13074	24797.67401	2	140	8.3	2.2	4.9	345	64	1.66	150	3.88	NA	NA	NA	NA	1	16.7	2	2	NA	NA	NA	NA	NA	300	NA	2	NA	NA	NA	NA	5	NA	NA	NA	NA	NA
100941	10	2	80	4	2	1.1	12446.48772	14568.01186	2	145	5.9	1.6	3.4	248	78	2.02	163	4.22	NA	NA	NA	NA	NA	18.6	1	2	NA	NA	NA	NA	NA	120	NA	1	NA	NA	NA	NA	5.2	NA	NA	NA	NA	NA
100942	10	1	20	3	2	NA	64530.60981	75215.42377	2	142	9.6	3.2	5.5	228	50	1.29	133	3.44	NA	NA	NA	NA	NA	22.3	2	2	NA	NA	NA	NA	NA	240	NA	1	NA	NA	NA	NA	5.3	NA	NA	NA	NA	NA
100943	10	2	42	1	9	NA	22632.44237	23876.06813	2	136	NA	NA	NA	NA	NA	NA	NA	NA	NA	NA	NA	NA	NA	38.5	2	2	NA	NA	NA	NA	NA	30	NA	2	NA	NA	NA	NA	NA	NA	NA	NA	NA	NA
100944	10	1	13	5	NA	4.58	7173.136465	7288.397917	2	138	4.5	2.2	1.7	287	50	1.29	172	4.45	79	0.892	106	2.741	NA	18.2	NA	2	NA	NA	NA	NA	NA	NA	NA	NA	NA	NA	NA	NA	5.6	19556.21504	105	5.83	9.39	56.34
100945	10	1	10	3	NA	2.08	19389.87858	20408.43337	1	140	NA	NA	NA	NA	NA	NA	NA	NA	NA	NA	NA	NA	NA	14.5	NA	2	NA	NA	NA	NA	NA	NA	NA	NA	NA	NA	NA	NA	NA	NA	NA	NA	NA	NA
100946	10	1	16	5	NA	4.25	24494.41767	25266.35092	2	138	4.3	1.8	2	206	41	1.06	204	5.28	122	1.377	139	3.595	NA	25.1	2	2	NA	NA	NA	NA	NA	NA	NA	NA	NA	NA	NA	NA	5.4	85601.32092	104	5.77	14.31	85.86
100947	10	2	37	3	1	NA	37414.22561	44147.13767	2	146	10.6	3.4	6.3	237	35	0.91	249	6.44	NA	NA	NA	NA	1	37.2	1	2	NA	NA	NA	NA	NA	120	2	1	0	1	1	0	5.4	NA	NA	NA	NA	NA
100948	10	2	68	4	4	3.34	10905.55318	11436.86119	2	134	7.6	2.5	4.3	269	57	1.47	190	4.91	NA	NA	NA	NA	1	25.6	2	1	NA	NA	NA	NA	NA	180	NA	2	0	0	0	0	6.6	NA	NA	NA	NA	NA
100949	10	2	51	4	4	5	8351.937003	8658.813699	2	135	8.8	1.9	6	255	75	1.94	188	4.86	78	0.881	97	2.508	1	36.3	1	2	NA	NA	NA	NA	NA	300	NA	2	1	1	2	0	5.4	22268.5408	103	5.72	18.39	110.34
100950	10	2	61	4	4	0.04	11288.79654	10949.32388	2	143	9.2	4.5	3.8	100	18	0.47	128	3.31	NA	NA	NA	NA	1	23.3	1	2	NA	NA	NA	NA	NA	120	NA	1	0	3	3	1	4.7	NA	NA	NA	NA	NA
100951	10	1	62	3	3	0.61	23247.91981	23458.97377	2	135	4.7	0.6	3.4	329	40	1.03	122	3.15	NA	NA	NA	NA	1	30.4	1	1	NA	NA	NA	NA	NA	720	NA	1	0	3	3	1	7.1	NA	NA	NA	NA	NA
100952	10	1	21	3	4	4.19	151255.6327	162895.7971	1	143	5.9	2.2	2.5	203	54	1.4	189	4.89	57	0.644	124	3.207	1	20.8	2	2	NA	NA	NA	NA	NA	360	NA	1	0	0	0	0	5.4	322344.4306	95	5.27	3.56	21.36
100953	10	1	0	1	NA	1.06	4471.753444	5011.849227	2	139	NA	NA	NA	NA	NA	NA	NA	NA	NA	NA	NA	NA	NA	NA	NA	NA	NA	NA	NA	NA	NA	NA	NA	NA	NA	NA	NA	NA	NA	NA	NA	NA	NA	NA
100954	10	1	47	5	4	0.88	10411.61098	11623.6292	1	137	10.9	2.6	6.7	179	47	1.22	184	4.76	NA	NA	NA	NA	2	32.6	2	2	NA	NA	NA	NA	NA	480	NA	2	0	0	0	0	5.7	NA	NA	NA	NA	NA
100955	10	1	64	4	5	1.2	5836.84709	5933.617952	2	146	7.5	1.1	5.7	223	48	1.24	192	4.97	NA	NA	NA	NA	1	24.6	2	2	NA	NA	NA	NA	NA	180	NA	1	0	0	0	0	6	NA	NA	NA	NA	NA
100956	10	1	10	3	NA	5	58888.20631	74250.80384	2	147	5.6	1.9	2.9	306	58	1.5	130	3.36	NA	NA	NA	NA	NA	17.4	NA	2	NA	NA	NA	NA	NA	NA	NA	NA	NA	NA	NA	NA	NA	NA	NA	NA	NA	NA
100957	10	1	3	5	NA	0.56	9642.926752	9784.573587	1	138	NA	NA	NA	NA	NA	NA	NA	NA	NA	NA	NA	NA	NA	14.6	NA	2	NA	NA	NA	NA	NA	NA	NA	NA	NA	NA	NA	NA	NA	NA	NA	NA	NA	NA
100958	10	2	4	5	NA	NA	14445.12605	14303.70978	1	144	6	2.9	2.4	284	NA	NA	NA	NA	NA	NA	NA	NA	NA	15.6	NA	2	NA	NA	NA	NA	NA	NA	NA	NA	NA	NA	NA	NA	NA	NA	NA	NA	NA	NA
100959	10	1	10	3	NA	0.62	20235.37378	21715.3551	1	139	7.2	2.9	3.3	288	63	1.63	125	3.23	NA	NA	NA	NA	NA	14.9	NA	2	NA	NA	NA	NA	NA	NA	NA	NA	NA	NA	NA	NA	NA	NA	NA	NA	NA	NA
100960	10	1	11	1	NA	0	18599.639	19093.8294	2	140	6.8	3.7	2.5	300	54	1.4	150	3.88	NA	NA	NA	NA	NA	15.2	NA	2	NA	NA	NA	NA	NA	NA	NA	NA	NA	NA	NA	NA	NA	NA	NA	NA	NA	NA
100961	10	2	20	3	3	1.99	50733.85078	56031.44517	2	139	7.9	2.4	4.2	206	66	1.71	165	4.27	70	0.79	85	2.198	1	17.2	2	2	NA	NA	NA	NA	NA	120	NA	2	0	0	0	0	5	129459.3598	90	5	12.31	73.86
100962	10	1	4	4	NA	NA	10981.87432	0	2	138	NA	NA	NA	NA	NA	NA	NA	NA	NA	NA	NA	NA	NA	NA	NA	2	NA	NA	NA	NA	NA	NA	NA	NA	NA	NA	NA	NA	NA	NA	NA	NA	NA	NA
100963	10	1	80	4	4	1.29	8855.614638	9398.506655	1	141	4.1	1.4	2.1	194	NA	NA	NA	NA	NA	NA	NA	NA	1	23.9	1	1	NA	NA	NA	NA	NA	480	NA	2	0	0	0	0	7.8	0	NA	NA	NA	NA
100964	10	1	16	4	NA	2.67	21679.37347	26349.29986	2	145	NA	NA	NA	NA	NA	NA	NA	NA	NA	NA	NA	NA	NA	17.9	2	2	NA	NA	NA	NA	NA	NA	NA	NA	NA	NA	NA	NA	NA	NA	NA	NA	NA	NA
100965	10	2	25	4	4	0.78	26824.31602	27854.89556	1	139	5.5	2.6	1.9	238	71	1.84	157	4.06	28	0.316	80	2.069	NA	17.9	2	2	NA	NA	NA	NA	NA	240	NA	2	NA	NA	NA	NA	4.9	0	77	4.27	6.1	36.6
100966	10	2	37	3	4	1.61	46625.3262	46337.5771	1	142	7	1.7	4.5	169	48	1.24	165	4.27	74	0.835	102	2.638	1	21.8	2	2	NA	NA	NA	NA	NA	180	2	2	0	1	1	0	5.5	107061.9016	94	5.22	5.02	30.12
100967	10	2	38	3	4	1.24	66226.63673	65465.23294	2	147	9.8	3.1	6	308	54	1.4	172	4.45	NA	NA	NA	NA	1	27.9	2	2	NA	NA	NA	NA	NA	180	2	1	1	0	1	0	5.2	NA	NA	NA	NA	NA
100968	10	2	65	1	1	1.7	8876.779152	9078.809026	2	148	9.8	3.1	5.8	295	52	1.34	190	4.91	NA	NA	NA	NA	NA	48.2	1	2	NA	NA	NA	NA	NA	240	NA	1	NA	NA	NA	NA	7.6	NA	NA	NA	NA	NA
100969	10	2	61	3	4	0.94	22158.94365	22801.40083	2	146	11.7	3.6	6.9	447	44	1.14	190	4.91	NA	NA	NA	NA	1	36.7	2	1	NA	NA	NA	NA	NA	480	NA	1	1	3	4	1	7.3	NA	NA	NA	NA	NA
100970	10	1	16	2	NA	5	35954.23022	39171.0244	1	143	6.4	2.4	3.5	180	52	1.34	128	3.31	NA	NA	NA	NA	NA	19	2	2	NA	NA	NA	NA	NA	NA	NA	NA	NA	NA	NA	NA	5.4	NA	NA	NA	NA	NA
100971	10	2	22	4	4	0	20688.38658	22076.69762	2	143	11.7	2.9	8.2	342	43	1.11	199	5.15	NA	NA	NA	NA	1	42.2	1	2	NA	NA	NA	NA	NA	240	NA	2	0	2	2	0	5.1	NA	NA	NA	NA	NA
100972	10	1	57	5	4	0.49	27444.33984	27899.78375	1	139	4.1	1.3	2.5	221	62	1.6	244	6.31	NA	NA	NA	NA	1	30.5	2	2	NA	NA	NA	NA	NA	90	NA	1	0	1	1	0	5.6	NA	NA	NA	NA	NA
100973	10	1	28	5	4	2.35	21445.43324	21195.18482	1	145	5.2	1.4	3	207	44	1.14	141	3.65	62	0.7	85	2.198	1	38.4	2	2	NA	NA	NA	NA	NA	300	NA	1	0	0	0	0	5.4	50240.11057	91	5.05	7.55	45.3
100974	10	1	15	3	NA	1.94	67609.2735	80637.83121	2	143	5.7	1.4	3.5	258	52	1.34	148	3.83	49	0.553	86	2.224	NA	25.3	NA	2	NA	NA	NA	NA	NA	NA	NA	NA	NA	NA	NA	NA	5.1	225877.1815	93	5.16	6.64	39.84
100975	10	1	34	1	2	0.81	25505.90713	27847.95791	1	147	NA	NA	NA	NA	NA	NA	NA	NA	NA	NA	NA	NA	1	26.4	2	2	NA	NA	NA	NA	NA	120	NA	1	0	0	0	0	NA	NA	NA	NA	NA	NA
100976	10	2	10	4	NA	0.06	12915.504	13296.96681	1	147	4.2	2.7	0.8	288	56	1.45	157	4.06	NA	NA	NA	NA	NA	19.4	NA	2	NA	NA	NA	NA	NA	NA	NA	NA	NA	NA	NA	NA	NA	NA	NA	NA	NA	NA
100977	10	2	1	4	NA	NA	14721.80785	16352.27227	1	144	NA	NA	NA	NA	NA	NA	NA	NA	NA	NA	NA	NA	NA	NA	NA	2	NA	NA	NA	NA	NA	NA	NA	NA	NA	NA	NA	NA	NA	NA	NA	NA	NA	NA
100978	10	2	18	1	NA	2.23	16207.58791	16543.38692	1	135	7.9	2.6	4.5	323	48	1.24	188	4.86	71	0.802	126	3.258	1	19.6	2	2	NA	NA	NA	NA	NA	240	NA	2	NA	NA	NA	NA	5.3	29747.5926	91	5.05	9.32	55.92
100979	10	2	12	4	NA	NA	8913.438255	8970.298993	1	145	7.3	1.8	4.8	238	60	1.55	163	4.22	NA	NA	NA	NA	NA	26	NA	2	NA	NA	NA	NA	NA	NA	NA	NA	NA	NA	NA	NA	5.1	NA	NA	NA	NA	NA
100980	10	2	30	5	5	NA	15859.79636	15696.78045	2	138	NA	NA	NA	NA	NA	NA	NA	NA	NA	NA	NA	NA	1	27.5	2	2	NA	NA	NA	NA	NA	240	2	2	0	0	0	0	NA	NA	NA	NA	NA	NA
100981	10	2	27	2	2	0.18	15014.57544	0	1	147	NA	NA	NA	NA	NA	NA	NA	NA	NA	NA	NA	NA	NA	NA	2	2	NA	NA	NA	NA	NA	240	NA	2	NA	NA	NA	NA	NA	NA	NA	NA	NA	NA
100982	10	1	10	1	NA	0	18599.639	19093.8294	2	140	8.3	3.8	3.5	303	59	1.53	173	4.47	NA	NA	NA	NA	NA	21.3	NA	2	NA	NA	NA	NA	NA	NA	NA	NA	NA	NA	NA	NA	NA	NA	NA	NA	NA	NA
100983	10	2	42	5	4	3.43	20807.95405	22421.78548	1	139	8.2	2.3	5.2	314	52	1.34	190	4.91	NA	NA	NA	NA	1	30.2	2	2	NA	NA	NA	NA	NA	180	2	2	0	1	1	0	5.7	NA	NA	NA	NA	NA
100984	10	1	1	1	NA	1.91	24903.20742	27665.48685	2	141	NA	NA	NA	NA	NA	NA	NA	NA	NA	NA	NA	NA	NA	NA	NA	2	NA	NA	NA	NA	NA	NA	NA	NA	NA	NA	NA	NA	NA	NA	NA	NA	NA	NA
100985	10	1	23	3	3	1.22	287740.0711	302433.2148	1	141	4.8	1.7	2.5	210	48	1.24	149	3.85	78	0.881	85	2.198	2	22.5	2	2	NA	NA	NA	NA	NA	480	NA	2	0	1	1	0	4.9	616761.5184	95	5.27	3.54	21.24
100986	10	2	50	2	1	1.35	15952.32499	16616.54678	2	136	7.7	1.4	5.7	214	57	1.47	206	5.33	94	1.061	130	3.362	1	27.1	1	2	NA	NA	NA	NA	NA	240	NA	2	0	0	0	0	5.9	36586.21135	127	7.05	13.72	82.32
100987	10	1	60	5	3	0.7	20884.75978	19995.31591	1	138	7.6	2.7	4.1	159	38	0.98	185	4.78	NA	NA	NA	NA	2	28.9	2	2	NA	NA	NA	NA	NA	360	NA	2	0	0	0	0	5.7	NA	NA	NA	NA	NA
100988	10	1	80	3	4	NA	34355.25425	41074.00173	2	134	8.6	4	3.7	216	60	1.55	153	3.96	NA	NA	NA	NA	1	35.5	1	3	NA	NA	NA	NA	NA	480	NA	2	0	3	3	1	6.6	NA	NA	NA	NA	NA
100989	10	2	68	4	4	3.46	14663.53939	15009.05067	1	136	6.4	2.2	3.5	180	45	1.16	161	4.16	97	1.095	97	2.508	1	25.3	1	2	NA	NA	NA	NA	NA	480	NA	1	1	2	3	1	5.8	35523.91038	106	5.88	8.31	49.86
100990	10	1	3	4	NA	0.89	16093.72135	16403.70627	2	140	8.3	3.4	3.8	559	NA	NA	NA	NA	NA	NA	NA	NA	NA	15.7	NA	2	NA	NA	NA	NA	NA	NA	NA	NA	NA	NA	NA	NA	NA	NA	NA	NA	NA	NA
100991	10	2	9	1	NA	1.92	26181.98121	30661.57719	2	147	4	1.9	1.5	206	54	1.4	132	3.41	NA	NA	NA	NA	NA	15.6	NA	2	NA	NA	NA	NA	NA	NA	NA	NA	NA	NA	NA	NA	NA	NA	NA	NA	NA	NA
100992	10	1	27	2	3	5	64125.56775	80911.74748	2	137	6.4	2.3	3.1	445	10	0.26	280	7.24	NA	NA	NA	NA	1	33.9	2	2	NA	NA	NA	NA	NA	600	NA	2	0	0	0	0	4.9	NA	NA	NA	NA	NA
100993	10	1	7	4	NA	NA	6768.458783	7154.274737	1	145	10.1	3.4	5.6	275	51	1.32	159	4.11	NA	NA	NA	NA	NA	14.1	NA	2	NA	NA	NA	NA	NA	NA	NA	NA	NA	NA	NA	NA	NA	NA	NA	NA	NA	NA
100994	10	1	28	1	3	2.72	41393.57156	54410.3839	2	136	7.4	2.4	4.2	212	52	1.34	170	4.4	NA	NA	NA	NA	1	26.6	2	2	NA	NA	NA	NA	NA	120	NA	1	0	0	0	0	5	NA	NA	NA	NA	NA
100995	10	1	1	3	NA	3.74	21717.97696	22700.76661	1	145	12.5	7.1	3.6	275	NA	NA	NA	NA	NA	NA	NA	NA	NA	NA	NA	2	NA	NA	NA	NA	NA	NA	NA	NA	NA	NA	NA	NA	NA	NA	NA	NA	NA	NA
100996	10	1	52	3	4	5	172888.174	185328.3313	2	137	9.7	1.8	7.3	228	41	1.06	202	5.22	169	1.908	127	3.284	1	29.9	2	2	NA	NA	NA	NA	NA	300	NA	1	0	2	2	0	5.5	367326.0456	109	6.05	7.28	43.68
100997	10	2	60	2	2	1.13	7310.937626	7459.076089	1	140	6.8	2.8	3.5	227	56	1.45	210	5.43	106	1.197	133	3.439	1	42.8	1	2	NA	NA	NA	NA	NA	540	NA	1	1	1	2	0	6	15855.7629	124	6.88	26.26	157.56
100998	10	1	39	1	5	5	78959.55196	0	2	144	NA	NA	NA	NA	NA	NA	NA	NA	NA	NA	NA	NA	NA	NA	2	2	NA	NA	NA	NA	NA	780	NA	1	NA	NA	NA	NA	NA	NA	NA	NA	NA	NA
100999	10	2	29	3	5	2.41	43650.66445	46999.35413	2	135	8.7	2.3	5.3	250	48	1.24	185	4.78	NA	NA	NA	NA	1	32.9	2	2	NA	NA	NA	NA	NA	780	2	2	1	1	2	0	4.7	NA	NA	NA	NA	NA
101000	10	2	12	4	NA	NA	12289.48941	12553.27247	1	147	3.7	1.6	1.7	272	77	1.99	148	3.83	39	0.44	63	1.629	NA	16.1	NA	2	NA	NA	NA	NA	NA	NA	NA	NA	NA	NA	NA	NA	5.2	33361.65663	95	5.27	7.8	46.8
101001	10	1	67	4	4	2.07	7196.140254	7672.738839	2	145	6.3	1.8	3.8	224	60	1.55	160	4.14	NA	NA	NA	NA	1	33.2	2	2	NA	NA	NA	NA	NA	120	NA	2	0	1	1	0	5.6	NA	NA	NA	NA	NA
101002	10	2	37	2	5	4.81	66842.60776	65157.03088	2	138	7.6	1.3	5.7	258	66	1.71	146	3.78	NA	NA	NA	NA	1	18.9	2	2	NA	NA	NA	NA	NA	600	NA	2	0	0	0	0	5	NA	NA	NA	NA	NA
101003	10	1	56	1	1	NA	18964.61288	21077.9769	2	148	7.4	1.6	4.8	245	52	1.34	209	5.4	134	1.513	130	3.362	1	29.7	2	2	NA	NA	NA	NA	NA	60	NA	1	0	1	1	0	5.5	38894.60767	106	5.88	14.14	84.84
101004	10	1	29	3	4	1	66305.8859	74273.62742	2	141	4.7	1.2	2.9	212	62	1.6	161	4.16	NA	NA	NA	NA	1	18.6	2	2	NA	NA	NA	NA	NA	480	NA	1	0	0	0	0	5.2	NA	NA	NA	NA	NA
101005	10	2	29	5	4	NA	64091.68149	64903.82664	2	148	4.1	1.3	2.3	217	79	2.04	176	4.55	36	0.406	90	2.327	NA	21.6	2	2	NA	NA	NA	NA	NA	120	NA	1	NA	NA	NA	NA	5	146314.3485	93	5.16	3.28	19.68
101006	10	1	76	3	5	5	99238.42112	109731.6928	2	144	4.7	1.8	2.2	150	52	1.34	151	3.9	NA	NA	NA	NA	1	20.9	2	2	NA	NA	NA	NA	NA	240	NA	2	1	1	2	0	4.3	NA	NA	NA	NA	NA
101007	10	2	43	3	3	1.02	34505.7014	34454.18011	1	142	10.9	4.7	5.4	146	41	1.06	241	6.23	NA	NA	NA	NA	1	31.1	2	2	NA	NA	NA	NA	NA	300	2	1	0	0	0	0	5.8	NA	NA	NA	NA	NA
101008	10	2	1	1	NA	0.59	17554.60806	18694.01178	2	143	14.1	4.4	8.2	361	NA	NA	NA	NA	NA	NA	NA	NA	NA	NA	NA	2	NA	NA	NA	NA	NA	NA	NA	NA	NA	NA	NA	NA	NA	NA	NA	NA	NA	NA
101009	10	2	21	1	3	1.41	55711.69608	64795.88678	2	143	13	3.1	8.9	320	36	0.93	144	3.72	131	1.479	82	2.121	1	49.4	2	2	NA	NA	NA	NA	NA	300	9	1	0	1	1	0	5.5	148901.2284	103	5.72	43.62	261.72
101010	10	1	71	3	4	2.07	40297.94118	42595.98205	2	139	3.8	1	2.3	217	41	1.06	118	3.05	NA	NA	NA	NA	1	31.7	2	2	NA	NA	NA	NA	NA	600	NA	1	0	1	1	0	5.8	NA	NA	NA	NA	NA
101011	10	1	23	3	5	4.41	127597.7352	171836.1798	1	134	8.4	2.2	5.1	340	51	1.32	169	4.37	103	1.163	97	2.508	1	31.1	2	2	NA	NA	NA	NA	NA	120	NA	1	0	0	0	0	5.8	350430.8984	100	5.55	6.18	37.08
101012	10	2	3	5	NA	3.03	6514.815304	6604.81449	1	144	NA	NA	NA	NA	NA	NA	NA	NA	NA	NA	NA	NA	NA	14.5	NA	2	NA	NA	NA	NA	NA	NA	NA	NA	NA	NA	NA	NA	NA	NA	NA	NA	NA	NA
101013	10	2	44	4	4	NA	13619.82328	13647.42127	1	144	8.3	2.4	5.1	226	80	2.07	207	5.35	NA	NA	NA	NA	1	31.5	2	2	NA	NA	NA	NA	NA	240	NA	2	0	3	3	1	5.5	NA	NA	NA	NA	NA
101014	10	2	42	3	3	0.63	31176.70906	38366.40772	1	142	6.1	1.4	4.2	212	49	1.27	182	4.71	85	0.96	116	3	1	20.4	2	2	NA	NA	NA	NA	NA	180	2	1	0	3	3	1	5.3	89058.28301	100	5.55	5.94	35.64
101015	10	2	80	3	2	2.96	20739.87422	25049.25149	1	142	9.8	2.2	6.7	213	86	2.22	243	6.28	124	1.4	132	3.414	NA	28.5	2	2	NA	NA	NA	NA	NA	240	NA	2	NA	NA	NA	NA	5.9	73223.26074	88	4.88	8.3	49.8
101016	10	1	8	3	NA	3.74	47007.11933	50535.56237	2	141	5.9	2.4	2.2	266	53	1.37	165	4.27	NA	NA	NA	NA	NA	13.8	NA	2	NA	NA	NA	NA	NA	NA	NA	NA	NA	NA	NA	NA	NA	NA	NA	NA	NA	NA
101017	10	1	65	3	4	2.67	14847.8458	14801.85645	2	139	5.1	0.9	3.8	201	46	1.19	228	5.9	NA	NA	NA	NA	1	20.2	1	2	NA	NA	NA	NA	NA	240	NA	1	0	3	3	1	5.5	NA	NA	NA	NA	NA
101018	10	1	77	3	3	3.4	83830.08271	90204.36303	2	135	5.1	1.1	3.3	231	75	1.94	123	3.18	NA	NA	NA	NA	1	20.4	2	1	NA	NA	NA	NA	NA	300	NA	1	0	3	3	1	7.6	NA	NA	NA	NA	NA
101019	10	1	49	3	5	4	108977.2367	110963.9286	1	141	5	1.5	2.9	211	38	0.98	178	4.6	NA	NA	NA	NA	1	32.6	2	1	NA	NA	NA	NA	NA	180	NA	2	0	0	0	0	10.4	NA	NA	NA	NA	NA
101020	10	1	15	5	NA	2.16	18620.00664	19977.42304	1	143	3.3	1.3	1.4	178	54	1.4	145	3.75	31	0.35	85	2.198	NA	24.6	NA	2	NA	NA	NA	NA	NA	NA	NA	NA	NA	NA	NA	NA	5.1	86661.28944	102	5.66	11.2	67.2
101021	10	1	61	4	4	2.65	10989.27782	11178.05279	2	145	6.3	2.3	3.3	189	57	1.47	177	4.58	40	0.452	112	2.896	1	31.1	2	2	NA	NA	NA	NA	NA	540	NA	1	0	3	3	1	6.5	26444.10186	137	7.6	3.35	20.1
101022	10	1	75	4	1	0.21	7583.486555	8525.504624	2	147	3.5	1.6	1.3	211	NA	NA	NA	NA	NA	NA	NA	NA	NA	44.7	1	2	NA	NA	NA	NA	NA	720	NA	1	NA	NA	NA	NA	5	NA	NA	NA	NA	NA
101023	10	1	52	5	5	5	433085.0053	419056.5762	2	144	5.5	2.1	2.9	176	59	1.53	178	4.6	62	0.7	107	2.767	1	25.2	2	2	NA	NA	NA	NA	NA	300	NA	1	0	1	1	0	4.9	830582.1024	101	5.61	4.16	24.96
101024	10	1	53	3	4	1.26	90758.52976	93917.31135	1	142	9	2.3	6	199	47	1.22	182	4.71	97	1.095	116	3	1	25.1	1	2	NA	NA	NA	NA	NA	180	NA	2	0	1	1	0	5.1	193248.9666	134	7.44	9.33	55.98
101025	10	2	23	5	5	1.24	27782.27884	33148.32735	2	137	4.6	1.8	2.4	230	76	1.97	201	5.2	81	0.914	109	2.819	1	24.5	1	2	NA	NA	NA	NA	NA	300	NA	2	0	1	1	0	5.3	66112.68748	97	5.38	7.93	47.58
101026	10	2	61	2	5	1.83	9225.790074	9621.022432	2	141	8.7	3.7	4.2	269	57	1.47	177	4.58	NA	NA	NA	NA	1	26.8	2	2	NA	NA	NA	NA	NA	360	NA	2	0	3	3	1	5.9	NA	NA	NA	NA	NA
101027	10	1	55	3	1	NA	19713.42973	20208.94896	1	135	8	2.5	4.5	258	45	1.16	182	4.71	NA	NA	NA	NA	1	NA	2	1	NA	NA	NA	NA	NA	240	NA	1	0	3	3	1	9.3	NA	NA	NA	NA	NA
101028	10	2	59	2	3	1.72	23568.34509	24181.99726	1	138	4.9	2	2.2	248	68	1.76	299	7.73	75	0.847	216	5.586	2	24.3	2	2	NA	NA	NA	NA	NA	300	NA	2	0	1	1	0	5.7	52419.41917	104	5.77	8.02	48.12
101029	10	1	14	1	NA	2.43	20054.10063	20470.59006	1	135	4.8	2	2.3	253	35	0.91	123	3.18	136	1.535	61	1.577	NA	24.2	NA	2	NA	NA	NA	NA	NA	NA	NA	NA	NA	NA	NA	NA	5.4	61399.98738	110	6.11	27.48	164.88
101030	10	2	30	5	5	5	19866.30119	21663.8145	1	141	8.7	2.6	5.3	281	61	1.58	145	3.75	NA	NA	NA	NA	2	22.2	2	1	NA	NA	NA	NA	NA	660	NA	2	1	0	1	0	5.9	NA	NA	NA	NA	NA
101031	10	1	27	5	5	5	18260.9812	23438.04681	1	141	12	3.1	7.4	269	24	0.62	215	5.56	NA	NA	NA	NA	1	30.9	2	2	NA	NA	NA	NA	NA	780	NA	1	0	0	0	0	5.4	NA	NA	NA	NA	NA
101032	10	1	14	3	NA	2.96	46130.06985	47796.29277	2	137	7.2	2.5	4	180	36	0.93	124	3.21	NA	NA	NA	NA	NA	24.3	NA	2	NA	NA	NA	NA	NA	NA	NA	NA	NA	NA	NA	NA	5.2	NA	NA	NA	NA	NA
101033	10	1	63	4	4	4.35	15173.66576	16816.19836	1	143	4.4	1.6	2.1	220	49	1.27	227	5.87	129	1.456	152	3.931	1	26.1	2	2	NA	NA	NA	NA	NA	180	NA	1	0	1	1	0	6.5	39782.35481	127	7.05	18.14	108.84
101034	10	2	46	3	4	1.02	37073.72675	37879.88716	1	142	7.1	1.8	4	293	57	1.47	186	4.81	73	0.824	114	2.948	1	32.1	2	2	NA	NA	NA	NA	NA	420	NA	2	3	2	5	1	4.9	87928.94387	83	4.61	11.54	69.24
101035	10	2	15	3	NA	4.81	73112.56196	74535.45214	2	146	8.5	2.4	5.2	330	43	1.11	151	3.9	NA	NA	NA	NA	NA	23.2	NA	2	NA	NA	NA	NA	NA	NA	NA	NA	NA	NA	NA	NA	4.8	NA	NA	NA	NA	NA
101036	10	2	80	4	4	5	24006.15917	25149.85813	1	141	7.9	2.8	4.3	219	67	1.73	212	5.48	NA	NA	NA	NA	1	23.7	2	3	NA	NA	NA	NA	NA	600	NA	1	1	0	1	0	5.6	NA	NA	NA	NA	NA
101037	10	2	41	3	4	3.66	111469.3134	137050.41	2	139	8.4	2.8	4.8	346	66	1.71	206	5.33	75	0.847	125	3.233	1	44.4	2	2	NA	NA	NA	NA	NA	120	2	2	0	0	0	0	5.6	310397.706	102	5.66	9.96	59.76
101038	10	1	27	1	4	3.31	81413.40416	0	2	135	NA	NA	NA	NA	NA	NA	NA	NA	NA	NA	NA	NA	NA	NA	2	2	NA	NA	NA	NA	NA	360	NA	2	NA	NA	NA	NA	NA	NA	NA	NA	NA	NA
101039	10	1	14	4	NA	1.69	9881.131658	10081.84497	2	142	4	1.9	1.4	232	61	1.58	205	5.3	NA	NA	NA	NA	NA	22.6	NA	2	NA	NA	NA	NA	NA	NA	NA	NA	NA	NA	NA	NA	5.3	NA	NA	NA	NA	NA
101040	10	1	61	4	2	0.58	9199.017084	9630.491601	2	147	9.7	2.6	6	212	41	1.06	224	5.79	NA	NA	NA	NA	1	32.3	1	1	NA	NA	NA	NA	NA	540	NA	1	0	2	2	0	9.2	NA	NA	NA	NA	NA
101041	10	2	4	1	NA	0.43	30097.92803	39061.89671	1	138	8.2	4.1	2.6	358	NA	NA	NA	NA	NA	NA	NA	NA	NA	16.1	NA	2	NA	NA	NA	NA	NA	NA	NA	NA	NA	NA	NA	NA	NA	NA	NA	NA	NA	NA
101042	10	1	13	5	NA	1.67	7990.301698	8169.734775	1	137	5.6	2.6	2.4	278	40	1.03	110	2.84	76	0.858	55	1.422	NA	17.3	NA	2	NA	NA	NA	NA	NA	NA	NA	NA	NA	NA	NA	NA	6.1	21921.01638	99	5.5	9.21	55.26
101043	10	1	72	5	3	NA	25917.51178	27760.63629	2	145	4.4	1.3	2.7	216	61	1.58	107	2.77	51	0.576	36	0.931	NA	21.9	1	1	NA	NA	NA	NA	NA	240	NA	1	NA	NA	NA	NA	6.5	60936.348	116	6.44	8.47	50.82
101044	10	2	3	1	NA	1.99	43950.16247	55744.52106	2	135	NA	NA	NA	NA	NA	NA	NA	NA	NA	NA	NA	NA	NA	15.3	NA	2	NA	NA	NA	NA	NA	NA	NA	NA	NA	NA	NA	NA	NA	NA	NA	NA	NA	NA
101045	10	2	17	5	NA	5	8215.783149	9354.731497	1	142	5.3	1.9	2.6	211	65	1.68	186	4.81	45	0.508	112	2.896	NA	18.7	2	2	NA	NA	NA	NA	NA	NA	NA	NA	NA	NA	NA	NA	5.2	26777.42787	83	4.61	5.47	32.82
101046	10	1	68	5	4	1.2	26841.71553	29154.34669	1	146	3.7	0.6	2.5	173	29	0.75	105	2.72	133	1.502	49	1.267	1	30.2	1	1	NA	NA	NA	NA	NA	300	NA	2	0	0	0	0	5.7	68352.85743	154	8.55	13.52	81.12
101047	10	1	18	1	NA	1.5	27687.13439	28974.7311	2	141	6.5	1.8	4.1	204	54	1.4	121	3.13	NA	NA	NA	NA	2	20.6	2	2	NA	NA	NA	NA	NA	300	NA	2	NA	NA	NA	NA	5.3	NA	NA	NA	NA	NA
101048	10	1	15	5	NA	3.66	8330.291629	8358.291821	1	137	NA	NA	NA	NA	NA	NA	NA	NA	NA	NA	NA	NA	NA	22.3	NA	2	NA	NA	NA	NA	NA	NA	NA	NA	NA	NA	NA	NA	NA	NA	NA	NA	NA	NA
101049	10	2	57	3	4	3.52	12231.36441	13433.63564	2	146	9.8	3.9	5	257	53	1.37	151	3.9	NA	NA	NA	NA	1	47.3	2	1	NA	NA	NA	NA	NA	120	NA	2	1	3	4	1	7.2	NA	NA	NA	NA	NA
101050	10	2	10	5	NA	2.96	13372.90118	0	2	134	NA	NA	NA	NA	NA	NA	NA	NA	NA	NA	NA	NA	NA	NA	NA	2	NA	NA	NA	NA	NA	NA	NA	NA	NA	NA	NA	NA	NA	NA	NA	NA	NA	NA
101051	10	1	57	5	5	3.69	9990.726535	10229.44925	1	144	12.2	3.6	7.1	391	38	0.98	218	5.64	NA	NA	NA	NA	2	26.4	2	1	NA	NA	NA	NA	NA	180	NA	2	0	1	1	0	9.3	NA	NA	NA	NA	NA
101052	10	2	49	4	1	NA	31291.73362	31817.44725	1	141	13	1.7	9.7	336	47	1.22	205	5.3	117	1.321	135	3.491	2	39	1	2	NA	NA	NA	NA	NA	300	NA	2	1	2	3	1	6.1	81827.38964	105	5.83	35.07	210.42
101053	10	1	0	4	NA	1.87	7376.319897	7362.305385	2	147	NA	NA	NA	NA	NA	NA	NA	NA	NA	NA	NA	NA	NA	NA	NA	NA	NA	NA	NA	NA	NA	NA	NA	NA	NA	NA	NA	NA	NA	NA	NA	NA	NA	NA
101054	10	2	17	2	NA	0.52	28472.37559	29477.23979	2	138	3.8	1.6	1.7	206	61	1.58	157	4.06	NA	NA	NA	NA	NA	22.4	2	2	NA	NA	NA	NA	NA	NA	NA	NA	NA	NA	NA	NA	5.3	NA	NA	NA	NA	NA
101055	10	2	15	4	NA	4.62	15844.98474	0	1	147	NA	NA	NA	NA	NA	NA	NA	NA	NA	NA	NA	NA	NA	NA	NA	2	NA	NA	NA	NA	NA	NA	NA	NA	NA	NA	NA	NA	NA	NA	NA	NA	NA	NA
101056	10	1	61	4	3	0.83	10635.44192	0	1	134	NA	NA	NA	NA	NA	NA	NA	NA	NA	NA	NA	NA	NA	NA	2	2	NA	NA	NA	NA	NA	480	NA	2	NA	NA	NA	NA	NA	NA	NA	NA	NA	NA
101057	10	1	12	4	NA	1.82	16268.33762	17297.14007	1	139	5.3	1.9	2.7	242	83	2.15	193	4.99	48	0.542	100	2.586	NA	17.1	NA	2	NA	NA	NA	NA	NA	NA	NA	NA	NA	NA	NA	NA	5.2	0	96	5.33	5.1	30.6
101058	10	2	9	3	NA	0.76	14852.62694	16295.11267	1	142	7.7	4.1	2.6	340	36	0.93	173	4.47	NA	NA	NA	NA	NA	15.9	NA	2	NA	NA	NA	NA	NA	NA	NA	NA	NA	NA	NA	NA	NA	NA	NA	NA	NA	NA
101059	10	1	12	2	NA	NA	24506.87006	25390.80539	1	148	NA	NA	NA	NA	NA	NA	NA	NA	NA	NA	NA	NA	NA	19.6	NA	2	NA	NA	NA	NA	NA	NA	NA	NA	NA	NA	NA	NA	NA	NA	NA	NA	NA	NA
101060	10	1	71	3	4	2.31	7292.926428	8048.47695	2	146	5.4	0.7	4.3	145	NA	NA	NA	NA	NA	NA	NA	NA	1	33.7	1	1	NA	NA	NA	NA	NA	840	NA	2	1	3	4	1	5.5	NA	NA	NA	NA	NA
101061	10	2	29	5	4	NA	24336.16229	0	2	135	NA	NA	NA	NA	NA	NA	NA	NA	NA	NA	NA	NA	NA	NA	2	2	NA	NA	NA	NA	NA	480	NA	2	NA	NA	NA	NA	NA	NA	NA	NA	NA	NA
101062	10	1	4	5	NA	3.47	12856.39933	12712.27022	1	141	NA	NA	NA	NA	NA	NA	NA	NA	NA	NA	NA	NA	NA	15.7	NA	2	NA	NA	NA	NA	NA	NA	NA	NA	NA	NA	NA	NA	NA	NA	NA	NA	NA	NA
101063	10	1	80	4	5	4.56	7726.599753	7740.450717	2	139	4.6	0.9	2.7	201	54	1.4	157	4.06	NA	NA	NA	NA	1	24.1	1	2	NA	NA	NA	NA	NA	120	NA	2	0	0	0	0	5.9	NA	NA	NA	NA	NA
101064	10	1	28	5	4	1.85	13302.20626	17301.46867	1	137	6.5	2.6	3.3	252	33	0.85	244	6.31	285	3.218	154	3.982	1	33.3	2	2	NA	NA	NA	NA	NA	300	NA	1	0	0	0	0	5.4	43388.15912	103	5.72	18.94	113.64
101065	10	2	44	1	3	0.8	54725.91471	56242.55454	1	137	4.1	1.3	2.3	164	64	1.66	252	6.52	87	0.982	171	4.422	1	23.9	2	2	NA	NA	NA	NA	NA	180	2	1	1	2	3	1	5.4	125020.5303	111	6.16	14.52	87.12
101066	10	1	5	4	NA	3.25	18248.35811	20428.13196	1	138	8.6	3.4	4.3	338	NA	NA	NA	NA	NA	NA	NA	NA	NA	14.9	NA	2	NA	NA	NA	NA	NA	NA	NA	NA	NA	NA	NA	NA	NA	NA	NA	NA	NA	NA
101067	10	1	16	4	NA	2.78	31182.52672	33455.76291	1	143	8	2.3	5.2	309	54	1.4	132	3.41	NA	NA	NA	NA	NA	20.1	2	2	NA	NA	NA	NA	NA	NA	NA	NA	NA	NA	NA	NA	5.4	NA	NA	NA	NA	NA
101068	10	2	55	3	4	2.59	191241.4735	197924.0269	2	136	5.2	1.9	2.8	339	62	1.6	175	4.53	NA	NA	NA	NA	1	19.7	2	2	NA	NA	NA	NA	NA	240	NA	2	1	1	2	0	5.6	NA	NA	NA	NA	NA
101069	10	1	32	4	4	1.74	18220.91821	19453.45338	1	147	4	1.9	1.5	239	48	1.24	209	5.4	81	0.914	145	3.75	1	30.6	2	2	NA	NA	NA	NA	NA	120	NA	2	0	1	1	0	5.9	46111.58888	89	4.94	8.18	49.08
101070	10	2	34	1	4	2.63	33584.26768	34796.48844	2	135	5.4	1.6	3.1	237	48	1.24	146	3.78	57	0.644	87	2.25	1	32.1	2	2	NA	NA	NA	NA	NA	420	2	2	0	0	0	0	5.4	79962.4811	91	5.05	11.28	67.68
101071	10	1	2	3	NA	1.89	18859.93905	19204.96247	1	145	6.8	4.3	1.6	297	NA	NA	NA	NA	NA	NA	NA	NA	NA	17	NA	2	NA	NA	NA	NA	NA	NA	NA	NA	NA	NA	NA	NA	NA	NA	NA	NA	NA	NA
101072	10	1	2	1	NA	1.2	14000.38313	16341.895	2	136	6.7	3	2.9	281	NA	NA	NA	NA	NA	NA	NA	NA	NA	NA	NA	2	NA	NA	NA	NA	NA	NA	NA	NA	NA	NA	NA	NA	NA	NA	NA	NA	NA	NA
101073	10	1	62	1	1	0.81	7176.526291	7293.591328	1	147	5.1	1.5	3	259	41	1.06	161	4.16	NA	NA	NA	NA	2	23.5	2	2	NA	NA	NA	NA	NA	60	NA	1	NA	NA	NA	NA	5.5	NA	NA	NA	NA	NA
101074	10	1	6	2	NA	3.39	27533.2165	0	1	143	NA	NA	NA	NA	NA	NA	NA	NA	NA	NA	NA	NA	NA	NA	NA	2	NA	NA	NA	NA	NA	NA	NA	NA	NA	NA	NA	NA	NA	NA	NA	NA	NA	NA
101075	10	1	67	1	4	5	28755.44926	28345.58491	2	140	12	3.7	7.4	171	58	1.5	151	3.9	NA	NA	NA	NA	1	31.7	1	1	NA	NA	NA	NA	NA	180	NA	2	0	2	2	0	6.3	NA	NA	NA	NA	NA
101076	10	2	22	5	3	4.25	29159.60637	33025.2594	2	140	7.4	2.1	4.6	259	52	1.34	183	4.73	66	0.745	118	3.051	1	23.4	2	2	NA	NA	NA	NA	NA	600	2	1	0	1	1	0	5.3	73951.38599	92	5.11	4.7	28.2
101077	10	1	36	3	4	0.83	38157.78902	38928.49313	1	135	6.2	2	3.6	188	42	1.09	164	4.24	NA	NA	NA	NA	1	21.9	2	2	NA	NA	NA	NA	NA	180	NA	1	1	1	2	0	5.1	NA	NA	NA	NA	NA
101078	10	1	62	4	4	1.38	6091.900033	6681.411241	1	144	5.2	1.3	3.1	200	43	1.11	192	4.97	114	1.287	126	3.258	1	31.1	1	3	NA	NA	NA	NA	NA	240	NA	1	0	2	2	0	5.4	14204.88173	125	6.94	40.81	244.86
101079	10	2	51	5	3	1.47	18493.65115	23222.32032	1	138	4.1	1.7	1.7	283	69	1.78	202	5.22	44	0.497	124	3.207	1	19.3	2	2	NA	NA	NA	NA	NA	240	NA	1	0	2	2	0	5.5	48211.01418	87	4.83	3.57	21.42
101080	10	1	14	3	NA	5	96614.36201	98972.57708	1	148	3.9	1.5	1.7	265	45	1.16	175	4.53	115	1.298	107	2.767	NA	17.7	NA	2	NA	NA	NA	NA	NA	NA	NA	NA	NA	NA	NA	NA	5	277235.2185	102	5.66	6.63	39.78
101081	10	2	13	3	NA	NA	18252.47186	18401.21355	1	146	7.4	1.7	4.6	250	48	1.24	195	5.04	NA	NA	NA	NA	NA	25.1	NA	2	NA	NA	NA	NA	NA	NA	NA	NA	NA	NA	NA	NA	5.5	NA	NA	NA	NA	NA
101082	10	2	3	3	NA	3.19	49760.50817	54346.83521	2	134	12.5	5.2	6.4	261	NA	NA	NA	NA	NA	NA	NA	NA	NA	18	NA	2	NA	NA	NA	NA	NA	NA	NA	NA	NA	NA	NA	NA	NA	NA	NA	NA	NA	NA
101083	10	1	17	5	NA	5	9606.60779	9803.04905	2	138	5.4	1.9	2.9	241	56	1.45	187	4.84	NA	NA	NA	NA	NA	21.6	2	2	NA	NA	NA	NA	NA	NA	NA	NA	NA	NA	NA	NA	5.2	NA	NA	NA	NA	NA
101084	10	2	46	3	4	4.41	221227.6486	219800.5159	1	136	8.2	2	5	265	43	1.11	183	4.73	NA	NA	NA	NA	1	22.9	2	2	NA	NA	NA	NA	NA	780	NA	2	0	1	1	0	5	NA	NA	NA	NA	NA
101085	10	1	31	5	4	2.79	103892.3714	106180.7554	2	143	6.6	1.8	4.1	180	36	0.93	207	5.35	97	1.095	152	3.931	1	40	2	2	NA	NA	NA	NA	NA	960	NA	1	0	1	1	0	5.2	228116.7697	110	6.11	18.74	112.44
101086	10	1	32	5	4	2.1	108180.2554	134126.4711	2	136	6.2	2.7	2.7	300	56	1.45	187	4.84	NA	NA	NA	NA	1	32.4	2	2	NA	NA	NA	NA	NA	60	NA	2	0	1	1	0	5.9	NA	NA	NA	NA	NA
101087	10	2	51	3	3	3.34	129374.834	125625.8415	2	143	8.1	1.6	5.6	326	59	1.53	190	4.91	109	1.231	109	2.819	1	18.7	1	2	NA	NA	NA	NA	NA	120	NA	1	0	3	3	1	6.7	348334.992	95	5.27	12.44	74.64
101088	10	2	80	3	2	2.46	33840.47433	39292.92218	1	140	11.3	1.4	9.2	266	63	1.63	214	5.53	NA	NA	NA	NA	1	32.2	1	1	NA	NA	NA	NA	NA	240	NA	1	1	2	3	1	6.4	NA	NA	NA	NA	NA
101089	10	2	19	1	NA	0.01	15723.47001	16229.32838	2	136	10.4	3	6.5	289	44	1.14	144	3.72	NA	NA	NA	NA	2	49.3	2	2	NA	NA	NA	NA	NA	300	NA	2	NA	NA	NA	NA	5.5	NA	NA	NA	NA	NA
101090	10	2	17	1	NA	5	28133.2913	29330.90553	1	135	9.6	2.3	6.2	307	46	1.19	140	3.62	NA	NA	NA	NA	NA	23.4	2	2	NA	NA	NA	NA	NA	NA	NA	NA	NA	NA	NA	NA	5.2	NA	NA	NA	NA	NA
101091	10	2	58	4	4	2.77	35019.41648	36753.52481	1	144	5.6	3.3	1.7	258	34	0.88	293	7.58	421	4.753	NA	NA	1	37.8	1	2	NA	NA	NA	NA	NA	600	NA	2	3	3	6	1	5.4	94521.88201	90	5	4.67	28.02
101092	10	1	13	4	NA	1.74	12933.52243	13196.2383	1	147	4.1	2.2	1.3	213	53	1.37	136	3.52	19	0.215	79	2.043	NA	18.5	NA	2	NA	NA	NA	NA	NA	NA	NA	NA	NA	NA	NA	NA	5.3	37312.70277	97	5.38	10.56	63.36
101093	10	2	63	4	3	0.58	13725.67193	13865.94441	1	136	6.3	1.7	3.8	205	NA	NA	NA	NA	NA	NA	NA	NA	1	38.8	2	1	NA	NA	NA	NA	NA	9999	NA	1	0	0	0	0	7.3	30753.96215	186	10.3	NA	NA
101094	10	1	14	1	NA	2.46	9201.235067	9759.835281	2	136	5.4	2.4	2.2	233	72	1.86	176	4.55	64	0.723	91	2.353	NA	24	NA	2	NA	NA	NA	NA	NA	NA	NA	NA	NA	NA	NA	NA	5.1	29273.88812	98	5.44	18.34	110.04
101095	10	2	56	5	3	2.46	18992.20058	20968.52144	1	137	6.3	2.3	3.3	160	54	1.4	167	4.32	NA	NA	NA	NA	1	17.7	2	2	NA	NA	NA	NA	NA	180	NA	2	0	0	0	0	5.3	NA	NA	NA	NA	NA
101096	10	2	56	2	1	1.82	19892.95011	23572.01781	1	134	4.7	1.7	2.5	282	69	1.78	199	5.15	46	0.519	121	3.129	1	33.3	1	2	NA	NA	NA	NA	NA	120	NA	2	1	1	2	0	5.8	51900.72503	109	6.05	16.75	100.5
101097	10	2	39	2	1	0.51	53567.14517	53164.65907	2	134	7.2	2.1	4.3	268	44	1.14	239	6.18	289	3.263	137	3.543	1	31.7	2	2	NA	NA	NA	NA	NA	120	2	2	0	1	1	0	5.7	115695.6946	95	5.27	35.84	215.04
101098	10	2	3	3	NA	NA	34542.5551	34334.73737	1	146	9.5	5.7	3	248	NA	NA	NA	NA	NA	NA	NA	NA	NA	17.4	NA	2	NA	NA	NA	NA	NA	NA	NA	NA	NA	NA	NA	NA	NA	NA	NA	NA	NA	NA
101099	10	2	23	3	2	0.54	69265.87041	83144.56938	1	140	7.5	1.6	5	264	57	1.47	224	5.79	NA	NA	NA	NA	2	35.6	2	2	NA	NA	NA	NA	NA	780	2	2	0	1	1	0	4.6	NA	NA	NA	NA	NA
101100	10	2	10	4	NA	3.43	18434.50167	22259.32532	1	146	7.4	2.7	4.1	314	44	1.14	156	4.03	NA	NA	NA	NA	NA	21.7	NA	2	NA	NA	NA	NA	NA	NA	NA	NA	NA	NA	NA	NA	NA	NA	NA	NA	NA	NA
101101	10	1	22	3	3	5	74156.51268	80073.59801	1	146	7	2.2	3.9	290	56	1.45	171	4.42	NA	NA	NA	NA	1	26.4	2	2	NA	NA	NA	NA	NA	120	NA	2	0	0	0	0	5	NA	NA	NA	NA	NA
101102	10	1	80	3	4	1.03	5725.772006	8391.434184	2	139	4.3	1	2.7	156	42	1.09	166	4.29	71	0.802	110	2.845	2	29.4	2	2	NA	NA	NA	NA	NA	240	NA	2	0	0	0	0	5.8	25382.16146	112	6.22	13.31	79.86
101103	10	2	53	4	5	4.78	35738.55517	40889.2969	2	137	9.7	2.8	5.3	319	46	1.19	147	3.8	NA	NA	NA	NA	1	31.8	1	1	NA	NA	NA	NA	NA	240	NA	2	0	3	3	1	7.9	NA	NA	NA	NA	NA
101104	10	2	0	4	NA	3.13	9090.784162	9192.793085	1	144	NA	NA	NA	NA	NA	NA	NA	NA	NA	NA	NA	NA	NA	NA	NA	NA	NA	NA	NA	NA	NA	NA	NA	NA	NA	NA	NA	NA	NA	NA	NA	NA	NA	NA
101105	10	1	9	4	NA	NA	14257.22756	0	1	139	NA	NA	NA	NA	NA	NA	NA	NA	NA	NA	NA	NA	NA	NA	NA	2	NA	NA	NA	NA	NA	NA	NA	NA	NA	NA	NA	NA	NA	NA	NA	NA	NA	NA
101106	10	2	49	4	4	5	11004.54375	11344.6138	1	144	7	2.1	4.5	205	64	1.66	240	6.21	114	1.287	153	3.957	1	39.3	1	2	NA	NA	NA	NA	NA	420	NA	1	1	2	3	1	5.7	29175.82063	107	5.94	14.37	86.22
101107	10	2	44	1	1	1.58	30100.46524	29619.13227	2	135	4.2	1.8	1.9	150	62	1.6	164	4.24	72	0.813	88	2.276	2	27.6	2	2	NA	NA	NA	NA	NA	120	2	2	1	1	2	0	5.5	65839.81919	92	5.11	7.96	47.76
101108	10	2	59	5	4	5	12760.7891	13183.29205	1	139	6.9	2.3	3.8	315	54	1.4	201	5.2	92	1.039	129	3.336	1	22.7	1	2	NA	NA	NA	NA	NA	600	NA	1	1	1	2	0	5.2	27369.3529	47	2.61	3.34	20.04
101109	10	2	60	4	4	2.07	14399.3567	14605.41461	1	143	6.6	2.1	3.7	383	62	1.6	340	8.79	NA	NA	NA	NA	1	47	1	1	NA	NA	NA	NA	NA	600	NA	1	2	3	5	1	7.3	NA	NA	NA	NA	NA
101110	10	2	1	5	NA	5	8890.142959	0	2	140	NA	NA	NA	NA	NA	NA	NA	NA	NA	NA	NA	NA	NA	NA	NA	2	NA	NA	NA	NA	NA	NA	NA	NA	NA	NA	NA	NA	NA	NA	NA	NA	NA	NA
101111	10	1	22	4	4	NA	23812.62786	23887.52561	1	144	5	1.8	2.5	191	55	1.42	179	4.63	86	0.971	107	2.767	1	34.7	2	2	NA	NA	NA	NA	NA	180	NA	2	0	0	0	0	5.2	47255.58682	91	5.05	26.13	156.78
101112	10	2	45	5	3	4.76	12419.46084	12357.42317	2	141	11	1.2	8.9	220	90	2.33	188	4.86	NA	NA	NA	NA	1	19.4	1	2	NA	NA	NA	NA	NA	120	NA	2	1	1	2	0	5.5	NA	NA	NA	NA	NA
101113	10	2	19	3	NA	4.86	91860.66913	94676.58146	1	134	6	1.8	3.5	201	29	0.75	155	4.01	52	0.587	116	3	1	25.3	2	2	NA	NA	NA	NA	NA	300	NA	2	NA	NA	NA	NA	5.8	231935.3568	98	5.44	17.15	102.9
101114	10	2	11	3	NA	5	114150.8529	126775.8878	1	141	NA	NA	NA	NA	NA	NA	NA	NA	NA	NA	NA	NA	NA	20.8	NA	2	NA	NA	NA	NA	NA	NA	NA	NA	NA	NA	NA	NA	NA	NA	NA	NA	NA	NA
101115	10	2	36	4	4	0.49	29821.6069	29477.69301	1	144	7.3	3.1	3.5	198	52	1.34	158	4.09	39	0.44	98	2.534	1	38.1	2	2	NA	NA	NA	NA	NA	600	2	2	0	1	1	0	5.8	74791.66707	97	5.38	10.12	60.72
101116	10	2	1	3	NA	3.37	41612.70899	55376.35854	2	140	6.9	4.6	1.5	355	NA	NA	NA	NA	NA	NA	NA	NA	NA	NA	NA	2	NA	NA	NA	NA	NA	NA	NA	NA	NA	NA	NA	NA	NA	NA	NA	NA	NA	NA
101117	10	1	12	2	NA	3.33	24839.9507	25450.32005	1	140	7	2.6	3.6	242	45	1.16	134	3.47	NA	NA	NA	NA	NA	28.6	NA	2	NA	NA	NA	NA	NA	NA	NA	NA	NA	NA	NA	NA	5.2	NA	NA	NA	NA	NA
101118	10	1	26	1	4	2.72	31927.52101	32162.46484	2	138	9.7	2.1	5.3	207	41	1.06	161	4.16	114	1.287	97	2.508	1	35.5	2	2	NA	NA	NA	NA	NA	360	NA	1	0	2	2	0	5.1	69610.48465	101	5.61	22.12	132.72
101119	10	2	48	1	1	0.29	27494.00856	27010.2284	2	144	NA	NA	NA	NA	NA	NA	NA	NA	NA	NA	NA	NA	1	34.5	2	2	NA	NA	NA	NA	NA	300	NA	1	2	1	3	1	NA	0	NA	NA	NA	NA
101120	10	2	80	3	3	2.75	29794.70627	35108.49058	1	138	7.1	2.2	4.3	199	NA	NA	NA	NA	NA	NA	NA	NA	1	23.1	1	2	NA	NA	NA	NA	NA	240	NA	2	1	1	2	0	NA	0	NA	NA	NA	NA
101121	10	1	0	4	NA	1.52	6027.794576	6707.161417	1	136	NA	NA	NA	NA	NA	NA	NA	NA	NA	NA	NA	NA	NA	NA	NA	NA	NA	NA	NA	NA	NA	NA	NA	NA	NA	NA	NA	NA	NA	NA	NA	NA	NA	NA
101122	10	1	30	4	4	1.44	29198.91443	37619.89331	2	135	5.2	2.5	1.8	196	40	1.03	157	4.06	135	1.524	90	2.327	NA	22.3	1	2	NA	NA	NA	NA	NA	60	NA	1	NA	NA	NA	NA	6	74421.69455	87	4.83	13.98	83.88
101123	10	2	59	3	3	2.59	167382.2347	162335.0399	1	142	7.2	1.2	5.1	313	45	1.16	174	4.5	55	0.621	118	3.051	1	17.5	2	2	NA	NA	NA	NA	NA	420	NA	1	0	2	2	0	5.5	363762.7188	114	6.33	6.85	41.1
101124	10	1	76	3	3	5	61887.51911	65304.12308	1	135	10.4	3.2	5.6	372	48	1.24	113	2.92	NA	NA	NA	NA	1	30.4	1	1	NA	NA	NA	NA	NA	480	NA	1	1	1	2	0	6.5	NA	NA	NA	NA	NA
101125	10	2	33	3	3	0.04	51185.4658	56192.44956	2	146	9.5	3.3	5.4	245	38	0.98	225	5.82	NA	NA	NA	NA	1	24.9	2	2	NA	NA	NA	NA	NA	360	2	1	0	2	2	0	5.7	NA	NA	NA	NA	NA
101126	10	1	37	3	5	5	94468.41599	93850.45467	1	135	NA	NA	NA	NA	NA	NA	NA	NA	NA	NA	NA	NA	1	40.8	1	2	NA	NA	NA	NA	NA	300	NA	1	0	0	0	0	NA	0	NA	NA	NA	NA
101127	10	1	25	5	5	1.22	26262.97008	31124.42796	1	136	NA	NA	NA	NA	NA	NA	NA	NA	NA	NA	NA	NA	NA	42.4	2	2	NA	NA	NA	NA	NA	240	NA	2	NA	NA	NA	NA	NA	0	NA	NA	NA	NA
101128	10	2	6	1	NA	1.91	17010.65249	17275.48249	1	137	9.3	3.9	4.3	325	41	1.06	199	5.15	NA	NA	NA	NA	NA	22.9	NA	2	NA	NA	NA	NA	NA	NA	NA	NA	NA	NA	NA	NA	NA	NA	NA	NA	NA	NA
101129	10	1	2	3	NA	2.14	11357.2885	11608.15458	2	139	6.7	4.6	1.4	439	NA	NA	NA	NA	NA	NA	NA	NA	NA	16	NA	2	NA	NA	NA	NA	NA	NA	NA	NA	NA	NA	NA	NA	NA	NA	NA	NA	NA	NA
101130	10	2	19	2	NA	2.65	42665.25884	44084.28797	2	138	9.3	2.7	5.8	244	69	1.78	141	3.65	60	0.677	60	1.552	1	20.9	2	2	NA	NA	NA	NA	NA	420	NA	2	NA	NA	NA	NA	5.4	80109.97714	86	4.77	7.49	44.94
101131	10	1	15	3	NA	0.94	19650.86597	19675.90351	1	140	3.5	1.7	1.3	159	54	1.4	140	3.62	84	0.948	69	1.784	NA	17.7	NA	2	NA	NA	NA	NA	NA	NA	NA	NA	NA	NA	NA	NA	4.9	48368.17004	90	5	4.52	27.12
101132	10	1	31	5	5	NA	15147.20683	18297.17467	1	139	4	1.5	2.1	208	41	1.06	190	4.91	102	1.152	129	3.336	1	27.4	2	2	NA	NA	NA	NA	NA	240	NA	2	0	0	0	0	5.7	45885.16393	95	5.27	6.99	41.94
101133	10	1	2	5	NA	2.15	8453.245479	8676.624546	1	147	5.8	1.8	3.2	312	NA	NA	NA	NA	NA	NA	NA	NA	NA	14.8	NA	2	NA	NA	NA	NA	NA	NA	NA	NA	NA	NA	NA	NA	NA	NA	NA	NA	NA	NA
101134	10	2	30	3	5	NA	191650.3225	187547.7541	2	145	8.3	2.9	4.7	226	72	1.86	200	5.17	NA	NA	NA	NA	NA	32.2	2	2	NA	NA	NA	NA	NA	480	NA	2	NA	NA	NA	NA	5	NA	NA	NA	NA	NA
101135	10	2	0	1	NA	1.58	8545.0303	8914.629428	2	136	NA	NA	NA	NA	NA	NA	NA	NA	NA	NA	NA	NA	NA	NA	NA	NA	NA	NA	NA	NA	NA	NA	NA	NA	NA	NA	NA	NA	NA	NA	NA	NA	NA	NA
101136	10	1	76	3	3	1.91	12782.06512	13510.02831	1	138	7.4	1.6	4.7	231	61	1.58	148	3.83	NA	NA	NA	NA	1	32	1	2	NA	NA	NA	NA	NA	240	NA	1	0	2	2	0	5.9	NA	NA	NA	NA	NA
101137	10	1	5	5	NA	NA	11551.01603	12584.65008	2	148	9.1	3.7	4.3	306	NA	NA	NA	NA	NA	NA	NA	NA	NA	14.9	NA	2	NA	NA	NA	NA	NA	NA	NA	NA	NA	NA	NA	NA	NA	NA	NA	NA	NA	NA
101138	10	2	33	3	5	5	123638.7026	140633.1547	2	140	8.1	2.8	4.5	196	52	1.34	227	5.87	75	0.847	160	4.138	1	40.2	2	2	NA	NA	NA	NA	NA	600	NA	1	0	1	1	0	4.8	311247.0374	102	5.66	21.06	126.36
101139	10	2	33	3	4	5	66016.02214	65070.74425	1	140	8.5	3.9	4.1	287	42	1.09	177	4.58	NA	NA	NA	NA	1	26.2	2	2	NA	NA	NA	NA	NA	480	2	2	0	1	1	0	5.1	NA	NA	NA	NA	NA
101140	10	1	10	4	NA	NA	7249.83897	0	1	143	NA	NA	NA	NA	NA	NA	NA	NA	NA	NA	NA	NA	NA	NA	NA	2	NA	NA	NA	NA	NA	NA	NA	NA	NA	NA	NA	NA	NA	NA	NA	NA	NA	NA
101141	10	1	54	1	3	0.06	28045.17158	28622.16413	2	142	6.2	1.6	3.7	188	37	0.96	221	5.72	98	1.106	164	4.241	1	33.9	2	2	NA	NA	NA	NA	NA	480	NA	2	1	3	4	1	5.3	54733.67128	103	5.72	29.4	176.4
101142	10	1	11	4	NA	2.79	8235.70923	10397.37976	2	145	7.6	4.3	2.2	364	81	2.09	164	4.24	NA	NA	NA	NA	NA	15	NA	2	NA	NA	NA	NA	NA	NA	NA	NA	NA	NA	NA	NA	NA	NA	NA	NA	NA	NA
101143	10	1	80	3	4	2.59	7744.692488	8649.349992	1	140	3.6	0.8	2.4	102	33	0.85	153	3.96	131	1.479	94	2.431	1	40.7	1	1	NA	NA	NA	NA	NA	480	NA	1	0	1	1	0	5.2	20278.54691	103	5.72	9.37	56.22
101144	10	1	8	4	NA	0.73	5250.395725	5570.359312	2	140	6.3	2.3	3.3	254	46	1.19	147	3.8	NA	NA	NA	NA	NA	15.1	NA	2	NA	NA	NA	NA	NA	NA	NA	NA	NA	NA	NA	NA	NA	NA	NA	NA	NA	NA
101145	10	1	2	1	NA	5	17409.22757	23696.19233	2	137	5.6	2.2	2.2	192	NA	NA	NA	NA	NA	NA	NA	NA	NA	16.6	NA	2	NA	NA	NA	NA	NA	NA	NA	NA	NA	NA	NA	NA	NA	NA	NA	NA	NA	NA
101146	10	2	2	1	NA	0.81	14558.7044	15848.24632	1	137	12.7	5.1	6.7	356	NA	NA	NA	NA	NA	NA	NA	NA	NA	16.4	NA	2	NA	NA	NA	NA	NA	NA	NA	NA	NA	NA	NA	NA	NA	NA	NA	NA	NA	NA
101147	10	2	58	5	3	NA	17887.86747	19204.53386	1	136	5.5	2.4	2.6	146	64	1.66	168	4.34	149	1.682	74	1.914	NA	23.6	2	2	NA	NA	NA	NA	NA	240	NA	2	NA	NA	NA	NA	6.4	39869.83393	105	5.83	7.24	43.44
101148	10	2	80	4	4	NA	12764.57924	13823.58173	2	146	NA	NA	NA	NA	NA	NA	NA	NA	NA	NA	NA	NA	NA	19	1	2	NA	NA	NA	NA	NA	540	NA	2	NA	NA	NA	NA	NA	0	NA	NA	NA	NA
101149	10	1	59	3	3	0.93	36007.21285	36881.95381	2	141	9	2.6	5.7	156	36	0.93	150	3.88	NA	NA	NA	NA	1	40.6	1	1	NA	NA	NA	NA	NA	360	NA	2	2	3	5	1	5.5	NA	NA	NA	NA	NA
101150	10	1	8	3	NA	1.41	28949.42802	0	1	142	NA	NA	NA	NA	NA	NA	NA	NA	NA	NA	NA	NA	NA	NA	NA	2	NA	NA	NA	NA	NA	NA	NA	NA	NA	NA	NA	NA	NA	NA	NA	NA	NA	NA
101151	10	2	29	4	4	NA	9725.885721	10658.0187	2	135	NA	NA	NA	NA	NA	NA	NA	NA	NA	NA	NA	NA	1	28.4	1	2	NA	NA	NA	NA	NA	360	1	1	1	3	4	1	NA	NA	NA	NA	NA	NA
101152	10	1	19	1	NA	2.72	22838.58557	23556.90596	2	136	7.4	2.3	4.1	261	44	1.14	120	3.1	NA	NA	NA	NA	1	38.5	2	2	NA	NA	NA	NA	NA	480	NA	2	NA	NA	NA	NA	5.6	NA	NA	NA	NA	NA
101153	10	1	42	4	5	5	44625.14478	45506.00429	1	143	4.5	2.1	1.8	262	42	1.09	143	3.7	54	0.61	90	2.327	1	38.5	2	2	NA	NA	NA	NA	NA	720	NA	2	0	0	0	0	6	128264.2305	108	6	5.59	33.54
101154	10	1	0	1	NA	NA	7229.619081	7366.46861	2	136	NA	NA	NA	NA	NA	NA	NA	NA	NA	NA	NA	NA	NA	NA	NA	NA	NA	NA	NA	NA	NA	NA	NA	NA	NA	NA	NA	NA	NA	NA	NA	NA	NA	NA
101155	10	2	52	4	1	0.81	19820.83609	19967.89848	1	140	6.7	2.5	3.1	314	45	1.16	164	4.24	78	0.881	103	2.664	1	29.9	1	2	NA	NA	NA	NA	NA	9999	NA	1	0	3	3	1	5.4	51352.98869	91	5.05	7.17	43.02
101156	10	2	11	5	NA	4.08	9151.038508	9774.277527	2	138	6	2.7	2.6	237	49	1.27	126	3.26	NA	NA	NA	NA	NA	17.4	NA	2	NA	NA	NA	NA	NA	NA	NA	NA	NA	NA	NA	NA	NA	NA	NA	NA	NA	NA
101157	10	2	7	5	NA	NA	7920.376493	8318.141774	1	138	9.3	4.5	3.8	258	59	1.53	170	4.4	NA	NA	NA	NA	NA	13.4	NA	2	NA	NA	NA	NA	NA	NA	NA	NA	NA	NA	NA	NA	NA	NA	NA	NA	NA	NA
101158	10	1	7	5	NA	0.83	13081.01468	14149.91176	2	146	8.6	2.3	5.3	302	44	1.14	109	2.82	NA	NA	NA	NA	NA	16.9	NA	2	NA	NA	NA	NA	NA	NA	NA	NA	NA	NA	NA	NA	NA	NA	NA	NA	NA	NA
101159	10	2	17	5	NA	4.81	15756.63507	16023.11716	2	136	6.2	2.4	3.2	354	47	1.22	180	4.65	43	0.485	124	3.207	NA	28	2	2	NA	NA	NA	NA	NA	NA	NA	NA	NA	NA	NA	NA	5.3	42583.13791	93	5.16	9.27	55.62
101160	10	2	49	1	3	3.47	40132.16688	43125.35815	1	135	6.7	2.4	3.7	195	50	1.29	241	6.23	159	1.795	159	4.112	NA	28.7	2	2	NA	NA	NA	NA	NA	360	NA	2	NA	NA	NA	NA	5.2	92503.33113	95	5.27	11.71	70.26
101161	10	1	18	4	NA	NA	16498.89177	0	2	137	NA	NA	NA	NA	NA	NA	NA	NA	NA	NA	NA	NA	NA	NA	2	2	NA	NA	NA	NA	NA	420	NA	2	NA	NA	NA	NA	NA	NA	NA	NA	NA	NA
101162	10	1	62	4	3	3.49	11095.01005	11982.35703	1	147	13.4	4.4	7	272	49	1.27	251	6.49	NA	NA	NA	NA	1	26.4	1	1	NA	NA	NA	NA	NA	120	NA	1	0	2	2	0	6.7	NA	NA	NA	NA	NA
101163	10	2	60	4	2	0.74	8614.571172	8750.815659	2	145	8.9	2.6	5.8	268	65	1.68	242	6.26	NA	NA	NA	NA	1	27.9	1	1	NA	NA	NA	NA	NA	240	NA	2	0	1	1	0	9.6	NA	NA	NA	NA	NA
101164	10	2	26	5	5	3.25	18649.50654	21637.83378	1	148	7.1	2.9	3.6	200	73	1.89	167	4.32	NA	NA	NA	NA	1	20.4	2	2	NA	NA	NA	NA	NA	720	NA	2	0	2	2	0	5.5	NA	NA	NA	NA	NA
101165	10	1	1	2	NA	NA	23317.5777	24933.88317	2	134	NA	NA	NA	NA	NA	NA	NA	NA	NA	NA	NA	NA	NA	NA	NA	2	NA	NA	NA	NA	NA	NA	NA	NA	NA	NA	NA	NA	NA	NA	NA	NA	NA	NA
101166	10	2	28	3	5	1.69	82738.20908	82749.65269	2	145	5.3	2.1	2.2	203	66	1.71	169	4.37	59	0.666	91	2.353	1	18.4	2	2	NA	NA	NA	NA	NA	720	NA	2	0	0	0	0	5	183140.2012	87	4.83	3.03	18.18
101167	10	1	0	3	NA	2.69	13372.59863	0	1	138	NA	NA	NA	NA	NA	NA	NA	NA	NA	NA	NA	NA	NA	NA	NA	NA	NA	NA	NA	NA	NA	NA	NA	NA	NA	NA	NA	NA	NA	NA	NA	NA	NA	NA
101168	10	2	18	3	NA	0.06	50218.43483	49629.79637	1	146	7.1	2.3	4.1	313	49	1.27	173	4.47	NA	NA	NA	NA	1	17.7	2	2	NA	NA	NA	NA	NA	360	NA	2	NA	NA	NA	NA	5.2	NA	NA	NA	NA	NA
101169	10	2	58	4	3	0.99	26743.44457	29227.91585	1	145	9.3	2.8	5.5	250	73	1.89	232	6	71	0.802	145	3.75	1	27.9	1	2	NA	NA	NA	NA	NA	300	NA	1	0	3	3	1	5.5	75167.69147	91	5.05	7.41	44.46
101170	10	2	2	5	NA	4.78	5942.053635	7347.217862	2	140	6.8	3.7	2.1	299	NA	NA	NA	NA	NA	NA	NA	NA	NA	17.4	NA	2	NA	NA	NA	NA	NA	NA	NA	NA	NA	NA	NA	NA	NA	NA	NA	NA	NA	NA
101171	10	2	47	3	3	NA	138377.1405	143795.4186	2	146	12.1	2.7	8	444	50	1.29	157	4.06	NA	NA	NA	NA	1	24.8	2	2	NA	NA	NA	NA	NA	720	NA	1	0	1	1	0	5.2	NA	NA	NA	NA	NA
101172	10	2	31	3	5	NA	120545.521	0	2	136	NA	NA	NA	NA	NA	NA	NA	NA	NA	NA	NA	NA	NA	NA	2	2	NA	NA	NA	NA	NA	480	NA	2	NA	NA	NA	NA	NA	NA	NA	NA	NA	NA
101173	10	2	66	3	4	NA	78970.15782	78997.04455	2	145	7.6	2.8	4	290	64	1.66	167	4.32	52	0.587	93	2.405	1	21.7	2	2	NA	NA	NA	NA	NA	360	NA	1	1	1	2	0	5.5	193317.0752	97	5.38	4.38	26.28
101174	10	1	35	4	4	1.84	20448.34457	21831.55169	1	147	6.7	2.6	2.9	230	60	1.55	232	6	144	1.626	143	3.698	1	25.8	2	2	NA	NA	NA	NA	NA	360	NA	1	0	0	0	0	5.7	43188.34873	109	6.05	13.71	82.26
101175	10	1	55	3	5	1.58	24655.18376	25398.21362	1	145	6.2	1.4	4	146	58	1.5	188	4.86	90	1.016	112	2.896	1	30.3	1	2	NA	NA	NA	NA	NA	480	NA	1	0	2	2	0	5.5	51038.25463	136	7.55	5.82	34.92
101176	10	2	80	4	3	NA	21354.8822	23458.48591	1	134	5.3	1	3.8	217	63	1.63	180	4.65	47	0.531	108	2.793	NA	25.1	2	2	NA	NA	NA	NA	NA	360	NA	1	NA	NA	NA	NA	6.1	0	84	4.66	7.33	43.98
101177	10	1	64	1	1	0.56	6626.458034	6898.043318	1	137	6.1	1.9	3.5	152	48	1.24	192	4.97	133	1.502	117	3.026	1	24.4	1	2	NA	NA	NA	NA	NA	180	NA	2	1	3	4	1	5.3	18327.70365	107	5.94	9.39	56.34
101178	10	2	0	5	NA	0.91	6375.30287	6185.065527	2	137	NA	NA	NA	NA	NA	NA	NA	NA	NA	NA	NA	NA	NA	NA	NA	NA	NA	NA	NA	NA	NA	NA	NA	NA	NA	NA	NA	NA	NA	NA	NA	NA	NA	NA
101179	10	2	62	1	4	0.73	21342.04938	22467.29972	2	148	6.4	2.6	3.2	229	55	1.42	185	4.78	NA	NA	NA	NA	1	23.3	2	2	NA	NA	NA	NA	NA	120	NA	2	1	0	1	0	5.3	NA	NA	NA	NA	NA
101180	10	2	80	3	4	4.43	29631.90797	33267.3273	1	144	5	1.4	2.9	189	75	1.94	215	5.56	82	0.926	124	3.207	1	27	2	2	NA	NA	NA	NA	NA	360	NA	2	1	0	1	0	5.4	77531.79322	108	6	15.6	93.6
101181	10	2	50	2	5	4.74	37160.80203	43108.43439	1	134	4.9	1.1	3.1	197	44	1.14	175	4.53	125	1.411	106	2.741	1	25.2	2	2	NA	NA	NA	NA	NA	600	NA	2	1	1	2	0	5	93446.33809	98	5.44	5.53	33.18
101182	10	1	58	4	3	3.13	30990.36761	30646.03292	1	144	7.3	2.3	4.4	121	72	1.86	215	5.56	49	0.553	133	3.439	1	28.8	1	3	NA	NA	NA	NA	NA	240	NA	2	0	1	1	0	8	91846.94377	187	10.4	15.19	91.14
101183	10	2	80	3	3	3.33	40631.19876	45657.67422	1	142	7.9	2.6	4.3	171	41	1.06	126	3.26	NA	NA	NA	NA	2	35.2	1	1	NA	NA	NA	NA	NA	300	NA	1	3	0	3	1	6.8	NA	NA	NA	NA	NA
101184	10	2	9	4	NA	1.26	10426.9583	10715.71372	1	147	7.3	3.3	3.3	195	70	1.81	175	4.53	NA	NA	NA	NA	NA	17.9	NA	2	NA	NA	NA	NA	NA	NA	NA	NA	NA	NA	NA	NA	NA	NA	NA	NA	NA	NA
101185	10	2	57	5	4	0.24	13619.93504	14399.84613	2	136	8.4	2.4	5.4	297	88	2.28	190	4.91	NA	NA	NA	NA	1	28.5	2	1	NA	NA	NA	NA	NA	180	NA	2	1	2	3	1	6.8	NA	NA	NA	NA	NA
101186	10	1	35	2	4	5	82200.94413	79471.54414	1	134	6.7	3.7	2.3	225	48	1.24	146	3.78	46	0.519	89	2.302	1	32.8	2	2	NA	NA	NA	NA	NA	300	NA	2	0	0	0	0	5	186255.8508	105	5.83	5.44	32.64
101187	10	1	33	1	4	5	41481.70164	50576.20535	2	140	6.5	3.3	2.7	221	68	1.76	210	5.43	NA	NA	NA	NA	1	27.7	2	2	NA	NA	NA	NA	NA	300	NA	1	0	0	0	0	4.8	NA	NA	NA	NA	NA
101188	10	1	39	2	1	1.16	35958.71831	0	1	138	NA	NA	NA	NA	NA	NA	NA	NA	NA	NA	NA	NA	NA	NA	2	2	NA	NA	NA	NA	NA	180	NA	2	NA	NA	NA	NA	NA	NA	NA	NA	NA	NA
101189	10	2	9	3	NA	0.41	27174.46985	0	1	142	NA	NA	NA	NA	NA	NA	NA	NA	NA	NA	NA	NA	NA	NA	NA	2	NA	NA	NA	NA	NA	NA	NA	NA	NA	NA	NA	NA	NA	NA	NA	NA	NA	NA
101190	10	1	21	2	3	NA	70347.23515	80500.75813	2	144	4.9	1.5	2.8	236	60	1.55	263	6.8	246	2.777	154	3.982	1	27.4	2	2	NA	NA	NA	NA	NA	120	NA	1	0	1	1	0	5.3	0	80	4.44	30.67	184.02
101191	10	2	35	3	3	2.41	84562.15462	91803.92187	2	146	9.4	2.7	5.6	435	54	1.4	211	5.46	143	1.614	128	3.31	1	30.6	1	2	NA	NA	NA	NA	NA	420	2	1	0	2	2	0	5.3	206955.9179	93	5.16	5.59	33.54
101192	10	2	7	2	NA	1.15	27956.97394	28234.47322	1	138	NA	NA	NA	NA	NA	NA	NA	NA	NA	NA	NA	NA	NA	15.6	NA	2	NA	NA	NA	NA	NA	NA	NA	NA	NA	NA	NA	NA	NA	NA	NA	NA	NA	NA
101193	10	1	63	2	5	5	18159.59327	18501.06954	2	135	4.5	1.1	2.7	164	62	1.6	200	5.17	104	1.174	117	3.026	1	25.8	1	2	NA	NA	NA	NA	NA	480	NA	1	0	1	1	0	5.1	52817.21787	105	5.83	3.35	20.1
101194	10	2	48	3	5	5	89167.78535	88795.05449	1	142	6.7	2	4.3	155	63	1.63	159	4.11	NA	NA	NA	NA	1	32.4	2	2	NA	NA	NA	NA	NA	480	NA	2	1	1	2	0	5	NA	NA	NA	NA	NA
101195	10	2	71	3	4	2.71	63034.72554	68691.76141	1	140	5.9	2	3.2	173	72	1.86	199	5.15	NA	NA	NA	NA	1	25.9	1	2	NA	NA	NA	NA	NA	300	NA	2	0	1	1	0	5.7	NA	NA	NA	NA	NA
101196	10	2	71	4	4	0.37	13856.24394	13790.86349	2	142	5.5	1.1	3.7	214	60	1.55	166	4.29	60	0.677	94	2.431	1	28.1	1	1	NA	NA	NA	NA	NA	300	NA	1	0	2	2	0	10.2	38969.78891	238	13.2	2.88	17.28
101197	10	1	14	4	NA	1.7	26774.5243	27400.97721	2	144	4	1.9	1.6	217	56	1.45	139	3.59	NA	NA	NA	NA	NA	24.4	NA	2	NA	NA	NA	NA	NA	NA	NA	NA	NA	NA	NA	NA	5.5	NA	NA	NA	NA	NA
101198	10	2	2	4	NA	2.21	10904.90369	11813.55833	2	143	6.3	3.3	2.1	328	NA	NA	NA	NA	NA	NA	NA	NA	NA	17.1	NA	2	NA	NA	NA	NA	NA	NA	NA	NA	NA	NA	NA	NA	NA	NA	NA	NA	NA	NA
101199	10	2	61	3	5	NA	220853.2845	236115.0785	1	143	5.3	1.9	2.8	148	66	1.71	293	7.58	NA	NA	NA	NA	2	20.1	2	2	NA	NA	NA	NA	NA	360	NA	2	0	1	1	0	6	NA	NA	NA	NA	NA
101200	10	1	73	3	4	1.72	12395.20358	13666.28575	1	142	6.1	0.9	4.1	178	40	1.03	188	4.86	NA	NA	NA	NA	1	21.7	1	3	NA	NA	NA	NA	NA	480	NA	2	0	1	1	0	5.5	NA	NA	NA	NA	NA
101201	10	1	55	5	2	NA	11861.91045	12709.66471	1	136	8.6	3.3	4.2	221	24	0.62	161	4.16	NA	NA	NA	NA	NA	26.2	1	1	NA	NA	NA	NA	NA	180	NA	2	NA	NA	NA	NA	8.7	NA	NA	NA	NA	NA
101202	10	1	9	1	NA	NA	42658.95378	55672.03758	2	144	7.1	2.5	3.5	288	46	1.19	128	3.31	NA	NA	NA	NA	NA	15.4	NA	2	NA	NA	NA	NA	NA	NA	NA	NA	NA	NA	NA	NA	NA	NA	NA	NA	NA	NA
101203	10	1	14	3	NA	1.32	38661.51482	38261.44923	1	145	4.5	2	1.9	195	52	1.34	120	3.1	97	1.095	49	1.267	NA	18.6	NA	2	NA	NA	NA	NA	NA	NA	NA	NA	NA	NA	NA	NA	5.3	94055.97468	96	5.33	14.13	84.78
101204	10	1	80	3	4	2	26558.89521	32179.89216	2	142	8.6	3.9	3.8	315	40	1.03	139	3.59	NA	NA	NA	NA	NA	27.1	2	2	NA	NA	NA	NA	NA	300	NA	2	NA	NA	NA	NA	5	NA	NA	NA	NA	NA
101205	10	2	14	4	NA	0.87	10863.00626	11187.88934	2	148	5.6	3	2	346	54	1.4	164	4.24	NA	NA	NA	NA	NA	28.5	NA	2	NA	NA	NA	NA	NA	NA	NA	NA	NA	NA	NA	NA	5.8	NA	NA	NA	NA	NA
101206	10	1	34	1	3	NA	59164.46617	60328.50378	1	135	7	2.6	3.6	235	54	1.4	205	5.3	141	1.592	123	3.181	1	28.7	2	2	NA	NA	NA	NA	NA	240	NA	2	0	1	1	0	5.5	158948.0745	102	5.66	15.66	93.96
101207	10	2	70	3	4	4.93	84489.83993	91384.36914	1	137	5.6	1.4	2.6	316	78	2.02	155	4.01	NA	NA	NA	NA	1	NA	1	2	NA	NA	NA	NA	NA	480	NA	2	1	NA	NA	NA	6.3	NA	NA	NA	NA	NA
101208	10	2	14	2	NA	NA	48824.73747	51816.48331	2	144	9.1	2.1	6.4	288	48	1.24	153	3.96	56	0.632	94	2.431	NA	18.3	NA	2	NA	NA	NA	NA	NA	NA	NA	NA	NA	NA	NA	NA	4.6	115844.2324	97	5.38	15.97	95.82
101209	10	2	62	1	1	0.58	10549.70066	10943.24828	2	135	NA	NA	NA	NA	NA	NA	NA	NA	NA	NA	NA	NA	2	20.2	2	2	NA	NA	NA	NA	NA	120	NA	2	0	0	0	0	NA	NA	NA	NA	NA	NA
101210	10	2	0	3	NA	1.56	9596.938145	10242.59844	1	141	NA	NA	NA	NA	NA	NA	NA	NA	NA	NA	NA	NA	NA	NA	NA	NA	NA	NA	NA	NA	NA	NA	NA	NA	NA	NA	NA	NA	NA	NA	NA	NA	NA	NA
101211	10	2	61	4	5	5	18606.72287	20696.15854	1	143	4.3	1.7	2.1	176	56	1.45	197	5.09	NA	NA	NA	NA	1	32.3	2	2	NA	NA	NA	NA	NA	600	NA	2	0	3	3	1	6.2	NA	NA	NA	NA	NA
101212	10	2	62	5	5	NA	6536.452927	6999.135662	2	148	6.9	2.5	3.8	270	40	1.03	159	4.11	116	1.31	96	2.483	2	38.9	1	2	NA	NA	NA	NA	NA	360	NA	2	0	1	1	0	5.6	12565.37309	96	5.33	21.3	127.8
101213	10	1	60	3	3	0.89	20781.30976	20798.05921	1	137	NA	NA	NA	NA	NA	NA	NA	NA	NA	NA	NA	NA	1	41.9	1	1	NA	NA	NA	NA	NA	240	NA	1	0	3	3	1	NA	NA	NA	NA	NA	NA
101214	10	1	23	5	4	1.79	15950.24126	17655.42445	2	135	6.7	1.6	4.5	272	68	1.76	178	4.6	42	0.474	102	2.638	1	26.2	2	2	NA	NA	NA	NA	NA	360	NA	2	0	0	0	0	5.5	44275.79994	96	5.33	9.46	56.76
101215	10	1	2	1	NA	NA	14380.40695	15647.14276	2	136	7	3.9	2.3	179	NA	NA	NA	NA	NA	NA	NA	NA	NA	20.8	NA	2	NA	NA	NA	NA	NA	NA	NA	NA	NA	NA	NA	NA	NA	NA	NA	NA	NA	NA
101216	10	2	55	4	3	0.11	20522.30427	20825.5479	1	145	7.7	2.6	4	181	52	1.34	183	4.73	111	1.253	109	2.819	1	39.6	1	2	NA	NA	NA	NA	NA	240	NA	1	2	3	5	1	6.3	53558.67203	98	5.44	18.49	110.94
101217	10	1	80	2	1	NA	15592.09554	16308.16699	1	139	6.8	2.4	3.3	294	41	1.06	229	5.92	NA	NA	NA	NA	1	20.2	2	2	NA	NA	NA	NA	NA	480	NA	2	0	2	2	0	5.8	NA	NA	NA	NA	NA
101218	10	1	74	3	1	NA	13367.70975	13799.75296	2	143	NA	NA	NA	NA	NA	NA	NA	NA	NA	NA	NA	NA	NA	28.1	1	2	NA	NA	NA	NA	NA	105	NA	1	NA	NA	NA	NA	NA	NA	NA	NA	NA	NA
101219	10	2	8	3	NA	4.78	54822.38376	61434.29758	2	143	NA	NA	NA	NA	NA	NA	NA	NA	NA	NA	NA	NA	NA	16.1	NA	2	NA	NA	NA	NA	NA	NA	NA	NA	NA	NA	NA	NA	NA	NA	NA	NA	NA	NA
101220	10	2	35	5	4	NA	24823.18436	25806.02487	2	144	8.1	3.1	4.4	278	58	1.5	171	4.42	67	0.756	100	2.586	NA	30	2	2	NA	NA	NA	NA	NA	540	NA	2	NA	NA	NA	NA	5.3	57785.80823	75	4.16	5.6	33.6
101221	10	1	54	4	3	NA	25672.50731	28988.60715	2	147	6.1	1.2	4.1	155	49	1.27	159	4.11	NA	NA	NA	NA	2	37.9	1	2	NA	NA	NA	NA	NA	900	NA	2	2	3	5	1	4.9	NA	NA	NA	NA	NA
101222	10	1	48	5	5	5	13723.33968	13972.02466	1	141	10.8	2.5	7.3	275	36	0.93	172	4.45	NA	NA	NA	NA	1	34.1	1	2	NA	NA	NA	NA	NA	240	NA	2	1	1	2	0	5.7	NA	NA	NA	NA	NA
101223	10	1	1	1	NA	1.15	17112.41608	0	2	137	NA	NA	NA	NA	NA	NA	NA	NA	NA	NA	NA	NA	NA	NA	NA	2	NA	NA	NA	NA	NA	NA	NA	NA	NA	NA	NA	NA	NA	NA	NA	NA	NA	NA
101224	10	1	13	3	NA	2.04	22294.70966	22240.23973	2	143	9.9	3.2	5.8	286	51	1.32	157	4.06	NA	NA	NA	NA	NA	34	NA	2	NA	NA	NA	NA	NA	NA	NA	NA	NA	NA	NA	NA	5.8	NA	NA	NA	NA	NA
101225	10	1	2	2	NA	0.58	20614.26425	0	1	138	NA	NA	NA	NA	NA	NA	NA	NA	NA	NA	NA	NA	NA	NA	NA	2	NA	NA	NA	NA	NA	NA	NA	NA	NA	NA	NA	NA	NA	NA	NA	NA	NA	NA
101226	10	1	44	5	2	1.15	13733.893	14484.27013	2	148	7.4	2.2	4.1	130	36	0.93	216	5.59	227	2.563	135	3.491	2	29.7	1	2	NA	NA	NA	NA	NA	120	NA	1	0	2	2	0	5.4	34163.56068	103	5.72	44.4	266.4
101227	10	1	60	4	3	3.32	12704.71497	13696.25148	1	144	6.2	2.6	3	231	43	1.11	234	6.05	NA	NA	NA	NA	1	31.3	1	2	NA	NA	NA	NA	NA	600	NA	1	0	1	1	0	5.1	NA	NA	NA	NA	NA
101228	10	2	30	3	3	0.8	43271.89021	46803.21795	2	139	10.3	2.9	6.3	280	30	0.78	160	4.14	NA	NA	NA	NA	1	25.8	2	2	NA	NA	NA	NA	NA	120	2	1	0	0	0	0	5.4	NA	NA	NA	NA	NA
101229	10	2	38	1	4	1.45	42358.87886	44614.06779	1	137	6.1	1.5	4.1	237	48	1.24	196	5.07	76	0.858	133	3.439	NA	32.4	2	2	NA	NA	NA	NA	NA	180	NA	2	NA	NA	NA	NA	5.4	93685.92447	95	5.27	12.36	74.16
101230	10	2	50	4	4	1.05	24587.33277	27337.44281	1	137	8.9	2.4	5.4	191	76	1.97	160	4.14	63	0.711	71	1.836	1	30.6	2	2	NA	NA	NA	NA	NA	720	NA	1	0	1	1	0	5.5	78232.01168	94	5.22	3.68	22.08
101231	10	2	14	3	NA	3.79	52813.85946	56616.77129	1	138	5	1.7	2.6	137	61	1.58	174	4.5	47	0.531	104	2.689	NA	22.3	NA	2	NA	NA	NA	NA	NA	NA	NA	NA	NA	NA	NA	NA	5	138697.7735	97	5.38	16.98	101.88
101232	10	1	65	3	4	1.54	24969.12469	24656.31729	1	142	6.9	1.4	4.6	294	35	0.91	138	3.57	NA	NA	NA	NA	1	29.2	1	2	NA	NA	NA	NA	NA	1080	NA	1	0	3	3	1	5.8	NA	NA	NA	NA	NA
101233	10	1	17	1	NA	1.31	24375.78116	26154.15899	2	148	3.6	1.8	1.3	260	72	1.86	154	3.98	51	0.576	72	1.862	NA	24.4	2	2	NA	NA	NA	NA	NA	NA	NA	NA	NA	NA	NA	NA	5.2	63095.67586	97	5.38	11.05	66.3
101234	10	2	9	5	NA	3.39	20282.61266	22155.86035	2	140	10.5	2.6	6.7	277	40	1.03	169	4.37	NA	NA	NA	NA	NA	20.4	NA	2	NA	NA	NA	NA	NA	NA	NA	NA	NA	NA	NA	NA	NA	NA	NA	NA	NA	NA
101235	10	1	1	3	NA	0.73	13526.42511	13773.87731	1	142	NA	NA	NA	NA	NA	NA	NA	NA	NA	NA	NA	NA	NA	NA	NA	2	NA	NA	NA	NA	NA	NA	NA	NA	NA	NA	NA	NA	NA	NA	NA	NA	NA	NA
101236	10	1	26	4	3	2.17	37989.70124	39259.65201	2	145	4.3	2.2	1.6	171	56	1.45	142	3.67	NA	NA	NA	NA	1	21.2	2	2	NA	NA	NA	NA	NA	600	NA	2	1	3	4	1	5.5	NA	NA	NA	NA	NA
101237	10	2	9	1	NA	4.07	16313.42797	16238.36864	2	136	6.5	2.5	3.3	363	72	1.86	183	4.73	NA	NA	NA	NA	NA	18.2	NA	2	NA	NA	NA	NA	NA	NA	NA	NA	NA	NA	NA	NA	NA	NA	NA	NA	NA	NA
101238	10	1	36	2	4	2.69	49697.21676	50695.0478	1	138	5.4	1.5	3.1	211	66	1.71	208	5.38	31	0.35	136	3.517	1	26.5	2	2	NA	NA	NA	NA	NA	NA	NA	1	0	0	0	0	5.5	133566.7178	99	5.5	3.32	19.92
101239	10	2	80	3	5	3.08	36596.15264	40979.68015	1	144	5.9	2.2	2.6	238	69	1.78	205	5.3	NA	NA	NA	NA	1	21.4	2	2	NA	NA	NA	NA	NA	120	NA	2	1	0	1	0	5.5	NA	NA	NA	NA	NA
101240	10	2	16	1	NA	2.23	16207.58791	16543.38692	1	135	9.6	3.4	4.7	253	43	1.11	152	3.93	NA	NA	NA	NA	NA	27.1	2	3	NA	NA	NA	NA	NA	NA	NA	NA	NA	NA	NA	NA	4.7	NA	NA	NA	NA	NA
101241	10	1	27	5	5	5	30373.05001	38983.93849	2	138	6.7	2.5	3.4	249	37	0.96	151	3.9	NA	NA	NA	NA	2	31.2	2	2	NA	NA	NA	NA	NA	360	NA	2	0	1	1	0	4.9	NA	NA	NA	NA	NA
101242	10	2	57	3	2	0.81	32618.90474	34706.85663	2	147	11.5	3.7	6.3	369	68	1.76	290	7.5	NA	NA	NA	NA	1	27.5	1	2	NA	NA	NA	NA	NA	600	NA	1	0	3	3	1	5.6	NA	NA	NA	NA	NA
101243	10	1	63	3	4	2	42185.83264	47120.18508	2	142	8.4	2.8	4.4	256	47	1.22	216	5.59	88	0.994	151	3.905	1	25.3	1	2	NA	NA	NA	NA	NA	300	NA	1	0	1	1	0	5.6	142527.7395	107	5.94	4.83	28.98
101244	10	2	15	4	NA	0.54	10925.77567	11160.28781	1	147	8.4	2.7	5	264	62	1.6	122	3.15	NA	NA	NA	NA	NA	22.5	NA	2	NA	NA	NA	NA	NA	NA	NA	NA	NA	NA	NA	NA	5	NA	NA	NA	NA	NA
101245	10	1	8	2	NA	0.62	9434.798698	9578.004819	2	148	7.3	3.6	3.1	277	40	1.03	198	5.12	NA	NA	NA	NA	NA	21.2	NA	2	NA	NA	NA	NA	NA	NA	NA	NA	NA	NA	NA	NA	NA	NA	NA	NA	NA	NA
101246	10	1	54	5	3	0.87	26513.80091	26886.93969	2	144	8.2	2.8	4.5	337	44	1.14	185	4.78	219	2.473	97	2.508	1	31.1	1	1	NA	NA	NA	NA	NA	120	NA	1	1	1	2	0	9.1	64669.7388	242	13.4	18.67	112.02
101247	10	1	38	5	5	3.86	18903.08356	17845.83769	1	141	6.4	1.9	3.3	187	44	1.14	147	3.8	72	0.813	89	2.302	1	23	2	2	NA	NA	NA	NA	NA	600	NA	2	0	0	0	0	5.7	50537.69276	114	6.33	10.86	65.16
101248	10	1	52	4	3	2.83	20912.37333	20282.88521	1	144	NA	NA	NA	NA	NA	NA	NA	NA	NA	NA	NA	NA	1	29.9	2	2	NA	NA	NA	NA	NA	300	NA	2	1	1	2	0	NA	0	NA	NA	NA	NA
101249	10	2	63	2	1	2.82	7257.180731	7101.657339	1	140	5.9	1.9	3.5	188	63	1.63	194	5.02	117	1.321	108	2.793	1	30.3	1	2	NA	NA	NA	NA	NA	360	NA	2	0	2	2	0	5.8	15095.99763	140	7.77	27.51	165.06
101250	10	2	38	3	5	4.76	179274.4966	176978.8906	2	147	7.7	2.6	4.5	258	45	1.16	166	4.29	NA	NA	NA	NA	1	31.6	2	2	NA	NA	NA	NA	NA	240	2	2	0	0	0	0	5.4	NA	NA	NA	NA	NA
101251	10	2	18	5	NA	NA	11430.4664	15064.14294	1	145	NA	NA	NA	NA	NA	NA	NA	NA	NA	NA	NA	NA	1	19.7	2	2	NA	NA	NA	NA	NA	480	NA	2	NA	NA	NA	NA	NA	NA	NA	NA	NA	NA
101252	10	2	33	5	4	0.82	14391.13769	15067.42034	2	144	5.4	2.7	2.2	319	52	1.34	160	4.14	76	0.858	93	2.405	2	40	2	2	NA	NA	NA	NA	NA	NA	2	2	1	3	4	1	5.3	31905.62395	82	4.55	8.53	51.18
101253	10	1	57	4	4	1.94	13622.07341	13971.77668	2	147	7.9	2.2	4.8	235	43	1.11	174	4.5	NA	NA	NA	NA	1	31	1	2	NA	NA	NA	NA	NA	300	NA	1	1	2	3	1	5.7	NA	NA	NA	NA	NA
101254	10	2	29	4	5	3.98	47867.01324	51148.7931	2	144	6.2	2.4	3.1	203	59	1.53	173	4.47	69	0.779	100	2.586	1	19.3	2	2	NA	NA	NA	NA	NA	120	2	1	0	0	0	0	5.6	129776.2177	84	4.66	7.65	45.9
101255	10	2	62	4	4	NA	8337.837619	8307.145489	1	147	5.5	2.6	1.5	407	46	1.19	164	4.24	139	1.569	90	2.327	1	30.6	1	2	NA	NA	NA	NA	NA	240	NA	2	0	2	2	0	6.1	19661.62274	108	6	54.72	328.32
101256	10	2	34	4	4	1.18	13656.29275	13215.88898	1	144	4.4	1.8	2.1	236	44	1.14	150	3.88	130	1.468	80	2.069	1	52.9	1	2	NA	NA	NA	NA	NA	300	NA	2	0	3	3	1	6.6	35654.11762	121	6.72	34.69	208.14
101257	10	2	6	3	NA	1.02	18968.48099	20733.437	1	142	6.5	3.1	3	190	46	1.19	143	3.7	NA	NA	NA	NA	NA	23.5	NA	2	NA	NA	NA	NA	NA	NA	NA	NA	NA	NA	NA	NA	NA	NA	NA	NA	NA	NA
101258	10	1	45	3	4	0.91	41041.61701	46395.95635	2	146	5.4	0.9	3.8	257	32	0.83	186	4.81	319	3.602	90	2.327	2	39.6	2	1	NA	NA	NA	NA	NA	360	NA	2	0	2	2	0	5.7	108776.102	64	3.55	27.82	166.92
101259	10	1	12	5	NA	NA	10432.12974	10457.81621	1	138	9.4	2.3	6.2	243	60	1.55	206	5.33	NA	NA	NA	NA	NA	28.7	NA	2	NA	NA	NA	NA	NA	NA	NA	NA	NA	NA	NA	NA	5.5	NA	NA	NA	NA	NA
101260	10	2	80	3	4	1.89	24597.65486	27615.44197	2	141	8.4	1.8	6	378	51	1.32	186	4.81	86	0.971	118	3.051	NA	24.9	1	2	NA	NA	NA	NA	NA	720	NA	1	NA	NA	NA	NA	5.3	0	133	7.38	58.6	351.6
101261	10	2	5	5	NA	1.78	19371.88795	21309.78765	2	137	8.4	4.2	3.4	319	NA	NA	NA	NA	NA	NA	NA	NA	NA	16.9	NA	2	NA	NA	NA	NA	NA	NA	NA	NA	NA	NA	NA	NA	NA	NA	NA	NA	NA	NA
101262	10	1	25	1	4	NA	50110.13903	51910.71975	2	141	6.7	2.1	3.7	291	60	1.55	186	4.81	85	0.96	109	2.819	1	41.2	2	2	NA	NA	NA	NA	NA	120	NA	2	0	0	0	0	4.9	112352.4077	95	5.27	26.52	159.12
101263	10	1	16	3	NA	NA	19395.46494	19946.73222	1	142	7	2.3	3.8	247	34	0.88	119	3.08	NA	NA	NA	NA	NA	23.3	2	2	NA	NA	NA	NA	NA	NA	NA	NA	NA	NA	NA	NA	5.2	NA	NA	NA	NA	NA
101264	10	1	31	5	5	NA	20555.75659	19736.56377	2	138	NA	NA	NA	NA	NA	NA	NA	NA	NA	NA	NA	NA	2	22.6	2	2	NA	NA	NA	NA	NA	600	NA	2	0	2	2	0	NA	NA	NA	NA	NA	NA
101265	10	2	47	4	5	5	15612.69758	16091.91542	2	145	6.3	2.8	2.8	306	41	1.06	242	6.26	NA	NA	NA	NA	1	26.1	2	2	NA	NA	NA	NA	NA	300	NA	1	0	2	2	0	6.2	NA	NA	NA	NA	NA
101266	10	2	67	4	4	NA	8976.064215	8998.314928	1	134	9.2	3.6	4.7	228	58	1.5	189	4.89	NA	NA	NA	NA	1	34.9	1	1	NA	NA	NA	NA	NA	180	NA	1	0	3	3	1	6.5	NA	NA	NA	NA	NA
101267	10	2	7	4	NA	0.42	10362.97207	10406.65891	2	144	NA	NA	NA	NA	NA	NA	NA	NA	NA	NA	NA	NA	NA	14.8	NA	2	NA	NA	NA	NA	NA	NA	NA	NA	NA	NA	NA	NA	NA	NA	NA	NA	NA	NA
101268	10	1	2	3	NA	1.87	21755.08435	23384.56228	1	146	NA	NA	NA	NA	NA	NA	NA	NA	NA	NA	NA	NA	NA	16.5	NA	2	NA	NA	NA	NA	NA	NA	NA	NA	NA	NA	NA	NA	NA	NA	NA	NA	NA	NA
101269	10	1	9	3	NA	1.46	28924.4128	30648.24814	1	146	9	3.9	4.3	203	58	1.5	147	3.8	NA	NA	NA	NA	NA	17	NA	2	NA	NA	NA	NA	NA	NA	NA	NA	NA	NA	NA	NA	NA	NA	NA	NA	NA	NA
101270	10	2	11	3	NA	2.95	41660.45723	52706.10193	1	147	5.5	2.4	2.3	225	62	1.6	150	3.88	NA	NA	NA	NA	NA	15	NA	2	NA	NA	NA	NA	NA	NA	NA	NA	NA	NA	NA	NA	NA	NA	NA	NA	NA	NA
101271	10	1	6	3	NA	2.65	45486.20062	48900.48063	2	143	7.6	3	3.7	354	67	1.73	169	4.37	NA	NA	NA	NA	NA	15.2	NA	2	NA	NA	NA	NA	NA	NA	NA	NA	NA	NA	NA	NA	NA	NA	NA	NA	NA	NA
101272	10	2	11	1	NA	1.7	15278.16158	15402.20381	2	136	14.2	4.7	8.1	435	38	0.98	135	3.49	NA	NA	NA	NA	NA	34.1	NA	1	NA	NA	NA	NA	NA	NA	NA	NA	NA	NA	NA	NA	NA	NA	NA	NA	NA	NA
101273	10	1	67	2	5	5	17570.14421	18035.30122	1	140	6.6	2	3.8	171	39	1.01	172	4.45	197	2.224	94	2.431	1	42.1	1	2	NA	NA	NA	NA	NA	180	NA	2	0	2	2	0	5.9	51487.53329	122	6.77	12.56	75.36
101274	10	2	65	4	3	0.99	19865.86813	21126.35146	2	147	11.8	3.7	7.1	256	60	1.55	118	3.05	75	0.847	43	1.112	NA	25.9	1	2	NA	NA	NA	NA	NA	240	NA	2	NA	NA	NA	NA	6.1	50002.53729	106	5.88	20.55	123.3
101275	10	1	80	4	4	1.64	11620.81453	12853.60793	2	147	6.9	2.2	3.6	243	45	1.16	226	5.84	NA	NA	NA	NA	1	28.9	1	2	NA	NA	NA	NA	NA	240	NA	1	0	1	1	0	5.7	NA	NA	NA	NA	NA
101276	10	1	8	3	NA	1.04	15386.59869	16572.21009	2	139	5.3	1.8	2.4	275	54	1.4	158	4.09	NA	NA	NA	NA	NA	15.7	NA	2	NA	NA	NA	NA	NA	NA	NA	NA	NA	NA	NA	NA	NA	NA	NA	NA	NA	NA
101277	10	1	75	5	4	2.19	7149.040152	9879.637612	2	139	4.6	0.6	3.2	171	66	1.71	161	4.16	NA	NA	NA	NA	1	32.6	1	2	NA	NA	NA	NA	NA	480	NA	1	0	2	2	0	5.6	NA	NA	NA	NA	NA
101278	10	1	44	5	3	1.22	14670.82655	15721.00824	1	137	7.5	2.3	4.2	228	48	1.24	242	6.26	136	1.535	167	4.319	1	29.5	2	2	NA	NA	NA	NA	NA	480	NA	2	0	1	1	0	5.8	40631.19871	90	5	11.19	67.14
101279	10	1	5	4	NA	2.67	18648.90834	18777.83838	2	145	NA	NA	NA	NA	NA	NA	NA	NA	NA	NA	NA	NA	NA	16.9	NA	2	NA	NA	NA	NA	NA	NA	NA	NA	NA	NA	NA	NA	NA	NA	NA	NA	NA	NA
101280	10	2	45	3	5	5	155392.2374	0	1	135	NA	NA	NA	NA	NA	NA	NA	NA	NA	NA	NA	NA	NA	NA	2	3	NA	NA	NA	NA	NA	540	NA	1	NA	NA	NA	NA	NA	NA	NA	NA	NA	NA
101281	10	2	34	1	2	0.41	36690.35614	37216.608	2	138	6.3	2.3	3.4	215	66	1.71	218	5.64	56	0.632	141	3.646	1	26.1	2	2	NA	NA	NA	NA	NA	120	2	2	0	0	0	0	5.2	80989.91679	101	5.61	6.73	40.38
101282	10	1	60	3	3	5	218602.3765	213902.4963	1	139	7.4	2	4.8	271	53	1.37	222	5.74	NA	NA	NA	NA	1	33.8	1	2	NA	NA	NA	NA	NA	240	NA	2	1	1	2	0	5.2	NA	NA	NA	NA	NA
101283	10	2	56	4	5	4.62	16519.87394	17524.69979	1	144	9.4	3.8	4.8	337	67	1.73	213	5.51	NA	NA	NA	NA	1	42.1	2	1	NA	NA	NA	NA	NA	600	NA	2	1	1	2	0	6.2	NA	NA	NA	NA	NA
101284	10	2	65	4	3	1.22	15880.59037	15534.24489	2	146	6	3.6	1.6	218	56	1.45	193	4.99	76	0.858	122	3.155	1	30.8	1	1	NA	NA	NA	NA	NA	360	NA	2	0	2	2	0	8.1	43896.18134	150	8.33	41.45	248.7
101285	10	1	30	3	3	2.43	152613.0042	148338.9621	1	145	10.6	3.2	6.2	242	59	1.53	201	5.2	NA	NA	NA	NA	1	34.2	1	2	NA	NA	NA	NA	NA	420	NA	1	0	0	0	0	5.8	NA	NA	NA	NA	NA
101286	10	2	52	4	3	0.74	15819.73068	15802.57256	2	148	7.1	1.5	4.7	233	53	1.37	193	4.99	NA	NA	NA	NA	1	38.3	1	2	NA	NA	NA	NA	NA	480	NA	1	0	1	1	0	5.5	NA	NA	NA	NA	NA
101287	10	2	10	5	NA	0.88	6790.145858	7164.567553	1	137	5.3	2.6	1.6	161	38	0.98	135	3.49	NA	NA	NA	NA	NA	17.3	NA	2	NA	NA	NA	NA	NA	NA	NA	NA	NA	NA	NA	NA	NA	NA	NA	NA	NA	NA
101288	10	2	62	4	5	5	24331.80479	26463.28403	1	141	5.2	2.2	2.4	169	75	1.94	223	5.77	NA	NA	NA	NA	1	25.1	1	2	NA	NA	NA	NA	NA	360	NA	2	1	1	2	0	5.4	NA	NA	NA	NA	NA
101289	10	2	26	1	2	NA	23811.47559	27768.67727	2	136	7.6	1.8	5.2	223	54	1.4	207	5.35	NA	NA	NA	NA	NA	34.9	2	2	NA	NA	NA	NA	NA	120	NA	2	NA	NA	NA	NA	5.2	NA	NA	NA	NA	NA
101290	10	1	4	1	NA	0.73	26674.54997	28466.87823	1	135	8.4	2.9	4.5	403	NA	NA	NA	NA	NA	NA	NA	NA	NA	17.8	NA	2	NA	NA	NA	NA	NA	NA	NA	NA	NA	NA	NA	NA	NA	NA	NA	NA	NA	NA
101291	10	2	61	5	4	NA	9590.303892	9842.645016	2	142	NA	NA	NA	NA	NA	NA	NA	NA	NA	NA	NA	NA	NA	26.9	1	1	NA	NA	NA	NA	NA	210	NA	2	NA	NA	NA	NA	NA	0	NA	NA	NA	NA
101292	10	2	14	4	NA	1.18	15437.53683	15768.88995	2	146	5.6	1.8	3.2	252	69	1.78	132	3.41	31	0.35	57	1.474	NA	21.3	NA	2	NA	NA	NA	NA	NA	NA	NA	NA	NA	NA	NA	NA	5.1	0	99	5.5	9.61	57.66
101293	10	2	22	4	4	NA	24637.42626	0	1	136	NA	NA	NA	NA	NA	NA	NA	NA	NA	NA	NA	NA	NA	NA	2	2	NA	NA	NA	NA	NA	480	NA	2	NA	NA	NA	NA	NA	NA	NA	NA	NA	NA
101294	10	2	39	4	4	1.06	31274.25646	30697.82641	1	139	7.8	2.9	3.8	209	54	1.4	201	5.2	NA	NA	NA	NA	2	36.5	2	1	NA	NA	NA	NA	NA	180	2	2	2	3	5	1	5.7	NA	NA	NA	NA	NA
101295	10	1	16	5	NA	NA	9606.60779	9803.04905	2	138	5.7	2	2.9	211	50	1.29	121	3.13	37	0.418	64	1.655	NA	21.5	2	2	NA	NA	NA	NA	NA	NA	NA	NA	NA	NA	NA	NA	5.3	26303.52205	94	5.22	4.53	27.18
101296	10	1	2	4	NA	1.52	7991.867221	8920.055989	1	136	8.5	4	3.4	268	NA	NA	NA	NA	NA	NA	NA	NA	NA	16.7	NA	2	NA	NA	NA	NA	NA	NA	NA	NA	NA	NA	NA	NA	NA	NA	NA	NA	NA	NA
101297	10	2	10	4	NA	2.89	14352.53961	14629.08636	2	146	4.9	2.4	2.1	340	69	1.78	159	4.11	NA	NA	NA	NA	NA	33.7	NA	2	NA	NA	NA	NA	NA	NA	NA	NA	NA	NA	NA	NA	NA	NA	NA	NA	NA	NA
101298	10	2	60	5	4	1.7	33789.91193	32246.39013	1	142	5	1.9	2.5	234	73	1.89	231	5.97	NA	NA	NA	NA	1	32.5	2	2	NA	NA	NA	NA	NA	120	NA	1	0	0	0	0	5.6	NA	NA	NA	NA	NA
101299	10	2	11	1	NA	0.36	29393.53136	29478.09918	2	136	4.8	2.3	1.9	346	59	1.53	150	3.88	NA	NA	NA	NA	NA	24.9	NA	2	NA	NA	NA	NA	NA	NA	NA	NA	NA	NA	NA	NA	NA	NA	NA	NA	NA	NA
101300	10	2	35	2	5	3.66	60549.90456	61372.62553	1	134	7.8	1.9	5.2	338	39	1.01	124	3.21	119	1.344	61	1.577	1	26.9	2	2	NA	NA	NA	NA	NA	120	2	2	0	0	0	0	5.4	130242.4646	102	5.66	12.24	73.44
101301	10	1	0	4	NA	1.76	7190.45374	7755.128259	1	143	NA	NA	NA	NA	NA	NA	NA	NA	NA	NA	NA	NA	NA	NA	NA	NA	NA	NA	NA	NA	NA	NA	NA	NA	NA	NA	NA	NA	NA	NA	NA	NA	NA	NA
101302	10	1	17	5	NA	1.47	13133.58911	13202.47327	1	147	5.6	2	2.9	217	56	1.45	123	3.18	NA	NA	NA	NA	NA	20.2	2	2	NA	NA	NA	NA	NA	NA	NA	NA	NA	NA	NA	NA	5.5	NA	NA	NA	NA	NA
101303	10	1	3	1	NA	NA	21459.20176	23158.07284	1	137	6.7	4.2	1.7	203	NA	NA	NA	NA	NA	NA	NA	NA	NA	14.7	NA	2	NA	NA	NA	NA	NA	NA	NA	NA	NA	NA	NA	NA	NA	NA	NA	NA	NA	NA
101304	10	1	10	5	NA	5	7770.09549	8469.105532	1	143	6.3	2	3.7	246	54	1.4	159	4.11	NA	NA	NA	NA	NA	14.7	NA	2	NA	NA	NA	NA	NA	NA	NA	NA	NA	NA	NA	NA	NA	NA	NA	NA	NA	NA
101305	10	1	2	2	NA	2.89	25099.30904	27080.94005	2	143	13.1	6.6	4.7	374	NA	NA	NA	NA	NA	NA	NA	NA	NA	17.4	NA	2	NA	NA	NA	NA	NA	NA	NA	NA	NA	NA	NA	NA	NA	NA	NA	NA	NA	NA
101306	10	2	14	3	NA	0.05	36991.66398	38091.45237	2	141	NA	NA	NA	NA	NA	NA	NA	NA	NA	NA	NA	NA	NA	20.9	NA	2	NA	NA	NA	NA	NA	NA	NA	NA	NA	NA	NA	NA	NA	0	NA	NA	NA	NA
101307	10	2	47	4	3	0.77	19386.13748	19393.87669	1	137	5.4	1.6	3.3	212	65	1.68	221	5.72	80	0.903	140	3.62	1	42.8	1	2	NA	NA	NA	NA	NA	540	NA	2	3	3	6	1	6.1	59012.61089	110	6.11	15.71	94.26
101308	10	2	25	3	5	4.81	95945.64945	110410.5288	2	140	6.8	2.2	4.1	208	40	1.03	131	3.39	52	0.587	81	2.095	2	26.2	2	2	NA	NA	NA	NA	NA	600	NA	2	0	0	0	0	5.2	248901.2655	97	5.38	11.33	67.98
101309	10	1	1	1	NA	2.62	11539.19954	12314.54658	2	135	NA	NA	NA	NA	NA	NA	NA	NA	NA	NA	NA	NA	NA	NA	NA	2	NA	NA	NA	NA	NA	NA	NA	NA	NA	NA	NA	NA	NA	NA	NA	NA	NA	NA
101310	10	1	17	3	NA	3.56	60019.39234	63951.24628	1	143	5.9	2.2	3.1	260	60	1.55	151	3.9	NA	NA	NA	NA	NA	27.4	2	2	NA	NA	NA	NA	NA	NA	NA	NA	NA	NA	NA	NA	5	NA	NA	NA	NA	NA
101311	10	1	30	5	4	2.89	36588.83679	36504.02051	2	134	6.5	1.3	3.9	176	40	1.03	113	2.92	NA	NA	NA	NA	1	33.9	1	2	NA	NA	NA	NA	NA	480	NA	2	0	0	0	0	5.2	NA	NA	NA	NA	NA
101312	10	2	80	3	3	2.63	43001.1352	49193.35994	2	142	6.6	1.8	4.1	297	48	1.24	145	3.75	NA	NA	NA	NA	1	24.8	1	1	NA	NA	NA	NA	NA	420	NA	2	1	2	3	1	6.6	NA	NA	NA	NA	NA
101313	10	2	42	4	4	0.85	15598.06618	19992.29327	2	134	9.2	0.9	7.7	238	67	1.73	227	5.87	130	1.468	134	3.465	NA	29.1	2	2	NA	NA	NA	NA	NA	300	NA	2	NA	NA	NA	NA	4.8	0	107	5.94	52.34	314.04
101314	10	1	12	1	NA	2.79	17766.75618	18203.3224	2	141	11.1	2	8	326	55	1.42	149	3.85	NA	NA	NA	NA	NA	16.1	NA	2	NA	NA	NA	NA	NA	NA	NA	NA	NA	NA	NA	NA	5.1	NA	NA	NA	NA	NA
101315	10	1	15	3	NA	5	92180.85406	98219.59654	1	141	4.2	1.4	2.2	187	72	1.86	148	3.83	16	0.181	73	1.888	NA	18.9	NA	2	NA	NA	NA	NA	NA	NA	NA	NA	NA	NA	NA	NA	5.4	0	89	4.94	3.23	19.38
101316	10	1	22	5	4	3.66	46006.78042	50391.10899	1	136	9.3	1.9	6.7	233	45	1.16	135	3.49	NA	NA	NA	NA	1	21.6	2	2	NA	NA	NA	NA	NA	540	NA	2	0	1	1	0	5.5	NA	NA	NA	NA	NA
101317	10	2	12	4	NA	2.31	8735.216812	10460.85246	2	145	4.6	1.8	2.2	310	52	1.34	138	3.57	NA	NA	NA	NA	NA	24	NA	2	NA	NA	NA	NA	NA	NA	NA	NA	NA	NA	NA	NA	4.9	NA	NA	NA	NA	NA
101318	10	2	18	3	NA	5	53169.81872	55493.7152	2	142	7.3	1.6	5	194	NA	NA	NA	NA	NA	NA	NA	NA	1	20.4	2	2	NA	NA	NA	NA	NA	480	NA	2	NA	NA	NA	NA	5	NA	NA	NA	NA	NA
101319	10	1	34	1	4	1.06	63102.19336	62492.91941	2	143	10.7	3	6.7	254	43	1.11	129	3.34	NA	NA	NA	NA	1	40.9	1	2	NA	NA	NA	NA	NA	360	NA	1	0	0	0	0	5	NA	NA	NA	NA	NA
101320	10	1	80	3	5	5	61677.12204	73691.99065	1	146	5.5	1.6	2.9	157	61	1.58	154	3.98	NA	NA	NA	NA	1	22.7	2	2	NA	NA	NA	NA	NA	480	NA	2	1	3	4	1	5.3	NA	NA	NA	NA	NA
101321	10	2	0	3	NA	1.71	13976.55228	16977.76416	1	145	NA	NA	NA	NA	NA	NA	NA	NA	NA	NA	NA	NA	NA	NA	NA	NA	NA	NA	NA	NA	NA	NA	NA	NA	NA	NA	NA	NA	NA	NA	NA	NA	NA	NA
101322	10	1	57	5	4	5	13327.09602	14978.41526	2	136	9.3	2	6.3	143	23	0.59	230	5.95	1213	13.695	NA	NA	NA	31.6	1	2	NA	NA	NA	NA	NA	600	NA	1	NA	NA	NA	NA	7	34281.11099	144	7.99	12.43	74.58
101323	10	2	74	4	3	2.13	16775.85995	17084.56991	2	145	5.7	1	4	222	64	1.66	141	3.65	60	0.677	65	1.681	1	39.8	1	1	NA	NA	NA	NA	NA	120	NA	1	3	0	3	1	5.9	40803.16099	101	5.61	8.38	50.28
101324	10	1	35	4	5	0.73	16079.49533	16859.17978	2	140	5.7	2.2	3	231	84	2.17	176	4.55	NA	NA	NA	NA	1	24.8	2	2	NA	NA	NA	NA	NA	30	NA	1	1	1	2	0	5.8	NA	NA	NA	NA	NA
101325	10	2	8	4	NA	NA	14587.23141	15031.53726	2	134	8	3	4.3	483	41	1.06	151	3.9	NA	NA	NA	NA	NA	25.1	NA	2	NA	NA	NA	NA	NA	NA	NA	NA	NA	NA	NA	NA	NA	NA	NA	NA	NA	NA
101326	10	2	16	5	NA	0.64	11919.92292	13547.26006	1	138	6.9	2.8	3.6	294	56	1.45	192	4.97	NA	NA	NA	NA	NA	22.9	2	2	NA	NA	NA	NA	NA	NA	NA	NA	NA	NA	NA	NA	5.3	NA	NA	NA	NA	NA
101327	10	2	52	3	3	0.92	42339.35662	41456.14248	1	136	9.6	1.9	6.9	291	52	1.34	235	6.08	NA	NA	NA	NA	1	26.1	1	2	NA	NA	NA	NA	NA	1200	NA	2	1	3	4	1	5.2	NA	NA	NA	NA	NA
101328	10	2	67	5	4	5	18053.91675	17394.54538	1	139	7.1	2.9	3.6	200	48	1.24	237	6.13	NA	NA	NA	NA	1	25.2	2	3	NA	NA	NA	NA	NA	180	NA	1	0	1	1	0	6.4	NA	NA	NA	NA	NA
101329	10	2	16	3	NA	NA	57363.68633	59178.65022	1	142	6.4	3	2.6	208	54	1.4	150	3.88	34	0.384	89	2.302	NA	23.1	2	2	NA	NA	NA	NA	NA	NA	NA	NA	NA	NA	NA	NA	5.1	144973.7743	101	5.61	6.48	38.88
101330	10	2	22	3	4	1.71	74373.66323	74232.73283	1	138	6.6	3	3	247	72	1.86	195	5.04	77	0.869	108	2.793	1	21.7	2	2	NA	NA	NA	NA	NA	120	NA	2	0	0	0	0	5.2	171513.0146	93	5.16	8.14	48.84
101331	10	2	80	3	3	1.86	66068.85678	0	2	139	NA	NA	NA	NA	NA	NA	NA	NA	NA	NA	NA	NA	NA	NA	1	1	NA	NA	NA	NA	NA	720	NA	2	NA	NA	NA	NA	NA	NA	NA	NA	NA	NA
101332	10	1	15	4	NA	0.81	13216.1536	13620.44144	1	134	3.8	1.9	1.2	189	69	1.78	143	3.7	NA	NA	NA	NA	NA	21	NA	2	NA	NA	NA	NA	NA	NA	NA	NA	NA	NA	NA	NA	5.4	NA	NA	NA	NA	NA
101333	10	2	71	5	5	5	20790.43864	23034.05951	1	141	3.7	1.3	1.9	174	84	2.17	177	4.58	43	0.485	84	2.172	1	25.3	1	2	NA	NA	NA	NA	NA	240	NA	2	0	1	1	0	5	41352.47058	103	5.72	5.26	31.56
101334	10	1	13	3	NA	5	122354.8842	125341.3877	1	137	7.4	2.7	3.9	293	55	1.42	145	3.75	NA	NA	NA	NA	NA	17.9	NA	2	NA	NA	NA	NA	NA	NA	NA	NA	NA	NA	NA	NA	5.3	NA	NA	NA	NA	NA
101335	10	1	80	4	4	4.31	8503.239751	8934.531644	1	139	4.6	1.3	2.7	109	66	1.71	159	4.11	NA	NA	NA	NA	1	25.3	1	2	NA	NA	NA	NA	NA	240	NA	1	2	3	5	1	5.5	NA	NA	NA	NA	NA
101336	10	2	72	3	4	2.04	29728.00147	41540.99322	2	139	5	1.1	2.9	262	71	1.84	202	5.22	143	1.614	102	2.638	1	26.1	2	2	NA	NA	NA	NA	NA	600	NA	2	0	0	0	0	5.7	109119.2885	94	5.22	7.48	44.88
101337	10	1	13	3	NA	5	117544.8892	122464.6457	2	134	7.2	2	4.2	291	63	1.63	144	3.72	61	0.689	69	1.784	NA	NA	NA	2	NA	NA	NA	NA	NA	NA	NA	NA	NA	NA	NA	NA	5.3	0	103	5.72	5.95	35.7
101338	10	1	2	4	NA	1.34	8025.075588	8893.492399	2	144	6.9	4.1	2	321	NA	NA	NA	NA	NA	NA	NA	NA	NA	15.8	NA	2	NA	NA	NA	NA	NA	NA	NA	NA	NA	NA	NA	NA	NA	NA	NA	NA	NA	NA
101339	10	1	63	1	1	1.16	6654.654498	6964.950347	2	137	7.1	3.1	2.8	160	50	1.29	194	5.02	144	1.626	115	2.974	1	31.3	1	1	NA	NA	NA	NA	NA	120	NA	1	1	2	3	1	7.2	14783.16111	179	9.94	17.58	105.48
101340	10	1	80	3	4	5	45775.51983	54720.8591	2	143	7.6	2.9	3.9	170	37	0.96	135	3.49	NA	NA	NA	NA	NA	30.7	2	2	NA	NA	NA	NA	NA	360	NA	2	NA	NA	NA	NA	5.4	NA	NA	NA	NA	NA
101341	10	2	7	4	NA	0.73	6640.643047	6693.487797	1	141	NA	NA	NA	NA	NA	NA	NA	NA	NA	NA	NA	NA	NA	15	NA	2	NA	NA	NA	NA	NA	NA	NA	NA	NA	NA	NA	NA	NA	NA	NA	NA	NA	NA
101342	10	2	41	3	5	2.55	32007.97117	32181.78023	2	141	8.9	2.5	5.3	331	51	1.32	155	4.01	103	1.163	83	2.146	1	56.9	2	2	NA	NA	NA	NA	NA	720	2	1	2	1	3	1	5.2	74702.17467	104	5.77	14.5	87
101343	10	1	80	3	5	5	41557.38958	48724.43812	1	138	38.1	32.1	4.5	115	54	1.4	236	6.1	104	1.174	161	4.163	1	28.7	1	2	NA	NA	NA	NA	NA	480	NA	1	0	2	2	0	5.8	133892.239	115	6.38	11.72	70.32
101344	10	2	16	5	NA	0.58	21503.16301	21921.64978	2	137	8.1	1.8	5.6	320	38	0.98	117	3.03	65	0.734	66	1.707	NA	20.6	2	2	NA	NA	NA	NA	NA	NA	NA	NA	NA	NA	NA	NA	5.5	44957.55517	96	5.33	7.72	46.32
101345	10	2	29	4	3	1.06	32843.85048	36314.40799	1	145	5.7	2.3	2.6	237	49	1.27	125	3.23	NA	NA	NA	NA	1	38.9	2	2	NA	NA	NA	NA	NA	180	2	2	0	3	3	1	4.9	NA	NA	NA	NA	NA
101346	10	1	8	3	NA	1.63	28310.92839	29687.48056	1	145	7.3	1.9	3.6	260	44	1.14	171	4.42	NA	NA	NA	NA	NA	19.4	NA	2	NA	NA	NA	NA	NA	NA	NA	NA	NA	NA	NA	NA	NA	NA	NA	NA	NA	NA
101347	10	2	0	4	NA	0.79	6888.641221	6870.653929	2	146	NA	NA	NA	NA	NA	NA	NA	NA	NA	NA	NA	NA	NA	NA	NA	NA	NA	NA	NA	NA	NA	NA	NA	NA	NA	NA	NA	NA	NA	NA	NA	NA	NA	NA
101348	10	2	80	3	1	NA	34911.04032	42666.66299	2	137	NA	NA	NA	NA	NA	NA	NA	NA	NA	NA	NA	NA	2	36.2	1	1	NA	NA	NA	NA	NA	1080	NA	2	0	1	1	0	NA	NA	NA	NA	NA	NA
101349	10	2	69	4	2	1.57	11769.40726	11320.25042	1	134	NA	NA	NA	NA	NA	NA	NA	NA	NA	NA	NA	NA	1	48.2	1	1	NA	NA	NA	NA	NA	180	NA	1	1	1	2	0	NA	0	NA	NA	NA	NA
101350	10	1	46	3	3	0.2	25628.13657	24735.82091	1	145	11	3.1	6.6	194	52	1.34	210	5.43	NA	NA	NA	NA	1	41.7	2	2	NA	NA	NA	NA	NA	120	NA	1	0	2	2	0	5.9	NA	NA	NA	NA	NA
101351	10	2	79	5	5	3.92	24428.74184	27118.24604	2	145	7.4	2.2	4.2	226	45	1.16	175	4.53	NA	NA	NA	NA	2	26.9	2	2	NA	NA	NA	NA	NA	240	NA	2	1	3	4	1	5.1	NA	NA	NA	NA	NA
101352	10	1	16	3	NA	0.94	19650.86597	19675.90351	1	140	4.4	2	1.9	184	54	1.4	135	3.49	80	0.903	65	1.681	NA	19.6	2	2	NA	NA	NA	NA	NA	NA	NA	NA	NA	NA	NA	NA	5.1	48368.17004	87	4.83	5.18	31.08
101353	10	1	0	3	NA	0.91	10883.47195	10467.43128	1	135	NA	NA	NA	NA	NA	NA	NA	NA	NA	NA	NA	NA	NA	NA	NA	NA	NA	NA	NA	NA	NA	NA	NA	NA	NA	NA	NA	NA	NA	NA	NA	NA	NA	NA
101354	10	2	10	2	NA	1.75	12731.28113	12929.48782	1	142	6.3	2.4	3.3	239	57	1.47	138	3.57	NA	NA	NA	NA	NA	16.5	NA	2	NA	NA	NA	NA	NA	NA	NA	NA	NA	NA	NA	NA	NA	NA	NA	NA	NA	NA
101355	10	1	46	4	3	1.2	23059.55881	23247.74177	1	146	4.3	1.7	1.8	221	39	1.01	225	5.82	377	4.256	111	2.87	1	28	2	2	NA	NA	NA	NA	NA	300	NA	2	1	1	2	0	4.7	54687.27026	117	6.49	13.13	78.78
101356	10	2	54	3	4	5	175978.3195	174956.954	1	146	4.4	2.1	1.7	223	71	1.84	206	5.33	36	0.406	128	3.31	1	19.5	1	2	NA	NA	NA	NA	NA	720	NA	1	1	1	2	0	5.6	384371.4776	97	5.38	5.84	35.04
101357	10	2	72	4	4	NA	15354.65341	15886.30474	1	139	9.6	3	5.7	253	48	1.24	178	4.6	107	1.208	109	2.819	1	30.9	1	2	NA	NA	NA	NA	NA	360	NA	1	3	3	6	1	5.3	37600.22391	95	5.27	13.39	80.34
101358	10	2	24	5	5	1.65	32225.67735	0	2	144	NA	NA	NA	NA	NA	NA	NA	NA	NA	NA	NA	NA	NA	NA	2	2	NA	NA	NA	NA	NA	480	NA	2	NA	NA	NA	NA	NA	NA	NA	NA	NA	NA
101359	10	2	52	1	2	1.52	23633.90401	23297.66256	1	135	9.1	2.1	6.3	226	45	1.16	172	4.45	108	1.219	105	2.715	1	31.3	2	2	NA	NA	NA	NA	NA	120	NA	2	1	1	2	0	5.3	51787.94155	100	5.55	23.16	138.96
101360	10	1	46	3	4	1.93	114302.2357	116060.4794	2	142	6.4	2.1	3.5	171	40	1.03	198	5.12	184	2.077	121	3.129	1	29.1	2	2	NA	NA	NA	NA	NA	60	NA	2	0	0	0	0	5.4	230035.1848	122	6.77	5.52	33.12
101361	10	1	6	3	NA	0.62	26171.30387	33934.81698	2	145	NA	NA	NA	NA	NA	NA	NA	NA	NA	NA	NA	NA	NA	14.7	NA	2	NA	NA	NA	NA	NA	NA	NA	NA	NA	NA	NA	NA	NA	NA	NA	NA	NA	NA
101362	10	2	74	3	3	2.07	57727.88763	59778.28947	1	140	5.9	1.1	3.9	207	68	1.76	198	5.12	92	1.039	112	2.896	1	30.7	2	2	NA	NA	NA	NA	NA	360	NA	1	1	NA	NA	NA	5.6	138452.1232	92	5.11	3.13	18.78
101363	10	2	69	2	1	2.75	8490.918373	9221.760658	2	141	6	2.5	2.9	194	94	2.43	312	8.07	79	0.892	202	5.224	NA	NA	1	2	NA	NA	NA	NA	NA	150	NA	2	NA	NA	NA	NA	5.9	18243.97224	107	5.94	6.79	40.74
101364	10	2	11	5	NA	4.08	9151.038508	0	2	138	NA	NA	NA	NA	NA	NA	NA	NA	NA	NA	NA	NA	NA	NA	NA	2	NA	NA	NA	NA	NA	NA	NA	NA	NA	NA	NA	NA	NA	NA	NA	NA	NA	NA
101365	10	1	30	5	4	5	29996.45943	38161.94075	2	135	9.8	3.9	4.4	251	49	1.27	179	4.63	NA	NA	NA	NA	1	29.8	1	2	NA	NA	NA	NA	NA	840	NA	1	0	0	0	0	5.7	NA	NA	NA	NA	NA
101366	10	2	52	5	5	4.93	24444.54302	27705.04576	2	134	4.5	1.5	2.7	227	46	1.19	221	5.72	149	1.682	145	3.75	1	23.5	1	2	NA	NA	NA	NA	NA	360	NA	2	0	2	2	0	6.1	57851.26485	102	5.66	9.13	54.78
101367	10	2	0	3	NA	NA	17520.50631	18169.83329	2	140	NA	NA	NA	NA	NA	NA	NA	NA	NA	NA	NA	NA	NA	NA	NA	NA	NA	NA	NA	NA	NA	NA	NA	NA	NA	NA	NA	NA	NA	NA	NA	NA	NA	NA
101368	10	2	3	4	NA	5	11693.04808	12681.00463	2	134	6.1	2.1	2.9	248	NA	NA	NA	NA	NA	NA	NA	NA	NA	16.6	NA	2	NA	NA	NA	NA	NA	NA	NA	NA	NA	NA	NA	NA	NA	NA	NA	NA	NA	NA
101369	10	2	53	4	5	5	25360.35129	27161.53122	1	138	6.1	2.7	2.9	179	48	1.24	163	4.22	NA	NA	NA	NA	NA	29.1	1	1	NA	NA	NA	NA	NA	540	NA	2	NA	NA	NA	NA	7.3	NA	NA	NA	NA	NA
101370	10	2	31	2	4	5	74704.73145	78705.73265	2	138	4.6	1.6	2.5	223	90	2.33	200	5.17	63	0.711	97	2.508	1	22	2	2	NA	NA	NA	NA	NA	540	2	2	0	1	1	0	4.9	167026.0725	90	5	3.65	21.9
101371	10	2	6	5	NA	3.39	20282.61266	22155.86035	2	140	9.9	3.8	4.9	291	51	1.32	160	4.14	NA	NA	NA	NA	NA	13.5	NA	2	NA	NA	NA	NA	NA	NA	NA	NA	NA	NA	NA	NA	NA	NA	NA	NA	NA	NA
101372	10	2	29	5	3	2.43	26151.10203	26736.74184	1	143	8.4	1.9	5.6	272	60	1.55	127	3.28	67	0.756	54	1.396	2	23.8	2	2	NA	NA	NA	NA	NA	60	2	2	0	2	2	0	5.2	59869.90418	106	5.88	5.83	34.98
101373	10	1	9	5	NA	4.16	10608.04873	11116.35646	1	141	NA	NA	NA	NA	NA	NA	NA	NA	NA	NA	NA	NA	NA	20	NA	2	NA	NA	NA	NA	NA	NA	NA	NA	NA	NA	NA	NA	NA	NA	NA	NA	NA	NA
101374	10	1	2	3	NA	2.85	31520.13744	32612.19514	1	139	NA	NA	NA	NA	NA	NA	NA	NA	NA	NA	NA	NA	NA	19.4	NA	2	NA	NA	NA	NA	NA	NA	NA	NA	NA	NA	NA	NA	NA	NA	NA	NA	NA	NA
101375	10	1	53	5	3	1.32	16004.24119	16134.77288	1	148	5.7	1.9	3.2	120	35	0.91	225	5.82	NA	NA	NA	NA	NA	26.2	2	2	NA	NA	NA	NA	NA	120	NA	2	NA	NA	NA	NA	6.1	NA	NA	NA	NA	NA
101376	10	1	12	5	NA	1.92	18590.14567	18967.76332	2	143	9.7	3.3	5	324	61	1.58	151	3.9	NA	NA	NA	NA	NA	16.8	NA	2	NA	NA	NA	NA	NA	NA	NA	NA	NA	NA	NA	NA	5.4	NA	NA	NA	NA	NA
101377	10	2	7	3	NA	NA	38611.90803	0	2	138	NA	NA	NA	NA	NA	NA	NA	NA	NA	NA	NA	NA	NA	NA	NA	2	NA	NA	NA	NA	NA	NA	NA	NA	NA	NA	NA	NA	NA	NA	NA	NA	NA	NA
101378	10	2	34	5	5	5	28536.21283	32913.68798	2	140	6.3	1.9	3.9	306	51	1.32	226	5.84	NA	NA	NA	NA	1	25.3	2	2	NA	NA	NA	NA	NA	360	2	2	0	1	1	0	5.4	NA	NA	NA	NA	NA
101379	10	1	55	4	3	0	14909.75811	14659.94011	1	145	6	1.9	3.3	234	56	1.45	194	5.02	60	0.677	126	3.258	1	21.2	1	2	NA	NA	NA	NA	NA	180	NA	1	2	3	5	1	5.3	37134.3483	93	5.16	3.96	23.76
101380	10	1	9	4	NA	0.52	13533.96288	14639.872	1	144	6	2.4	2.5	261	59	1.53	137	3.54	NA	NA	NA	NA	NA	15	NA	2	NA	NA	NA	NA	NA	NA	NA	NA	NA	NA	NA	NA	NA	NA	NA	NA	NA	NA
101381	10	1	15	4	NA	2.73	24461.96254	0	2	144	NA	NA	NA	NA	NA	NA	NA	NA	NA	NA	NA	NA	NA	NA	NA	2	NA	NA	NA	NA	NA	NA	NA	NA	NA	NA	NA	NA	NA	NA	NA	NA	NA	NA
101382	10	2	64	3	5	5	109749.3348	109771.0775	2	146	7.7	3.1	3.5	298	59	1.53	200	5.17	NA	NA	NA	NA	1	31.9	1	2	NA	NA	NA	NA	NA	840	NA	2	0	3	3	1	5.9	NA	NA	NA	NA	NA
101383	10	1	0	4	NA	2.15	6512.292822	6659.015612	2	148	NA	NA	NA	NA	NA	NA	NA	NA	NA	NA	NA	NA	NA	NA	NA	NA	NA	NA	NA	NA	NA	NA	NA	NA	NA	NA	NA	NA	NA	NA	NA	NA	NA	NA
101384	10	1	22	4	4	3.25	40658.16422	50627.90337	1	144	7	2.9	3	210	48	1.24	190	4.91	NA	NA	NA	NA	1	28.4	2	2	NA	NA	NA	NA	NA	60	NA	1	0	0	0	0	5.9	NA	NA	NA	NA	NA
101385	10	2	28	4	5	5	25933.73727	28056.74723	2	145	NA	NA	NA	NA	NA	NA	NA	NA	NA	NA	NA	NA	1	45.8	2	2	NA	NA	NA	NA	NA	600	NA	2	0	0	0	0	NA	NA	NA	NA	NA	NA
101386	10	2	49	2	4	1.37	19612.20768	19152.08236	2	142	7.1	2.1	4.1	228	35	0.91	221	5.72	NA	NA	NA	NA	1	25.6	1	2	NA	NA	NA	NA	NA	180	NA	1	0	1	1	0	5.7	NA	NA	NA	NA	NA
101387	10	2	73	5	5	5	19988.65379	20425.6115	2	140	5.1	2	2.4	194	59	1.53	156	4.03	NA	NA	NA	NA	2	27.8	1	2	NA	NA	NA	NA	NA	300	NA	2	0	2	2	0	5.4	NA	NA	NA	NA	NA
101388	10	1	14	3	NA	5	62743.26819	64336.19384	1	142	6.2	2.3	2.6	289	68	1.76	163	4.22	56	0.632	84	2.172	NA	15.4	NA	2	NA	NA	NA	NA	NA	NA	NA	NA	NA	NA	NA	NA	5.5	180214.149	104	5.77	9.05	54.3
101389	10	1	42	5	4	5	15060.62444	16240.78948	1	144	6.1	1.8	3.4	206	34	0.88	244	6.31	NA	NA	NA	NA	1	34.5	2	2	NA	NA	NA	NA	NA	600	NA	1	0	1	1	0	6.6	NA	NA	NA	NA	NA
101390	10	1	40	3	4	3.96	97483.11286	98796.68672	1	146	6.4	2.2	3.3	248	48	1.24	199	5.15	NA	NA	NA	NA	NA	33.9	1	2	NA	NA	NA	NA	NA	360	NA	1	NA	NA	NA	NA	5.6	NA	NA	NA	NA	NA
101391	10	2	74	3	2	1.23	24626.44628	29352.90095	2	141	7.9	1.6	5.5	305	67	1.73	215	5.56	NA	NA	NA	NA	1	27.7	1	2	NA	NA	NA	NA	NA	360	NA	1	0	1	1	0	5.5	NA	NA	NA	NA	NA
101392	10	2	14	3	NA	1.24	27690.83985	28315.09185	2	147	NA	NA	NA	NA	NA	NA	NA	NA	NA	NA	NA	NA	NA	24.1	NA	2	NA	NA	NA	NA	NA	NA	NA	NA	NA	NA	NA	NA	NA	NA	NA	NA	NA	NA
101393	10	2	80	5	5	0	10224.55507	10491.22408	2	140	NA	NA	NA	NA	NA	NA	NA	NA	NA	NA	NA	NA	2	24.9	2	2	NA	NA	NA	NA	NA	300	NA	2	2	1	3	1	NA	NA	NA	NA	NA	NA
101394	10	1	39	5	1	1.39	19347.36692	20910.61452	1	138	4.4	1.5	2.5	228	56	1.45	184	4.76	NA	NA	NA	NA	1	22.2	2	2	NA	NA	NA	NA	NA	300	NA	2	0	1	1	0	5.3	NA	NA	NA	NA	NA
101395	10	1	14	3	NA	5	87293.54287	103602.0778	1	145	7	2.3	4.1	248	59	1.53	193	4.99	NA	NA	NA	NA	NA	19.9	NA	2	NA	NA	NA	NA	NA	NA	NA	NA	NA	NA	NA	NA	5.3	NA	NA	NA	NA	NA
101396	10	2	80	3	4	2.46	61228.56431	67943.06041	1	146	8.3	0.7	6.7	187	53	1.37	141	3.65	68	0.768	74	1.914	1	30	1	1	NA	NA	NA	NA	NA	360	NA	2	0	3	3	1	8.7	0	165	9.16	6.17	37.02
101397	10	1	25	4	3	0.66	42411.98473	41483.67417	2	137	9	3.5	4.5	281	44	1.14	148	3.83	NA	NA	NA	NA	1	34.9	2	2	NA	NA	NA	NA	NA	300	NA	2	0	2	2	0	4.7	NA	NA	NA	NA	NA
101398	10	1	75	3	4	3.65	4587.173044	6362.880241	2	139	10.6	1.5	8	200	48	1.24	133	3.44	55	0.621	74	1.914	1	34.6	1	1	NA	NA	NA	NA	NA	720	NA	2	0	3	3	1	6.2	0	115	6.38	25.19	151.14
101399	10	1	41	3	4	4.86	186290.2602	184939.7827	1	147	9.2	2.8	5.6	231	66	1.71	194	5.02	62	0.7	116	3	1	24.8	2	2	NA	NA	NA	NA	NA	180	NA	1	0	2	2	0	5.2	366555.9313	93	5.16	4.19	25.14
101400	10	1	53	5	5	0.89	9511.863482	9967.3384	1	144	9.2	2.5	5.3	227	39	1.01	162	4.19	122	1.377	99	2.56	1	28.6	1	2	NA	NA	NA	NA	NA	600	NA	1	0	2	2	0	5.6	25760.74645	104	5.77	14.12	84.72
101401	10	1	52	5	3	NA	15186.63521	16487.74178	1	137	6	1.8	3.5	144	55	1.42	232	6	NA	NA	NA	NA	1	20.8	2	2	NA	NA	NA	NA	NA	180	NA	1	0	1	1	0	5.6	NA	NA	NA	NA	NA
101402	10	2	75	5	3	2.59	7663.700255	7607.653356	1	135	8.2	3.5	4.2	243	56	1.45	280	7.24	180	2.032	188	4.862	NA	27	1	3	NA	NA	NA	NA	NA	420	NA	2	NA	NA	NA	NA	5.9	15304.92105	120	6.66	11.32	67.92
101403	10	2	11	1	NA	2.52	31119.02757	31371.6806	2	143	5.4	1.5	3.3	278	54	1.4	134	3.47	NA	NA	NA	NA	NA	18.2	NA	2	NA	NA	NA	NA	NA	NA	NA	NA	NA	NA	NA	NA	NA	NA	NA	NA	NA	NA
101404	10	1	31	4	4	NA	27461.03189	29318.605	2	147	5.5	1.5	3.5	206	35	0.91	136	3.52	NA	NA	NA	NA	1	37	2	2	NA	NA	NA	NA	NA	180	NA	1	1	1	2	0	5.2	NA	NA	NA	NA	NA
101405	10	2	56	4	4	5	34558.58431	34446.32534	1	136	4.9	1.7	2.6	226	72	1.86	246	6.36	NA	NA	NA	NA	1	33.9	1	2	NA	NA	NA	NA	NA	300	NA	2	0	2	2	0	6.1	NA	NA	NA	NA	NA
101406	10	2	1	5	NA	NA	5392.33227	5575.496582	2	135	NA	NA	NA	NA	NA	NA	NA	NA	NA	NA	NA	NA	NA	NA	NA	2	NA	NA	NA	NA	NA	NA	NA	NA	NA	NA	NA	NA	NA	NA	NA	NA	NA	NA
101407	10	2	65	3	4	5	145092.335	152367.6314	2	142	5.3	1.4	3.2	260	67	1.73	165	4.27	81	0.914	82	2.121	1	26.6	1	2	NA	NA	NA	NA	NA	240	NA	2	1	2	3	1	6	0	112	6.22	15.44	92.64
101408	10	2	4	1	NA	0.04	48095.04871	47566.25427	2	144	7	3.5	2.6	263	NA	NA	NA	NA	NA	NA	NA	NA	NA	15.2	NA	2	NA	NA	NA	NA	NA	NA	NA	NA	NA	NA	NA	NA	NA	NA	NA	NA	NA	NA
101409	10	1	9	3	NA	0.24	44086.46321	47310.87324	2	141	7.3	3.4	3.1	334	80	2.07	146	3.78	NA	NA	NA	NA	NA	16.2	NA	2	NA	NA	NA	NA	NA	NA	NA	NA	NA	NA	NA	NA	NA	NA	NA	NA	NA	NA
101410	10	1	3	3	NA	5	63576.79012	71879.29841	1	141	4.8	2.5	1.8	282	NA	NA	NA	NA	NA	NA	NA	NA	NA	16	NA	2	NA	NA	NA	NA	NA	NA	NA	NA	NA	NA	NA	NA	NA	NA	NA	NA	NA	NA
101411	10	2	59	4	5	NA	16815.17164	17576.88059	1	145	4.4	2	1.9	106	50	1.29	223	5.77	97	1.095	154	3.982	1	40.1	1	2	NA	NA	NA	NA	NA	600	NA	1	0	0	0	0	5.7	45203.82309	109	6.05	10.82	64.92
101412	10	2	39	5	5	3.67	27016.27914	26730.53314	1	136	5.6	2.4	2.4	313	62	1.6	157	4.06	70	0.79	81	2.095	1	19.7	2	2	NA	NA	NA	NA	NA	360	2	2	0	2	2	0	5.2	59856.00144	92	5.11	4.99	29.94
101413	10	1	12	4	NA	3.31	13852.16565	14469.67374	1	134	8.1	2.7	4.2	389	72	1.86	166	4.29	NA	NA	NA	NA	NA	19.8	NA	2	NA	NA	NA	NA	NA	NA	NA	NA	NA	NA	NA	NA	5.7	NA	NA	NA	NA	NA
101414	10	2	56	4	4	0.8	13633.15416	13609.75134	1	140	14.8	3.2	11	247	93	2.4	142	3.67	45	0.508	40	1.034	NA	23.9	1	2	NA	NA	NA	NA	NA	600	NA	2	NA	NA	NA	NA	5.5	0	143	7.94	3.98	23.88
101415	10	2	38	3	4	4.25	77327.15906	76090.84417	2	141	8.1	2.8	4.7	204	79	2.04	198	5.12	NA	NA	NA	NA	1	20.7	2	2	NA	NA	NA	NA	NA	300	NA	1	2	1	3	1	5	NA	NA	NA	NA	NA
101416	10	1	44	3	4	2.52	152115.564	152233.7431	2	144	5	1.6	2.9	195	48	1.24	169	4.37	91	1.027	103	2.664	1	24	2	2	NA	NA	NA	NA	NA	360	NA	2	0	1	1	0	4.8	301731.6266	103	5.72	16.47	98.82
101417	10	2	9	5	NA	NA	7920.376493	8318.141774	1	138	8.9	4.4	3.6	213	66	1.71	158	4.09	NA	NA	NA	NA	NA	16	NA	2	NA	NA	NA	NA	NA	NA	NA	NA	NA	NA	NA	NA	NA	NA	NA	NA	NA	NA
101418	10	1	9	3	NA	5	57882.98207	64782.52803	1	141	8.4	3.4	4.3	376	63	1.63	205	5.3	NA	NA	NA	NA	NA	17.6	NA	2	NA	NA	NA	NA	NA	NA	NA	NA	NA	NA	NA	NA	NA	NA	NA	NA	NA	NA
101419	10	1	1	5	NA	3.96	9252.434207	10208.65446	2	137	10.6	4.2	4.8	419	NA	NA	NA	NA	NA	NA	NA	NA	NA	NA	NA	2	NA	NA	NA	NA	NA	NA	NA	NA	NA	NA	NA	NA	NA	NA	NA	NA	NA	NA
101420	10	2	16	4	NA	2.55	12915.94606	13490.5087	2	141	5.8	2.1	3.2	238	62	1.6	187	4.84	46	0.519	116	3	NA	23.5	2	2	NA	NA	NA	NA	NA	NA	NA	NA	NA	NA	NA	NA	5.6	42958.62409	94	5.22	9.49	56.94
101421	10	1	58	5	4	2.85	33096.36392	34876.44574	1	136	6.1	1.9	3.6	218	46	1.19	167	4.32	96	1.084	102	2.638	NA	30.2	1	2	NA	NA	NA	NA	NA	600	NA	2	NA	NA	NA	NA	6.1	0	108	6	8.88	53.28
101422	10	1	12	3	NA	NA	45895.04947	47060.23266	2	139	6.6	2.3	3.5	319	42	1.09	179	4.63	NA	NA	NA	NA	NA	19.8	NA	2	NA	NA	NA	NA	NA	NA	NA	NA	NA	NA	NA	NA	5.4	NA	NA	NA	NA	NA
101423	10	2	61	4	4	1.98	11462.71203	11882.73457	2	148	6.6	2.2	3.6	298	81	2.09	264	6.83	NA	NA	NA	NA	NA	19.9	2	1	NA	NA	NA	NA	NA	120	NA	2	NA	NA	NA	NA	6.8	NA	NA	NA	NA	NA
101424	10	1	6	1	NA	5	25583.53498	0	2	148	NA	NA	NA	NA	NA	NA	NA	NA	NA	NA	NA	NA	NA	NA	NA	2	NA	NA	NA	NA	NA	NA	NA	NA	NA	NA	NA	NA	NA	NA	NA	NA	NA	NA
101425	10	2	7	4	NA	1.59	18738.26927	19157.06109	2	144	5.4	2.7	1.9	249	72	1.86	147	3.8	NA	NA	NA	NA	NA	17.1	NA	2	NA	NA	NA	NA	NA	NA	NA	NA	NA	NA	NA	NA	NA	NA	NA	NA	NA	NA
101426	10	2	41	4	4	1.82	20400.32293	21250.86388	2	142	4.5	1.6	2.2	361	79	2.04	145	3.75	NA	NA	NA	NA	1	44.3	2	2	NA	NA	NA	NA	NA	120	2	2	0	1	1	0	5.7	NA	NA	NA	NA	NA
101427	10	2	24	3	5	3.31	183913.7994	181552.1487	1	138	8.1	1.3	6.1	226	77	1.99	159	4.11	69	0.779	68	1.758	1	25.6	2	2	NA	NA	NA	NA	NA	300	NA	2	0	0	0	0	4.6	399489.6848	84	4.66	3.23	19.38
101428	10	2	1	1	NA	4.2	23316.6448	24575.79349	1	137	NA	NA	NA	NA	NA	NA	NA	NA	NA	NA	NA	NA	NA	NA	NA	2	NA	NA	NA	NA	NA	NA	NA	NA	NA	NA	NA	NA	NA	NA	NA	NA	NA	NA
101429	10	2	17	5	NA	4.52	48479.85333	48693.4704	1	140	7	2.1	4.3	287	57	1.47	188	4.86	NA	NA	NA	NA	NA	35.5	2	2	NA	NA	NA	NA	NA	NA	NA	NA	NA	NA	NA	NA	5.3	NA	NA	NA	NA	NA
101430	10	2	42	5	5	4.08	9342.330256	10158.869	2	148	3.2	1	1.8	209	96	2.48	200	5.17	41	0.463	96	2.483	1	21.5	2	2	NA	NA	NA	NA	NA	120	2	2	0	2	2	0	5.5	23816.40654	87	4.83	2.43	14.58
101431	10	2	38	3	4	3.18	79058.16962	79766.68559	1	138	9.5	2	5.9	323	54	1.4	223	5.77	NA	NA	NA	NA	1	32.9	2	2	NA	NA	NA	NA	NA	540	2	2	0	1	1	0	5.6	NA	NA	NA	NA	NA
101432	10	2	74	3	4	2.99	92110.00175	100556.3122	2	137	6.7	1.5	4.3	252	41	1.06	282	7.29	264	2.981	188	4.862	1	35.7	2	2	NA	NA	NA	NA	NA	300	NA	2	1	3	4	1	6.8	235713.5703	132	7.33	10.41	62.46
101433	10	1	3	5	NA	4.08	9394.522877	9289.203797	2	136	5.6	2.4	2.5	451	NA	NA	NA	NA	NA	NA	NA	NA	NA	15.6	NA	2	NA	NA	NA	NA	NA	NA	NA	NA	NA	NA	NA	NA	NA	NA	NA	NA	NA	NA
101434	10	2	70	5	5	NA	10747.14632	10978.30577	2	140	7.4	2.4	4.3	267	66	1.71	209	5.4	110	1.242	121	3.129	1	23.4	1	2	NA	NA	NA	NA	NA	300	NA	2	0	2	2	0	6.2	19709.0776	123	6.83	4.49	26.94
101435	10	2	5	1	NA	0.48	22893.42968	25513.91342	2	136	8.9	4	4.1	260	NA	NA	NA	NA	NA	NA	NA	NA	NA	17.5	NA	2	NA	NA	NA	NA	NA	NA	NA	NA	NA	NA	NA	NA	NA	NA	NA	NA	NA	NA
101436	10	1	75	3	4	2.77	47136.28246	0	1	148	NA	NA	NA	NA	NA	NA	NA	NA	NA	NA	NA	NA	NA	NA	1	2	NA	NA	NA	NA	NA	600	NA	1	NA	NA	NA	NA	NA	NA	NA	NA	NA	NA
101437	10	2	19	1	NA	0.29	29417.23015	30614.62512	2	144	NA	NA	NA	NA	NA	NA	NA	NA	NA	NA	NA	NA	1	NA	2	2	NA	NA	NA	NA	NA	360	NA	1	NA	NA	NA	NA	NA	NA	NA	NA	NA	NA
101438	10	2	48	2	5	2.89	39302.1627	38358.10832	2	136	8.2	3.2	4.2	213	53	1.37	174	4.5	NA	NA	NA	NA	1	27.3	2	2	NA	NA	NA	NA	NA	120	NA	2	0	0	0	0	5.4	NA	NA	NA	NA	NA
101439	10	1	38	4	3	NA	32723.58906	36152.9459	1	145	8.4	1.8	6	277	41	1.06	178	4.6	96	1.084	118	3.051	1	30.5	2	2	NA	NA	NA	NA	NA	180	NA	1	1	0	1	0	5.6	71519.70034	103	5.72	6.86	41.16
101440	10	2	10	2	NA	5	28152.16321	28457.09727	2	137	8.7	3	4.9	232	59	1.53	168	4.34	NA	NA	NA	NA	NA	17.8	NA	2	NA	NA	NA	NA	NA	NA	NA	NA	NA	NA	NA	NA	NA	NA	NA	NA	NA	NA
101441	10	2	10	5	NA	1.98	33650.09899	37708.50615	1	135	NA	NA	NA	NA	NA	NA	NA	NA	NA	NA	NA	NA	NA	20.7	NA	1	NA	NA	NA	NA	NA	NA	NA	NA	NA	NA	NA	NA	NA	NA	NA	NA	NA	NA
101442	10	2	67	3	5	3.43	199909.688	207829.1128	1	141	8.3	1.9	5.3	243	67	1.73	195	5.04	77	0.869	113	2.922	1	40.6	2	2	NA	NA	NA	NA	NA	240	NA	1	1	1	2	0	5.5	487171.2289	107	5.94	8.47	50.82
101443	10	1	59	4	5	2.89	21221.26876	23390.24553	1	146	8.3	3.1	4.2	286	38	0.98	195	5.04	NA	NA	NA	NA	1	35.8	1	2	NA	NA	NA	NA	NA	360	NA	2	1	3	4	1	6.1	NA	NA	NA	NA	NA
101444	10	1	63	1	4	3.95	21645.72813	23014.69682	2	144	5.9	2.6	2.7	295	44	1.14	188	4.86	82	0.926	128	3.31	1	37.1	2	2	NA	NA	NA	NA	NA	480	NA	1	1	1	2	0	6	60201.97888	115	6.38	31.09	186.54
101445	10	2	1	1	NA	0.81	11621.13872	12650.48482	1	147	7.5	3.9	2.9	333	NA	NA	NA	NA	NA	NA	NA	NA	NA	NA	NA	2	NA	NA	NA	NA	NA	NA	NA	NA	NA	NA	NA	NA	NA	NA	NA	NA	NA	NA
101446	10	2	30	5	5	3.73	20471.82814	20606.46023	1	143	6.3	2	3.5	268	59	1.53	200	5.17	101	1.14	121	3.129	1	19.1	1	2	NA	NA	NA	NA	NA	840	NA	2	0	1	1	0	5.2	40861.40139	92	5.11	4.77	28.62
101447	10	2	13	3	NA	2.64	65132.95603	67069.40499	1	140	8.2	3.2	4	337	48	1.24	146	3.78	NA	NA	NA	NA	NA	17.2	NA	2	NA	NA	NA	NA	NA	NA	NA	NA	NA	NA	NA	NA	5.4	NA	NA	NA	NA	NA
101448	10	1	49	5	2	0.73	50699.41022	57394.20828	2	146	10	2.6	6.4	201	36	0.93	186	4.81	85	0.96	133	3.439	1	26.5	2	2	NA	NA	NA	NA	NA	360	NA	1	0	0	0	0	5.8	115334.8917	107	5.94	4.96	29.76
101449	10	2	59	4	4	3.29	20859.07555	21503.67718	2	144	7.2	2.4	4.3	245	53	1.37	197	5.09	50	0.565	134	3.465	1	38.9	2	2	NA	NA	NA	NA	NA	360	NA	2	1	1	2	0	6.1	61537.4282	100	5.55	6.99	41.94
101450	10	1	39	1	2	0.61	25547.87654	25853.88557	2	137	8.1	2.2	5.1	197	26	0.67	250	6.47	NA	NA	NA	NA	1	32.8	2	2	NA	NA	NA	NA	NA	120	NA	1	0	1	1	0	6	NA	NA	NA	NA	NA
101451	10	1	15	1	NA	1.37	36030.64867	37706.26248	1	135	2.9	1.5	0.9	153	40	1.03	128	3.31	32	0.361	82	2.121	NA	24.3	NA	2	NA	NA	NA	NA	NA	NA	NA	NA	NA	NA	NA	NA	5.2	113097.0838	97	5.38	9.79	58.74
101452	10	1	2	5	NA	0.91	9218.206722	0	1	139	NA	NA	NA	NA	NA	NA	NA	NA	NA	NA	NA	NA	NA	NA	NA	2	NA	NA	NA	NA	NA	NA	NA	NA	NA	NA	NA	NA	NA	NA	NA	NA	NA	NA
101453	10	2	1	4	NA	NA	7415.251927	8033.130201	2	135	NA	NA	NA	NA	NA	NA	NA	NA	NA	NA	NA	NA	NA	NA	NA	2	NA	NA	NA	NA	NA	NA	NA	NA	NA	NA	NA	NA	NA	NA	NA	NA	NA	NA
101454	10	2	55	1	3	3.63	30754.3092	33644.84237	1	137	8.1	2.6	4.5	291	42	1.09	235	6.08	NA	NA	NA	NA	1	27.6	2	2	NA	NA	NA	NA	NA	120	NA	1	0	1	1	0	6.1	NA	NA	NA	NA	NA
101455	10	2	66	2	1	0.9	14647.90193	15672.30234	1	134	5.7	1.3	3.6	207	51	1.32	200	5.17	100	1.129	129	3.336	1	42	2	2	NA	NA	NA	NA	NA	180	NA	2	0	1	1	0	5.6	37159.43603	116	6.44	23.15	138.9
101456	10	1	8	3	NA	1.77	19321.19875	20336.14578	2	144	6.3	2.4	3.1	280	58	1.5	159	4.11	NA	NA	NA	NA	NA	14.7	NA	2	NA	NA	NA	NA	NA	NA	NA	NA	NA	NA	NA	NA	NA	NA	NA	NA	NA	NA
101457	10	2	0	5	NA	NA	6003.143454	0	2	135	NA	NA	NA	NA	NA	NA	NA	NA	NA	NA	NA	NA	NA	NA	NA	NA	NA	NA	NA	NA	NA	NA	NA	NA	NA	NA	NA	NA	NA	NA	NA	NA	NA	NA
101458	10	2	67	2	1	1.12	5416.185576	6357.483945	1	137	8.1	1.7	5.8	276	61	1.58	140	3.62	NA	NA	NA	NA	1	21.3	1	1	NA	NA	NA	NA	NA	180	NA	2	1	3	4	1	6.1	NA	NA	NA	NA	NA
101459	10	1	16	3	NA	NA	94431.36881	98383.72559	1	139	NA	NA	NA	NA	NA	NA	NA	NA	NA	NA	NA	NA	NA	22	2	2	NA	NA	NA	NA	NA	NA	NA	NA	NA	NA	NA	NA	NA	0	NA	NA	NA	NA
101460	10	2	5	4	NA	2.31	17560.29616	19509.48201	2	146	NA	NA	NA	NA	NA	NA	NA	NA	NA	NA	NA	NA	NA	15.2	NA	2	NA	NA	NA	NA	NA	NA	NA	NA	NA	NA	NA	NA	NA	NA	NA	NA	NA	NA
101461	10	2	59	1	1	0	10311.53537	10009.51955	2	135	8	3	4.4	207	38	0.98	153	3.96	126	1.423	90	2.327	1	39.8	2	1	NA	NA	NA	NA	NA	30	NA	2	0	2	2	0	7.7	21448.75812	167	9.27	11.86	71.16
101462	10	2	23	3	5	2.46	78803.67668	77940.00586	1	142	7.2	2.3	4.2	256	43	1.11	181	4.68	160	1.806	106	2.741	1	60.3	1	3	NA	NA	NA	NA	NA	480	NA	1	0	0	0	0	5.3	193297.9919	87	4.83	32.37	194.22
101463	10	2	62	3	1	0.65	17860.71295	24850.68478	2	139	3.8	0.5	2.9	171	55	1.42	127	3.28	38	0.429	64	1.655	NA	21.4	2	2	NA	NA	NA	NA	NA	540	NA	2	NA	NA	NA	NA	5.3	60813.18265	96	5.33	4.46	26.76
101464	10	2	50	3	5	1.53	45649.20669	45919.99373	2	144	3.5	1.1	1.9	244	93	2.4	263	6.8	104	1.174	149	3.853	1	20.6	2	2	NA	NA	NA	NA	NA	120	NA	2	0	1	1	0	5.2	106592.0955	100	5.55	2.63	15.78
101465	10	1	3	1	NA	0.41	35399.01853	38316.95884	2	138	6.9	3.7	2.6	246	NA	NA	NA	NA	NA	NA	NA	NA	NA	17.2	NA	2	NA	NA	NA	NA	NA	NA	NA	NA	NA	NA	NA	NA	NA	NA	NA	NA	NA	NA
101466	10	1	77	3	5	5	99238.42112	0	2	144	NA	NA	NA	NA	NA	NA	NA	NA	NA	NA	NA	NA	NA	NA	1	2	NA	NA	NA	NA	NA	240	NA	2	NA	NA	NA	NA	NA	NA	NA	NA	NA	NA
101467	10	1	39	3	4	1.18	35662.48562	35928.55479	1	135	7.5	2	4.7	234	37	0.96	296	7.65	243	2.743	210	5.431	1	31.8	1	2	NA	NA	NA	NA	NA	960	NA	2	1	2	3	1	5.7	78258.92631	97	5.38	11.9	71.4
101468	10	1	65	1	3	4.93	18652.13123	19872.04838	2	136	8.4	1.8	5.9	309	29	0.75	176	4.55	NA	NA	NA	NA	1	26.8	1	1	NA	NA	NA	NA	NA	300	NA	1	2	3	5	1	8.7	NA	NA	NA	NA	NA
101469	10	1	38	3	5	5	138547.7817	0	2	147	NA	NA	NA	NA	NA	NA	NA	NA	NA	NA	NA	NA	NA	NA	2	2	NA	NA	NA	NA	NA	480	NA	1	NA	NA	NA	NA	NA	NA	NA	NA	NA	NA
101470	10	2	57	3	4	3.37	20357.6496	24401.68663	2	139	5	1.8	2.5	72	43	1.11	174	4.5	138	1.558	103	2.664	2	32.1	1	2	NA	NA	NA	NA	NA	360	NA	2	1	2	3	1	5.6	56642.57987	104	5.77	15.06	90.36
101471	10	1	8	5	NA	5	9884.162348	10534.1772	2	134	7.6	3.1	3.6	228	65	1.68	208	5.38	NA	NA	NA	NA	NA	21	NA	2	NA	NA	NA	NA	NA	NA	NA	NA	NA	NA	NA	NA	NA	NA	NA	NA	NA	NA
101472	10	2	51	5	5	5	16292.99575	18157.00036	2	141	5.6	1.7	3.2	276	58	1.5	221	5.72	80	0.903	147	3.801	1	28.9	2	2	NA	NA	NA	NA	NA	300	NA	2	1	2	3	1	5.5	37913.8676	109	6.05	14.87	89.22
101473	10	2	11	1	NA	1.74	9797.179099	9949.706284	1	137	6.1	2.3	3.1	295	55	1.42	159	4.11	NA	NA	NA	NA	NA	22.7	NA	2	NA	NA	NA	NA	NA	NA	NA	NA	NA	NA	NA	NA	NA	NA	NA	NA	NA	NA
101474	10	1	11	3	NA	3.67	34863.92217	44600.67565	1	146	NA	NA	NA	NA	NA	NA	NA	NA	NA	NA	NA	NA	NA	17.1	NA	2	NA	NA	NA	NA	NA	NA	NA	NA	NA	NA	NA	NA	NA	NA	NA	NA	NA	NA
101475	10	2	50	1	1	NA	17619.67494	17309.64197	2	141	8.2	2.7	4.7	292	26	0.67	207	5.35	876	9.89	NA	NA	2	37.7	1	1	NA	NA	NA	NA	NA	60	NA	2	1	0	1	0	7.9	36739.8493	194	10.8	136.96	821.76
101476	10	2	2	4	NA	0.71	9659.156784	10308.41009	1	144	5	3.4	0.9	388	NA	NA	NA	NA	NA	NA	NA	NA	NA	16.3	NA	2	NA	NA	NA	NA	NA	NA	NA	NA	NA	NA	NA	NA	NA	NA	NA	NA	NA	NA
101477	10	1	9	3	NA	0.8	15386.59869	16572.21009	2	139	5.8	2.2	2.9	355	51	1.32	178	4.6	NA	NA	NA	NA	NA	16.4	NA	2	NA	NA	NA	NA	NA	NA	NA	NA	NA	NA	NA	NA	NA	NA	NA	NA	NA	NA
101478	10	1	60	2	3	0.7	17467.6638	19593.27992	1	138	7.2	2.1	4.4	173	51	1.32	154	3.98	62	0.7	91	2.353	1	23.9	2	2	NA	NA	NA	NA	NA	720	NA	1	0	1	1	0	5.8	52556.79989	98	5.44	15.74	94.44
101479	10	2	73	3	4	1.98	34189.57062	35609.19332	2	140	9	1.8	6.2	211	41	1.06	194	5.02	144	1.626	124	3.207	1	29.2	2	2	NA	NA	NA	NA	NA	30	NA	1	1	2	3	1	5.7	87140.79297	121	6.72	15.13	90.78
101480	10	1	64	5	5	5	6529.810697	6658.248292	2	138	8.3	2.1	5.3	236	33	0.85	182	4.71	99	1.118	129	3.336	1	26.1	1	2	NA	NA	NA	NA	NA	240	NA	2	0	0	0	0	5.8	13257.95821	101	5.61	14.07	84.42
101481	10	2	29	3	4	1.82	45633.46633	45243.18907	2	141	8.9	3.3	5	251	65	1.68	228	5.9	NA	NA	NA	NA	1	27	2	1	NA	NA	NA	NA	NA	240	2	2	0	1	1	0	5.6	NA	NA	NA	NA	NA
101482	10	2	16	5	NA	NA	5903.720284	6544.697219	1	145	8.4	1.3	6.1	196	53	1.37	182	4.71	86	0.971	112	2.896	NA	23.8	2	2	NA	NA	NA	NA	NA	NA	NA	NA	NA	NA	NA	NA	5.3	18733.85225	95	5.27	17.76	106.56
101483	10	1	70	5	5	1.56	16179.54238	16248.11223	1	138	10.8	2.3	6.9	147	44	1.14	107	2.77	NA	NA	NA	NA	1	24.2	1	1	NA	NA	NA	NA	NA	600	NA	1	0	1	1	0	7.3	NA	NA	NA	NA	NA
101484	10	1	49	3	5	5	158978.9025	156305.0813	2	140	4.6	1.9	2.2	208	48	1.24	224	5.79	217	2.45	133	3.439	1	27.6	1	2	NA	NA	NA	NA	NA	720	NA	2	0	1	1	0	5.1	294075.8666	97	5.38	10.01	60.06
101485	10	2	16	1	NA	1.74	12244.20585	12836.75451	1	137	6.9	1.9	4.5	294	86	2.22	192	4.97	64	0.723	93	2.405	NA	24.5	2	2	NA	NA	NA	NA	NA	NA	NA	NA	NA	NA	NA	NA	5	23326.95294	93	5.16	15.73	94.38
101486	10	2	60	5	1	2.55	13523.07849	14172.0074	2	135	5.8	2	2.9	226	62	1.6	202	5.22	NA	NA	NA	NA	1	29.3	2	3	NA	NA	NA	NA	NA	420	NA	2	0	3	3	1	6.1	NA	NA	NA	NA	NA
101487	10	1	73	2	1	2.26	11111.03643	12512.53389	2	136	5.1	1.8	2.6	172	57	1.47	287	7.42	NA	NA	NA	NA	1	27.4	2	2	NA	NA	NA	NA	NA	360	NA	2	0	1	1	0	6.1	NA	NA	NA	NA	NA
101488	10	2	64	2	4	5	15371.00137	16144.46364	1	137	5.3	1.7	3.2	212	66	1.71	263	6.8	79	0.892	181	4.681	1	33	2	3	NA	NA	NA	NA	NA	180	NA	1	0	2	2	0	5.6	31445.06886	104	5.77	10.14	60.84
101489	10	2	51	5	5	5	18899.26454	19468.17441	2	145	5.2	2.1	2.6	229	76	1.97	158	4.09	NA	NA	NA	NA	2	21.7	2	1	NA	NA	NA	NA	NA	240	NA	2	0	3	3	1	7.3	NA	NA	NA	NA	NA
101490	10	2	78	3	4	0.73	40905.68286	42334.55225	1	140	5.4	1.9	3	201	63	1.63	228	5.9	NA	NA	NA	NA	1	28.7	2	2	NA	NA	NA	NA	NA	300	NA	2	1	1	2	0	5.3	NA	NA	NA	NA	NA
101491	10	2	12	5	NA	NA	10340.38308	11762.61677	1	136	10.9	3.4	6.5	443	51	1.32	195	5.04	NA	NA	NA	NA	NA	28.1	NA	2	NA	NA	NA	NA	NA	NA	NA	NA	NA	NA	NA	NA	5.5	NA	NA	NA	NA	NA
101492	10	1	6	4	NA	1.17	7535.365869	8084.285196	2	148	10.1	1.7	7.2	297	54	1.4	157	4.06	NA	NA	NA	NA	NA	15.1	NA	2	NA	NA	NA	NA	NA	NA	NA	NA	NA	NA	NA	NA	NA	NA	NA	NA	NA	NA
101493	10	2	34	1	2	NA	24605.31318	28916.05414	2	136	5.9	2	3.5	243	52	1.34	156	4.03	79	0.892	88	2.276	2	27	2	2	NA	NA	NA	NA	NA	300	9	2	0	0	0	0	5.8	62926.44454	115	6.38	10.43	62.58
101494	10	2	11	3	NA	5	78783.60728	99271.24522	1	134	NA	NA	NA	NA	NA	NA	NA	NA	NA	NA	NA	NA	NA	17.2	NA	2	NA	NA	NA	NA	NA	NA	NA	NA	NA	NA	NA	NA	NA	NA	NA	NA	NA	NA
101495	10	2	0	4	NA	NA	4662.361304	4650.187168	2	140	NA	NA	NA	NA	NA	NA	NA	NA	NA	NA	NA	NA	NA	NA	NA	NA	NA	NA	NA	NA	NA	NA	NA	NA	NA	NA	NA	NA	NA	NA	NA	NA	NA	NA
101496	10	1	11	1	NA	2.79	13857.47254	14067.80823	2	141	10.1	3.6	5.6	207	56	1.45	153	3.96	NA	NA	NA	NA	NA	21.7	NA	2	NA	NA	NA	NA	NA	NA	NA	NA	NA	NA	NA	NA	NA	NA	NA	NA	NA	NA
101497	10	1	14	3	NA	4.65	134104.1493	139991.8843	1	141	7.8	2.9	4.2	250	54	1.4	149	3.85	NA	NA	NA	NA	NA	17.8	NA	2	NA	NA	NA	NA	NA	NA	NA	NA	NA	NA	NA	NA	5	NA	NA	NA	NA	NA
101498	10	1	71	2	3	2.07	28469.57053	30453.24849	1	139	4.3	1.3	2.5	115	32	0.83	175	4.53	267	3.014	90	2.327	1	42.4	1	1	NA	NA	NA	NA	NA	840	NA	1	0	2	2	0	8.6	69451.15309	202	11.2	20.42	122.52
101499	10	1	9	3	NA	0.79	21126.20804	21555.82074	2	139	NA	NA	NA	NA	NA	NA	NA	NA	NA	NA	NA	NA	NA	39.6	NA	2	NA	NA	NA	NA	NA	NA	NA	NA	NA	NA	NA	NA	NA	NA	NA	NA	NA	NA
101500	10	2	67	3	4	2.06	163509.9013	172915.5778	1	147	11.9	4	6.6	251	36	0.93	128	3.31	167	1.885	59	1.526	1	31.8	2	3	NA	NA	NA	NA	NA	840	NA	2	0	3	3	1	5.9	402991.6412	119	6.61	23.25	139.5
101501	10	2	30	5	5	5	14736.24224	16525.40008	2	135	8.2	2.2	4.9	256	60	1.55	186	4.81	NA	NA	NA	NA	1	27	2	2	NA	NA	NA	NA	NA	720	NA	2	0	0	0	0	5	NA	NA	NA	NA	NA
101502	10	1	68	3	4	1.83	54464.05773	59601.0049	2	142	12.3	2.5	8.4	351	34	0.88	109	2.82	NA	NA	NA	NA	1	37	1	1	NA	NA	NA	NA	NA	600	NA	1	0	0	0	0	7.6	NA	NA	NA	NA	NA
101503	10	2	10	4	NA	1.06	10285.27298	10834.95352	1	145	4.8	2	1.7	316	54	1.4	143	3.7	NA	NA	NA	NA	NA	17.6	NA	2	NA	NA	NA	NA	NA	NA	NA	NA	NA	NA	NA	NA	NA	NA	NA	NA	NA	NA
101504	10	2	18	4	NA	1.33	10492.60241	10717.81687	1	147	NA	NA	NA	NA	NA	NA	NA	NA	NA	NA	NA	NA	2	20.5	2	2	NA	NA	NA	NA	NA	300	NA	2	NA	NA	NA	NA	NA	0	NA	NA	NA	NA
101505	10	2	62	5	3	NA	15784.35764	15420.46909	1	145	6.1	1.9	3.2	316	50	1.29	231	5.97	92	1.039	163	4.215	1	25.8	2	2	NA	NA	NA	NA	NA	120	NA	1	0	1	1	0	5.3	40612.37367	86	4.77	3.91	23.46
101506	10	2	16	4	NA	1.69	19134.89034	19707.16305	2	142	6.4	2.8	3	211	59	1.53	112	2.9	NA	NA	NA	NA	NA	24.2	2	2	NA	NA	NA	NA	NA	NA	NA	NA	NA	NA	NA	NA	5.3	NA	NA	NA	NA	NA
101507	10	2	3	1	NA	NA	42294.03771	53643.96269	2	135	NA	NA	NA	NA	NA	NA	NA	NA	NA	NA	NA	NA	NA	15.7	NA	2	NA	NA	NA	NA	NA	NA	NA	NA	NA	NA	NA	NA	NA	NA	NA	NA	NA	NA
101508	10	2	61	2	1	1.09	11474.52297	12322.38004	2	148	7.8	1.5	5.8	195	67	1.73	176	4.55	NA	NA	NA	NA	NA	26.4	1	2	NA	NA	NA	NA	NA	180	NA	2	NA	NA	NA	NA	5.3	NA	NA	NA	NA	NA
101509	10	1	12	3	NA	1.58	22546.9935	23343.54061	2	142	6.4	2.7	2.9	228	62	1.6	158	4.09	NA	NA	NA	NA	NA	20.3	NA	2	NA	NA	NA	NA	NA	NA	NA	NA	NA	NA	NA	NA	5	NA	NA	NA	NA	NA
101510	10	1	64	2	4	2.99	13113.22092	13042.77871	1	139	4.2	1.5	2	334	67	1.73	170	4.4	30	0.339	97	2.508	1	26.5	1	1	NA	NA	NA	NA	NA	240	NA	1	1	3	4	1	6.4	29745.13609	106	5.88	6.35	38.1
101511	10	2	10	4	NA	0.2	6565.667375	6747.491451	2	148	7.8	2.7	4.3	289	54	1.4	169	4.37	NA	NA	NA	NA	NA	16.6	NA	2	NA	NA	NA	NA	NA	NA	NA	NA	NA	NA	NA	NA	NA	NA	NA	NA	NA	NA
101512	10	1	6	3	NA	0.99	33216.42167	35741.73325	1	134	8.1	2.9	4.2	395	45	1.16	185	4.78	NA	NA	NA	NA	NA	20.2	NA	2	NA	NA	NA	NA	NA	NA	NA	NA	NA	NA	NA	NA	NA	NA	NA	NA	NA	NA
101513	10	1	35	3	3	1.23	59986.92424	64119.258	1	146	5.8	1.9	3.2	280	52	1.34	164	4.24	NA	NA	NA	NA	1	22.4	2	2	NA	NA	NA	NA	NA	720	NA	1	0	3	3	1	5.1	NA	NA	NA	NA	NA
101514	10	2	3	5	NA	1.02	6847.853859	8590.791816	1	144	9.5	4.6	3.3	338	NA	NA	NA	NA	NA	NA	NA	NA	NA	15.4	NA	2	NA	NA	NA	NA	NA	NA	NA	NA	NA	NA	NA	NA	NA	NA	NA	NA	NA	NA
101515	10	1	51	2	4	3.66	31648.63475	33192.56307	1	134	6.1	2.5	2.6	193	29	0.75	366	9.46	2684	30.302	NA	NA	1	31	2	2	NA	NA	NA	NA	NA	420	NA	2	0	0	0	0	5.4	61898.00324	112	6.22	8.86	53.16
101516	10	2	30	3	5	5	113390.5776	118081.9707	2	147	5.8	1.9	3.1	171	77	1.99	153	3.96	29	0.327	70	1.81	1	23.5	2	2	NA	NA	NA	NA	NA	480	2	1	0	0	0	0	4.8	266195.1922	97	5.38	3.42	20.52
101517	10	2	34	2	5	2.59	80076.66987	82995.75543	1	139	7	2	4.5	327	66	1.71	177	4.58	NA	NA	NA	NA	1	26.2	2	2	NA	NA	NA	NA	NA	600	2	1	0	1	1	0	5.5	NA	NA	NA	NA	NA
101518	10	2	80	3	2	1.98	27268.67505	33704.59748	2	136	7.5	2.7	4.1	198	59	1.53	173	4.47	NA	NA	NA	NA	1	25.5	2	2	NA	NA	NA	NA	NA	300	NA	1	0	1	1	0	5.3	NA	NA	NA	NA	NA
101519	10	1	8	1	NA	2.2	20259.39207	24638.09225	1	146	6.2	2.3	3.2	314	60	1.55	162	4.19	NA	NA	NA	NA	NA	17.1	NA	2	NA	NA	NA	NA	NA	NA	NA	NA	NA	NA	NA	NA	NA	NA	NA	NA	NA	NA
101520	10	1	52	1	3	NA	39710.85142	40982.61583	1	137	7.2	1.8	4.8	196	42	1.09	240	6.21	266	3.003	145	3.75	1	31.7	2	2	NA	NA	NA	NA	NA	180	NA	1	0	1	1	0	5.8	76425.01369	125	6.94	17.73	106.38
101521	10	1	42	2	1	NA	50028.02409	0	2	134	NA	NA	NA	NA	NA	NA	NA	NA	NA	NA	NA	NA	NA	NA	2	2	NA	NA	NA	NA	NA	180	NA	2	NA	NA	NA	NA	NA	NA	NA	NA	NA	NA
101522	10	1	76	3	5	2.77	46567.53275	50677.67824	1	142	8.5	1.7	6.1	227	54	1.4	188	4.86	NA	NA	NA	NA	1	25.7	2	2	NA	NA	NA	NA	NA	180	NA	1	0	2	2	0	5.7	NA	NA	NA	NA	NA
101523	10	1	65	4	2	4.16	10150.35197	10262.11918	1	139	NA	NA	NA	NA	NA	NA	NA	NA	NA	NA	NA	NA	NA	36.7	1	1	NA	NA	NA	NA	NA	480	NA	1	NA	NA	NA	NA	NA	NA	NA	NA	NA	NA
101524	10	2	10	5	NA	2.08	4965.640257	5101.14372	1	140	NA	NA	NA	NA	NA	NA	NA	NA	NA	NA	NA	NA	NA	22.6	NA	2	NA	NA	NA	NA	NA	NA	NA	NA	NA	NA	NA	NA	NA	NA	NA	NA	NA	NA
101525	10	2	40	5	5	5	16600.4945	0	2	148	NA	NA	NA	NA	NA	NA	NA	NA	NA	NA	NA	NA	NA	NA	2	2	NA	NA	NA	NA	NA	300	NA	2	NA	NA	NA	NA	NA	NA	NA	NA	NA	NA
101526	10	1	11	4	NA	0.19	26294.28219	33603.74077	2	145	4.5	2.1	1.4	250	59	1.53	148	3.83	NA	NA	NA	NA	NA	18	NA	2	NA	NA	NA	NA	NA	NA	NA	NA	NA	NA	NA	NA	NA	NA	NA	NA	NA	NA
101527	10	1	61	1	4	NA	10544.96165	10857.98521	2	136	10.7	2.5	6.8	349	39	1.01	167	4.32	NA	NA	NA	NA	1	26.3	2	2	NA	NA	NA	NA	NA	120	NA	1	0	3	3	1	5.2	NA	NA	NA	NA	NA
101528	10	1	42	5	5	5	12142.01314	0	1	148	NA	NA	NA	NA	NA	NA	NA	NA	NA	NA	NA	NA	NA	NA	2	2	NA	NA	NA	NA	NA	240	NA	2	NA	NA	NA	NA	NA	NA	NA	NA	NA	NA
101529	10	1	8	2	NA	NA	46338.95298	49007.69434	1	140	NA	NA	NA	NA	NA	NA	NA	NA	NA	NA	NA	NA	NA	19.7	NA	2	NA	NA	NA	NA	NA	NA	NA	NA	NA	NA	NA	NA	NA	NA	NA	NA	NA	NA
101530	10	1	51	2	4	5	36528.98798	35975.36305	1	136	6.5	2.4	3.2	307	48	1.24	226	5.84	NA	NA	NA	NA	1	32	2	2	NA	NA	NA	NA	NA	240	NA	2	0	0	0	0	5.4	NA	NA	NA	NA	NA
101531	10	2	80	4	4	NA	14615.6846	0	2	143	NA	NA	NA	NA	NA	NA	NA	NA	NA	NA	NA	NA	NA	NA	1	1	NA	NA	NA	NA	NA	180	NA	1	NA	NA	NA	NA	NA	NA	NA	NA	NA	NA
101532	10	2	0	1	NA	0.4	7457.017408	7598.836691	1	137	NA	NA	NA	NA	NA	NA	NA	NA	NA	NA	NA	NA	NA	NA	NA	NA	NA	NA	NA	NA	NA	NA	NA	NA	NA	NA	NA	NA	NA	NA	NA	NA	NA	NA
101533	10	2	9	3	NA	5	59921.68082	65376.00774	2	135	7.7	3.6	3.3	308	51	1.32	190	4.91	NA	NA	NA	NA	NA	18.8	NA	2	NA	NA	NA	NA	NA	NA	NA	NA	NA	NA	NA	NA	NA	NA	NA	NA	NA	NA
101534	10	1	8	3	NA	1.61	19377.81397	20158.99697	1	142	NA	NA	NA	NA	NA	NA	NA	NA	NA	NA	NA	NA	NA	13.9	NA	2	NA	NA	NA	NA	NA	NA	NA	NA	NA	NA	NA	NA	NA	NA	NA	NA	NA	NA
101535	10	1	80	3	2	4.37	30549.76071	35668.29499	2	138	5.2	1.3	3	250	45	1.16	150	3.88	NA	NA	NA	NA	1	29.4	1	1	NA	NA	NA	NA	NA	360	NA	1	1	1	2	0	6.4	NA	NA	NA	NA	NA
101536	10	2	10	3	NA	2.14	20574.86588	21304.97203	2	139	4.7	2.4	1.8	416	44	1.14	185	4.78	NA	NA	NA	NA	NA	15	NA	2	NA	NA	NA	NA	NA	NA	NA	NA	NA	NA	NA	NA	NA	NA	NA	NA	NA	NA
101537	10	1	33	3	5	2.08	106941.8908	105127.7536	1	142	6.2	1.7	3.8	214	25	0.65	211	5.46	547	6.176	NA	NA	1	32.7	2	2	NA	NA	NA	NA	NA	420	NA	1	0	2	2	0	5	225854.5202	105	5.83	17.81	106.86
101538	10	2	9	4	NA	0.73	11695.13414	11744.43693	1	141	7.2	2	4.3	289	49	1.27	190	4.91	NA	NA	NA	NA	NA	16.6	NA	1	NA	NA	NA	NA	NA	NA	NA	NA	NA	NA	NA	NA	NA	NA	NA	NA	NA	NA
101539	10	1	8	5	NA	4.62	6353.184546	6555.967158	2	140	NA	NA	NA	NA	NA	NA	NA	NA	NA	NA	NA	NA	NA	17	NA	2	NA	NA	NA	NA	NA	NA	NA	NA	NA	NA	NA	NA	NA	NA	NA	NA	NA	NA
101540	10	2	24	4	3	0.96	39298.20487	0	2	145	NA	NA	NA	NA	NA	NA	NA	NA	NA	NA	NA	NA	NA	NA	2	2	NA	NA	NA	NA	NA	180	NA	2	NA	NA	NA	NA	NA	NA	NA	NA	NA	NA
101541	10	1	63	3	4	NA	85408.84234	84653.14053	1	142	4.8	1.7	2.4	208	45	1.16	181	4.68	61	0.689	124	3.207	1	27.8	2	2	NA	NA	NA	NA	NA	120	NA	1	0	2	2	0	5.5	235793.4997	97	5.38	13.88	83.28
101542	10	1	48	5	4	3.4	12268.57279	14179.85212	2	148	7.6	3.1	3.9	286	41	1.06	251	6.49	NA	NA	NA	NA	NA	25.5	1	2	NA	NA	NA	NA	NA	120	NA	2	NA	NA	NA	NA	6.4	NA	NA	NA	NA	NA
101543	10	1	3	5	NA	3.85	13155.47029	13500.33758	2	143	5.7	2.7	2.3	404	NA	NA	NA	NA	NA	NA	NA	NA	NA	15.3	NA	2	NA	NA	NA	NA	NA	NA	NA	NA	NA	NA	NA	NA	NA	NA	NA	NA	NA	NA
101544	10	2	44	3	4	4.62	99867.08828	99707.61918	1	145	6.7	2.2	3.8	195	70	1.81	155	4.01	NA	NA	NA	NA	1	27	1	2	NA	NA	NA	NA	NA	300	2	2	0	2	2	0	5	NA	NA	NA	NA	NA
101545	10	1	22	3	4	2.31	112266.4151	122835.7195	2	147	6.9	2.6	3.2	244	58	1.5	130	3.36	NA	NA	NA	NA	1	31.2	2	2	NA	NA	NA	NA	NA	300	NA	1	0	1	1	0	5.4	NA	NA	NA	NA	NA
101546	10	1	61	4	2	NA	9602.555381	11077.6473	2	143	4.5	1.5	2.5	279	56	1.45	197	5.09	101	1.14	121	3.129	1	19.9	2	2	NA	NA	NA	NA	NA	420	NA	1	1	3	4	1	4.6	22093.26392	102	5.66	5.33	31.98
101547	10	2	42	3	4	1.71	55366.81932	56276.61277	1	145	8.5	2.8	4.7	273	43	1.11	197	5.09	212	2.393	112	2.896	1	48.9	2	2	NA	NA	NA	NA	NA	540	2	2	0	3	3	1	5.7	130632.4674	110	6.11	30.56	183.36
101548	10	2	75	3	4	5	9062.319715	10195.08945	2	148	9.5	2.8	5.7	295	86	2.22	210	5.43	NA	NA	NA	NA	1	30.9	1	1	NA	NA	NA	NA	NA	300	NA	1	1	2	3	1	6.6	NA	NA	NA	NA	NA
101549	10	2	43	5	5	5	20644.43205	21610.59549	2	143	8.3	2.6	4.9	273	36	0.93	131	3.39	NA	NA	NA	NA	1	25.4	2	2	NA	NA	NA	NA	NA	120	NA	2	0	1	1	0	4.7	NA	NA	NA	NA	NA
101550	10	1	53	4	5	3.23	22265.80274	22516.9795	1	143	3.7	1.8	1.3	182	51	1.32	209	5.4	70	0.79	144	3.724	2	34.8	2	2	NA	NA	NA	NA	NA	300	NA	2	0	1	1	0	5.8	52968.24766	98	5.44	19.06	114.36
101551	10	2	35	3	4	1.58	47111.34695	46229.83666	2	142	9.2	2.1	6.5	353	62	1.6	201	5.2	NA	NA	NA	NA	1	33.8	2	2	NA	NA	NA	NA	NA	480	NA	1	0	1	1	0	5.1	NA	NA	NA	NA	NA
101552	10	1	35	4	3	1.52	34134.54318	36080.95629	1	136	8.8	2.8	4.7	278	57	1.47	167	4.32	NA	NA	NA	NA	1	38.7	2	2	NA	NA	NA	NA	NA	300	NA	2	0	2	2	0	5.4	NA	NA	NA	NA	NA
101553	10	2	1	4	NA	2.78	16449.03041	16925.31841	1	143	7.4	5.6	1	281	NA	NA	NA	NA	NA	NA	NA	NA	NA	NA	NA	2	NA	NA	NA	NA	NA	NA	NA	NA	NA	NA	NA	NA	NA	NA	NA	NA	NA	NA
101554	10	1	0	4	NA	0.69	6414.793834	7099.77629	1	141	NA	NA	NA	NA	NA	NA	NA	NA	NA	NA	NA	NA	NA	NA	NA	NA	NA	NA	NA	NA	NA	NA	NA	NA	NA	NA	NA	NA	NA	NA	NA	NA	NA	NA
101555	10	1	17	5	NA	1.04	22924.98007	23626.26509	2	142	6	1.8	3.6	214	33	0.85	130	3.36	NA	NA	NA	NA	NA	49.6	1	2	NA	NA	NA	NA	NA	NA	NA	NA	NA	NA	NA	NA	5.4	NA	NA	NA	NA	NA
101556	10	1	37	5	3	1.32	24208.21693	23391.19341	1	138	NA	NA	NA	NA	NA	NA	NA	NA	NA	NA	NA	NA	1	32	1	2	NA	NA	NA	NA	NA	720	NA	1	0	0	0	0	NA	NA	NA	NA	NA	NA
101557	10	1	12	2	NA	1.83	29198.50074	30501.71067	1	138	5.8	3.2	2	228	48	1.24	159	4.11	62	0.7	99	2.56	NA	23	NA	2	NA	NA	NA	NA	NA	NA	NA	NA	NA	NA	NA	NA	5.3	91487.57533	95	5.27	4.64	27.84
101558	10	1	54	2	1	1.37	19162.17323	22007.07366	1	147	7.4	2.4	4	240	38	0.98	202	5.22	207	2.337	123	3.181	1	26	2	2	NA	NA	NA	NA	NA	20	NA	1	0	0	0	0	5.4	41039.13016	110	6.11	12.43	74.58
101559	10	1	27	1	1	1.52	23503.53613	31065.42985	1	144	6.6	2.7	3.2	193	41	1.06	239	6.18	105	1.185	177	4.577	1	35.3	2	2	NA	NA	NA	NA	NA	240	NA	1	0	1	1	0	6.1	81848.37929	121	6.72	34.78	208.68
101560	10	1	25	4	3	5	50133.81141	48702.86016	2	146	NA	NA	NA	NA	NA	NA	NA	NA	NA	NA	NA	NA	2	33.1	2	2	NA	NA	NA	NA	NA	240	NA	2	0	3	3	1	NA	NA	NA	NA	NA	NA
101561	10	1	15	3	NA	1.63	32771.9749	32432.85369	1	142	3.9	1.2	2	226	48	1.24	116	3	21	0.237	64	1.655	NA	20.5	NA	2	NA	NA	NA	NA	NA	NA	NA	NA	NA	NA	NA	NA	5.3	79727.86519	101	5.61	8.37	50.22
101562	10	2	63	1	4	NA	9386.651	9905.183311	2	137	10	4.6	4.5	213	32	0.83	246	6.36	NA	NA	NA	NA	1	32.6	1	2	NA	NA	NA	NA	NA	960	NA	1	0	3	3	1	6.8	NA	NA	NA	NA	NA
101563	10	1	21	4	3	1.63	77496.60775	74893.19857	1	144	10.6	2.7	7	378	38	0.98	171	4.42	NA	NA	NA	NA	1	38.7	2	2	NA	NA	NA	NA	NA	300	NA	2	0	0	0	0	4.9	NA	NA	NA	NA	NA
101564	10	1	23	5	5	NA	27815.19665	0	2	134	NA	NA	NA	NA	NA	NA	NA	NA	NA	NA	NA	NA	NA	NA	2	2	NA	NA	NA	NA	NA	180	NA	2	NA	NA	NA	NA	NA	NA	NA	NA	NA	NA
101565	10	1	46	4	4	NA	8554.96643	9714.906882	1	147	NA	NA	NA	NA	NA	NA	NA	NA	NA	NA	NA	NA	1	40.2	2	2	NA	NA	NA	NA	NA	300	NA	2	1	1	2	0	NA	0	NA	NA	NA	NA
101566	10	2	20	3	4	0.1	69658.72997	0	1	146	NA	NA	NA	NA	NA	NA	NA	NA	NA	NA	NA	NA	NA	NA	2	2	NA	NA	NA	NA	NA	300	NA	2	NA	NA	NA	NA	NA	NA	NA	NA	NA	NA
101567	10	2	8	1	NA	0.6	12077.23617	11897.14769	2	141	5.7	3	1.6	281	75	1.94	117	3.03	NA	NA	NA	NA	NA	15.9	NA	2	NA	NA	NA	NA	NA	NA	NA	NA	NA	NA	NA	NA	NA	NA	NA	NA	NA	NA
101568	10	1	14	1	NA	NA	21389.22617	22343.88655	2	136	NA	NA	NA	NA	NA	NA	NA	NA	NA	NA	NA	NA	NA	18.9	NA	2	NA	NA	NA	NA	NA	NA	NA	NA	NA	NA	NA	NA	NA	NA	NA	NA	NA	NA
101569	10	1	2	3	NA	1.61	20231.59335	21083.35584	1	142	NA	NA	NA	NA	NA	NA	NA	NA	NA	NA	NA	NA	NA	15.5	NA	2	NA	NA	NA	NA	NA	NA	NA	NA	NA	NA	NA	NA	NA	NA	NA	NA	NA	NA
101570	10	2	30	4	5	0.99	27470.36905	29168.52343	2	144	3.7	0.9	2.5	129	59	1.53	102	2.64	23	0.26	38	0.983	2	22.8	2	2	NA	NA	NA	NA	NA	180	1	2	0	2	2	0	4.8	0	90	5	16.86	101.16
101571	10	1	71	4	4	4.57	10801.85039	10995.57936	2	142	8.2	1.1	5.7	160	59	1.53	124	3.21	NA	NA	NA	NA	1	27.9	1	1	NA	NA	NA	NA	NA	360	NA	2	0	2	2	0	8.7	NA	NA	NA	NA	NA
101572	10	1	60	1	3	3.19	22203.20662	25266.55564	2	141	9.5	1.8	6.7	215	45	1.16	234	6.05	NA	NA	NA	NA	1	29	1	2	NA	NA	NA	NA	NA	180	NA	2	0	0	0	0	5.8	NA	NA	NA	NA	NA
101573	10	2	2	3	NA	1.22	16553.60374	17924.70877	1	141	7.3	3.9	2.7	342	NA	NA	NA	NA	NA	NA	NA	NA	NA	18	NA	2	NA	NA	NA	NA	NA	NA	NA	NA	NA	NA	NA	NA	NA	NA	NA	NA	NA	NA
101574	10	2	22	4	4	0.74	16779.50919	18236.9225	1	145	8.9	2	5.9	217	69	1.78	148	3.83	NA	NA	NA	NA	1	18	2	2	NA	NA	NA	NA	NA	480	2	2	0	0	0	0	5.1	NA	NA	NA	NA	NA
101575	10	2	60	5	4	3.63	21367.03091	23760.75198	1	148	10.9	3.6	6.5	291	NA	NA	NA	NA	NA	NA	NA	NA	2	27.5	2	2	NA	NA	NA	NA	NA	120	NA	2	0	1	1	0	5.8	NA	NA	NA	NA	NA
101576	10	2	4	1	NA	0.41	16899.25023	18396.10675	1	147	10.6	4.4	5	276	NA	NA	NA	NA	NA	NA	NA	NA	NA	16.5	NA	2	NA	NA	NA	NA	NA	NA	NA	NA	NA	NA	NA	NA	NA	NA	NA	NA	NA	NA
101577	10	2	52	5	1	4.17	17285.93801	17031.13611	1	148	8.9	2.6	5.3	288	48	1.24	180	4.65	188	2.123	94	2.431	NA	24.9	2	2	NA	NA	NA	NA	NA	60	NA	2	NA	NA	NA	NA	5.8	39927.71846	113	6.27	13.34	80.04
101578	10	2	55	5	5	5	16315.04896	17573.9468	2	136	5.1	1.5	3.1	242	NA	NA	NA	NA	NA	NA	NA	NA	1	21.1	2	2	NA	NA	NA	NA	NA	180	NA	2	0	1	1	0	5.8	36484.63145	86	4.77	NA	NA
101579	10	1	70	1	5	1.25	30686.93767	33857.16571	2	143	5.3	1.9	2.7	220	43	1.11	119	3.08	NA	NA	NA	NA	1	31.5	1	2	NA	NA	NA	NA	NA	360	NA	1	1	1	2	0	5.3	NA	NA	NA	NA	NA
101580	10	1	61	4	5	5	8619.904613	9558.139681	1	134	5.9	1.5	3.6	254	41	1.06	186	4.81	137	1.547	118	3.051	1	27.5	1	1	NA	NA	NA	NA	NA	300	NA	2	0	0	0	0	7.8	0	153	8.49	20.25	121.5
101581	10	1	62	4	2	0.95	8719.072339	10058.44844	1	139	8.7	2.5	5.4	225	139	3.59	299	7.73	35	0.395	153	3.957	1	18.9	1	2	NA	NA	NA	NA	NA	420	NA	1	1	1	2	0	5.5	21384.56462	101	5.61	3.31	19.86
101582	10	1	14	4	NA	2.67	21679.37347	26349.29986	2	145	NA	NA	NA	NA	NA	NA	NA	NA	NA	NA	NA	NA	NA	21.7	NA	2	NA	NA	NA	NA	NA	NA	NA	NA	NA	NA	NA	NA	NA	NA	NA	NA	NA	NA
101583	10	2	16	1	NA	0.49	19576.70735	20373.55501	2	148	6.7	2.5	3.6	282	37	0.96	133	3.44	169	1.908	62	1.603	NA	33.4	2	2	NA	NA	NA	NA	NA	NA	NA	NA	NA	NA	NA	NA	5.5	37965.21425	97	5.38	37.65	225.9
101584	10	2	55	5	5	3.04	16488.46901	16876.93929	2	138	6	2.6	2.9	229	64	1.66	206	5.33	75	0.847	127	3.284	1	28.9	2	2	NA	NA	NA	NA	NA	300	NA	2	1	1	2	0	4.9	35037.59953	92	5.11	9.32	55.92
101585	10	2	18	5	NA	0.83	10045.45095	0	1	141	NA	NA	NA	NA	NA	NA	NA	NA	NA	NA	NA	NA	NA	NA	2	2	NA	NA	NA	NA	NA	180	NA	2	NA	NA	NA	NA	NA	NA	NA	NA	NA	NA
101586	10	2	1	3	NA	0.49	15178.65847	16752.41164	2	143	14	7.5	4.9	281	NA	NA	NA	NA	NA	NA	NA	NA	NA	NA	NA	2	NA	NA	NA	NA	NA	NA	NA	NA	NA	NA	NA	NA	NA	NA	NA	NA	NA	NA
101587	10	2	76	4	5	1.18	20190.082	21867.92174	1	144	5.1	1.9	2.4	154	67	1.73	130	3.36	NA	NA	NA	NA	1	41.9	1	2	NA	NA	NA	NA	NA	120	NA	2	0	3	3	1	6.1	NA	NA	NA	NA	NA
101588	10	2	23	2	3	2.69	35695.744	39449.00659	1	138	6.7	1.9	4	146	63	1.63	181	4.68	65	0.734	105	2.715	1	19.8	1	2	NA	NA	NA	NA	NA	30	2	2	0	2	2	0	4.7	85033.60705	92	5.11	5.38	32.28
101589	10	1	63	4	5	NA	6353.508502	6718.396449	1	144	4	1.5	1.8	245	50	1.29	185	4.78	NA	NA	NA	NA	1	44.5	2	3	NA	NA	NA	NA	NA	600	NA	2	1	3	4	1	6.3	NA	NA	NA	NA	NA
101590	10	1	24	1	3	5	36005.54535	37564.57589	2	141	7.3	1.7	4.7	201	39	1.01	142	3.67	68	0.768	89	2.302	1	32.4	2	2	NA	NA	NA	NA	NA	300	NA	1	0	0	0	0	4.3	88039.33684	79	4.39	10.85	65.1
101591	10	1	8	2	NA	2.89	32362.60102	34466.98466	2	143	10	2.9	5.2	253	66	1.71	177	4.58	NA	NA	NA	NA	NA	14.7	NA	2	NA	NA	NA	NA	NA	NA	NA	NA	NA	NA	NA	NA	NA	NA	NA	NA	NA	NA
101592	10	1	2	4	NA	1.18	4444.703688	4466.540239	1	144	6.7	3.6	2.3	282	NA	NA	NA	NA	NA	NA	NA	NA	NA	17.6	NA	2	NA	NA	NA	NA	NA	NA	NA	NA	NA	NA	NA	NA	NA	NA	NA	NA	NA	NA
101593	10	2	49	5	1	0.7	10354.22144	10281.2903	1	138	7.2	2.2	4.2	311	41	1.06	148	3.83	NA	NA	NA	NA	2	34	2	2	NA	NA	NA	NA	NA	300	NA	2	NA	1	NA	NA	5	NA	NA	NA	NA	NA
101594	10	2	43	3	4	4.41	127468.0611	126843.2924	1	140	5.9	1.8	3.4	262	68	1.76	208	5.38	NA	NA	NA	NA	1	28	2	2	NA	NA	NA	NA	NA	120	2	2	0	0	0	0	4.8	NA	NA	NA	NA	NA
101595	10	1	19	2	NA	0.82	42233.23639	44197.303	2	143	3.6	1.6	1.5	220	60	1.55	123	3.18	27	0.305	58	1.5	1	18.7	2	2	NA	NA	NA	NA	NA	180	NA	2	NA	NA	NA	NA	5.4	116681.7475	91	5.05	3.12	18.72
101596	10	2	44	4	5	4.32	48512.11307	52289.29683	2	144	4.6	2.3	1.8	260	57	1.47	119	3.08	NA	NA	NA	NA	1	23.8	1	2	NA	NA	NA	NA	NA	300	2	2	0	0	0	0	5.2	NA	NA	NA	NA	NA
101597	10	2	77	3	3	NA	61352.09695	68271.53606	1	142	12.3	1.9	8.6	167	70	1.81	164	4.24	48	0.542	84	2.172	1	24	2	2	NA	NA	NA	NA	NA	120	NA	1	1	0	1	0	5.6	161280.4704	98	5.44	6.7	40.2
101598	10	1	6	3	NA	0.89	25606.24001	27479.03749	2	146	6.2	1.7	3.5	329	48	1.24	124	3.21	NA	NA	NA	NA	NA	NA	NA	2	NA	NA	NA	NA	NA	NA	NA	NA	NA	NA	NA	NA	NA	NA	NA	NA	NA	NA
101599	10	1	22	3	4	1.24	48039.64146	62910.61992	2	137	6.6	2.2	3.7	295	41	1.06	227	5.87	161	1.818	154	3.982	1	32.5	2	2	NA	NA	NA	NA	NA	720	NA	2	0	1	1	0	5.4	143522.1208	100	5.55	21.59	129.54
101600	10	2	5	5	NA	2.71	8642.622829	8553.671431	1	143	9.9	5.7	3.3	355	NA	NA	NA	NA	NA	NA	NA	NA	NA	16.6	NA	2	NA	NA	NA	NA	NA	NA	NA	NA	NA	NA	NA	NA	NA	NA	NA	NA	NA	NA
101601	10	1	62	3	4	5	70291.58644	69669.64289	2	139	9	2.2	5.5	248	43	1.11	219	5.66	NA	NA	NA	NA	1	26.5	1	2	NA	NA	NA	NA	NA	240	NA	1	0	0	0	0	5.8	NA	NA	NA	NA	NA
101602	10	2	0	3	NA	1.06	9255.392589	10030.09423	2	141	NA	NA	NA	NA	NA	NA	NA	NA	NA	NA	NA	NA	NA	NA	NA	NA	NA	NA	NA	NA	NA	NA	NA	NA	NA	NA	NA	NA	NA	NA	NA	NA	NA	NA
101603	10	2	6	5	NA	NA	11325.05433	11893.80424	2	138	11.2	6.1	4.4	257	45	1.16	172	4.45	NA	NA	NA	NA	NA	14.4	NA	2	NA	NA	NA	NA	NA	NA	NA	NA	NA	NA	NA	NA	NA	NA	NA	NA	NA	NA
101604	10	1	22	4	2	1.54	25544.26259	24297.54337	1	138	5.3	2.7	1.9	188	55	1.42	151	3.9	NA	NA	NA	NA	1	17.1	2	2	NA	NA	NA	NA	NA	240	NA	2	0	2	2	0	5	NA	NA	NA	NA	NA
101605	10	1	66	3	4	1.49	19012.9145	19868.04928	1	145	6.3	2.1	3.7	176	35	0.91	216	5.59	180	2.032	145	3.75	1	24.2	1	2	NA	NA	NA	NA	NA	300	NA	2	1	2	3	1	5.3	60096.28672	102	5.66	9	54
101606	10	1	58	2	1	0.41	34996.85002	35895.04658	2	141	7	2.6	3.9	238	69	1.78	182	4.71	41	0.463	105	2.715	1	25.5	2	2	NA	NA	NA	NA	NA	180	NA	1	1	2	3	1	5.5	81485.01602	99	5.5	2.78	16.68
101607	10	2	11	5	NA	0.91	17063.82681	17567.81142	1	138	8.1	2.4	3.4	248	55	1.42	184	4.76	NA	NA	NA	NA	NA	31.3	NA	2	NA	NA	NA	NA	NA	NA	NA	NA	NA	NA	NA	NA	NA	NA	NA	NA	NA	NA
101608	10	1	62	4	4	2.59	11756.92707	13399.18707	1	146	5.7	1.1	3.5	207	51	1.32	154	3.98	76	0.858	88	2.276	1	29.8	1	2	NA	NA	NA	NA	NA	300	NA	1	0	1	1	0	6.4	28487.07567	122	6.77	12.18	73.08
101609	10	1	22	5	4	5	21082.62989	23455.37729	1	143	5.6	2.1	2.6	229	66	1.71	152	3.93	41	0.463	78	2.017	1	21.3	2	2	NA	NA	NA	NA	NA	360	NA	2	0	0	0	0	5.4	66423.36839	102	5.66	4.57	27.42
101610	10	2	2	5	NA	0.66	11244.04014	14297.36667	1	136	8.5	3.8	3.8	393	NA	NA	NA	NA	NA	NA	NA	NA	NA	15.4	NA	2	NA	NA	NA	NA	NA	NA	NA	NA	NA	NA	NA	NA	NA	NA	NA	NA	NA	NA
101611	10	1	1	4	NA	NA	5124.18771	5135.747644	1	144	9.2	6.3	2.1	337	NA	NA	NA	NA	NA	NA	NA	NA	NA	NA	NA	2	NA	NA	NA	NA	NA	NA	NA	NA	NA	NA	NA	NA	NA	NA	NA	NA	NA	NA
101612	10	1	75	4	3	5	18280.37099	17882.25226	2	134	3.6	1.6	1.4	164	71	1.84	205	5.3	47	0.531	125	3.233	1	23.4	2	2	NA	NA	NA	NA	NA	120	NA	2	0	2	2	0	5.7	42304.33593	96	5.33	7.66	45.96
101613	10	1	53	4	2	1.85	17052.93468	16948.2969	1	138	5.3	2.5	2.4	326	41	1.06	227	5.87	158	1.784	154	3.982	1	30	1	1	NA	NA	NA	NA	NA	120	NA	1	0	3	3	1	10.2	40477.69949	292	16.2	3.09	18.54
101614	10	2	11	4	NA	4.9	13625.40433	16452.42779	1	147	12	3.7	6.7	345	59	1.53	149	3.85	NA	NA	NA	NA	NA	30.9	NA	2	NA	NA	NA	NA	NA	NA	NA	NA	NA	NA	NA	NA	NA	NA	NA	NA	NA	NA
101615	10	2	16	4	NA	NA	11258.72343	11330.54524	1	147	4.7	1.3	2.8	212	48	1.24	196	5.07	86	0.971	131	3.388	NA	35.9	1	2	NA	NA	NA	NA	NA	NA	NA	NA	NA	NA	NA	NA	5	38364.2255	95	5.27	14.73	88.38
101616	10	1	56	5	4	1.93	141162.3505	149383.364	2	142	7.5	1.8	5	202	60	1.55	179	4.63	NA	NA	NA	NA	1	24.3	2	2	NA	NA	NA	NA	NA	120	NA	1	1	1	2	0	5.5	NA	NA	NA	NA	NA
101617	10	1	7	5	NA	3.75	14010.13167	15369.45569	2	142	8	3.7	2.8	205	63	1.63	141	3.65	NA	NA	NA	NA	NA	17	NA	2	NA	NA	NA	NA	NA	NA	NA	NA	NA	NA	NA	NA	NA	NA	NA	NA	NA	NA
101618	10	1	8	3	NA	0.85	30180.1801	32445.56134	2	142	6.8	2.5	3.2	305	56	1.45	183	4.73	NA	NA	NA	NA	NA	25.8	NA	2	NA	NA	NA	NA	NA	NA	NA	NA	NA	NA	NA	NA	NA	NA	NA	NA	NA	NA
101619	10	2	13	4	NA	1.14	9322.615421	11281.14106	1	147	4.3	1.5	2	299	60	1.55	149	3.85	39	0.44	81	2.095	NA	16.1	NA	2	NA	NA	NA	NA	NA	NA	NA	NA	NA	NA	NA	NA	5.8	45996.29005	112	6.22	24.19	145.14
101620	10	2	29	5	4	5	25252.83451	25958.24291	1	141	6.5	1.9	3.9	207	72	1.86	154	3.98	NA	NA	NA	NA	1	20.7	2	2	NA	NA	NA	NA	NA	120	NA	2	0	2	2	0	5.1	NA	NA	NA	NA	NA
101621	10	1	80	3	1	1.42	11625.77803	13803.08387	1	146	8.3	1.9	5.2	187	40	1.03	277	7.16	NA	NA	NA	NA	1	28.1	2	2	NA	NA	NA	NA	NA	240	NA	1	0	0	0	0	5.7	NA	NA	NA	NA	NA
101622	10	2	6	3	NA	0.65	36553.9565	40676.68522	2	135	7	3.1	3	277	54	1.4	128	3.31	NA	NA	NA	NA	NA	15.1	NA	2	NA	NA	NA	NA	NA	NA	NA	NA	NA	NA	NA	NA	NA	NA	NA	NA	NA	NA
101623	10	1	62	5	5	5	13367.27254	14177.06818	2	138	6.6	2	3.2	216	39	1.01	157	4.06	164	1.852	85	2.198	1	29	1	1	NA	NA	NA	NA	NA	480	NA	2	0	1	1	0	6.7	30196.45381	119	6.61	11.19	67.14
101624	10	1	0	3	NA	1.36	10225.08899	12789.76057	2	146	NA	NA	NA	NA	NA	NA	NA	NA	NA	NA	NA	NA	NA	NA	NA	NA	NA	NA	NA	NA	NA	NA	NA	NA	NA	NA	NA	NA	NA	NA	NA	NA	NA	NA
101625	10	1	21	4	3	4.62	24580.45042	23333.35062	1	144	6.9	2.4	4	284	41	1.06	188	4.86	NA	NA	NA	NA	2	35.1	2	2	NA	NA	NA	NA	NA	480	NA	2	0	1	1	0	5.8	NA	NA	NA	NA	NA
101626	10	2	55	3	5	4.57	168483.3214	186923.9779	2	146	4	1.6	1.9	325	72	1.86	210	5.43	90	1.016	120	3.103	1	22.1	2	2	NA	NA	NA	NA	NA	480	NA	1	0	1	1	0	5.4	465750.6525	98	5.44	10.87	65.22
101627	10	2	76	4	4	5	11281.74462	11331.2564	1	141	4.3	1.5	2.2	196	69	1.78	217	5.61	32	0.361	142	3.672	NA	31.7	1	2	NA	NA	NA	NA	NA	480	NA	2	NA	NA	NA	NA	5.1	26819.18701	105	5.83	5.54	33.24
101628	10	2	17	4	NA	0.54	10925.77567	11160.28781	1	147	6.5	2.8	3.1	264	46	1.19	154	3.98	NA	NA	NA	NA	NA	26.5	2	2	NA	NA	NA	NA	NA	NA	NA	NA	NA	NA	NA	NA	6	NA	NA	NA	NA	NA
101629	10	1	11	1	NA	2.89	29934.93431	31824.41439	2	143	8	3.6	3.7	343	77	1.99	203	5.25	NA	NA	NA	NA	NA	14.5	NA	2	NA	NA	NA	NA	NA	NA	NA	NA	NA	NA	NA	NA	NA	NA	NA	NA	NA	NA
101630	10	1	12	3	NA	0.73	52672.53472	54211.04673	2	142	6.2	2.4	2.9	231	44	1.14	125	3.23	NA	NA	NA	NA	NA	20.3	NA	2	NA	NA	NA	NA	NA	NA	NA	NA	NA	NA	NA	NA	5.1	NA	NA	NA	NA	NA
101631	10	2	73	3	3	3.04	50883.78742	70904.05925	1	142	6	1.8	3.2	245	56	1.45	198	5.12	77	0.869	127	3.284	1	25.7	2	2	NA	NA	NA	NA	NA	300	NA	2	2	3	5	1	5.6	186249.7715	107	5.94	6.78	40.68
101632	10	1	6	1	NA	5	27996.09536	29550.29724	1	148	5.9	2.6	2.8	282	56	1.45	165	4.27	NA	NA	NA	NA	NA	16.8	NA	2	NA	NA	NA	NA	NA	NA	NA	NA	NA	NA	NA	NA	NA	NA	NA	NA	NA	NA
101633	10	2	8	1	NA	0.31	17613.4348	17756.43694	1	137	8.4	3.7	3.9	300	65	1.68	150	3.88	NA	NA	NA	NA	NA	17.2	NA	2	NA	NA	NA	NA	NA	NA	NA	NA	NA	NA	NA	NA	NA	NA	NA	NA	NA	NA
101634	10	1	80	5	1	1.85	18600.55131	20250.52588	1	148	12.4	3.3	8	8	51	1.32	211	5.46	NA	NA	NA	NA	NA	22.4	1	2	NA	NA	NA	NA	NA	180	NA	2	NA	NA	NA	NA	6.3	NA	NA	NA	NA	NA
101635	10	2	63	3	3	3.08	143102.1079	135728.6208	1	142	7.2	1.9	4.4	256	62	1.6	291	7.53	96	1.084	210	5.431	1	30.6	2	2	NA	NA	NA	NA	NA	360	NA	1	1	0	1	0	5.5	0	98	5.44	7.83	46.98
101636	10	2	68	1	1	NA	6093.208773	7152.169438	1	137	5.4	2.2	2.7	254	54	1.4	245	6.34	101	1.14	171	4.422	1	28.8	2	2	NA	NA	NA	NA	NA	360	NA	2	1	3	4	1	5.5	13930.5006	89	4.94	8.89	53.34
101637	10	1	0	2	NA	0.17	7756.596064	8758.205587	1	139	NA	NA	NA	NA	NA	NA	NA	NA	NA	NA	NA	NA	NA	NA	NA	NA	NA	NA	NA	NA	NA	NA	NA	NA	NA	NA	NA	NA	NA	NA	NA	NA	NA	NA
101638	10	1	58	3	5	4.9	209743.727	222581.3298	1	141	3.5	1.2	2	236	72	1.86	255	6.59	82	0.926	167	4.319	1	28.3	1	2	NA	NA	NA	NA	NA	360	NA	2	0	1	1	0	5.1	418769.4788	112	6.22	10.52	63.12
101639	10	1	14	4	NA	1.24	22106.30696	22802.97971	1	136	6	2.5	2.8	306	69	1.78	175	4.53	NA	NA	NA	NA	NA	20.8	NA	2	NA	NA	NA	NA	NA	NA	NA	NA	NA	NA	NA	NA	5.6	NA	NA	NA	NA	NA
101640	10	2	55	5	5	3.92	12660.74032	13309.03763	1	147	8.6	4.6	3.3	280	41	1.06	207	5.35	NA	NA	NA	NA	1	32.1	2	2	NA	NA	NA	NA	NA	720	NA	1	0	1	1	0	6.7	NA	NA	NA	NA	NA
101641	10	2	1	3	NA	2.44	17819.6277	17806.64616	1	142	9.2	4.7	2.7	262	NA	NA	NA	NA	NA	NA	NA	NA	NA	NA	NA	2	NA	NA	NA	NA	NA	NA	NA	NA	NA	NA	NA	NA	NA	NA	NA	NA	NA	NA
101642	10	2	53	4	4	NA	16582.87224	16941.81778	1	144	7.5	1.7	5.3	169	61	1.58	161	4.16	40	0.452	92	2.379	1	57.3	1	1	NA	NA	NA	NA	NA	600	NA	2	0	1	1	0	6.9	40462.22538	118	6.55	22.32	133.92
101643	10	1	2	4	NA	0.55	13229.94521	13594.11454	1	143	NA	NA	NA	NA	NA	NA	NA	NA	NA	NA	NA	NA	NA	14.5	NA	2	NA	NA	NA	NA	NA	NA	NA	NA	NA	NA	NA	NA	NA	NA	NA	NA	NA	NA
101644	10	1	8	5	NA	0.92	14536.55044	16035.20472	1	141	7.6	2.7	4.2	454	44	1.14	180	4.65	NA	NA	NA	NA	NA	29.9	NA	2	NA	NA	NA	NA	NA	NA	NA	NA	NA	NA	NA	NA	NA	NA	NA	NA	NA	NA
101645	10	1	68	3	3	0.65	16526.28316	21383.87838	2	139	6.3	1.5	4.2	264	54	1.4	168	4.34	72	0.813	100	2.586	1	35	2	1	NA	NA	NA	NA	NA	120	NA	2	1	2	3	1	7	50134.86346	128	7.11	5.84	35.04
101646	10	1	13	4	NA	2.4	23479.66678	24219.6205	1	137	NA	NA	NA	NA	NA	NA	NA	NA	NA	NA	NA	NA	NA	34.7	NA	2	NA	NA	NA	NA	NA	NA	NA	NA	NA	NA	NA	NA	NA	NA	NA	NA	NA	NA
101647	10	2	58	1	5	NA	29063.93842	27952.73212	2	144	3.2	1.2	1.6	166	41	1.06	243	6.28	109	1.231	180	4.655	1	23.6	2	2	NA	NA	NA	NA	NA	20	NA	2	0	0	0	0	5.6	62135.60925	100	5.55	3.57	21.42
101648	10	1	16	5	NA	2.69	10533.1021	10689.33113	1	148	8	3.2	4.3	327	62	1.6	206	5.33	NA	NA	NA	NA	NA	20.4	2	2	NA	NA	NA	NA	NA	NA	NA	NA	NA	NA	NA	NA	5.5	NA	NA	NA	NA	NA
101649	10	2	40	3	5	3.59	155909.7832	174017.5874	1	134	6.5	2	3.8	246	48	1.24	218	5.64	91	1.027	152	3.931	1	26.5	2	2	NA	NA	NA	NA	NA	300	2	1	0	0	0	0	5.5	394122.5707	97	5.38	8.29	49.74
101650	10	2	75	1	2	NA	19767.276	0	1	148	NA	NA	NA	NA	NA	NA	NA	NA	NA	NA	NA	NA	NA	NA	1	1	NA	NA	NA	NA	NA	300	NA	1	NA	NA	NA	NA	NA	NA	NA	NA	NA	NA
101651	10	1	3	3	NA	0.15	31468.73372	32747.60419	2	142	7	3.1	3.2	276	NA	NA	NA	NA	NA	NA	NA	NA	NA	17.9	NA	2	NA	NA	NA	NA	NA	NA	NA	NA	NA	NA	NA	NA	NA	NA	NA	NA	NA	NA
101652	10	1	20	3	3	2.47	18356.89923	20418.67101	1	142	7.9	2.9	4.3	202	33	0.85	192	4.97	NA	NA	NA	NA	2	36.8	2	2	NA	NA	NA	NA	NA	240	NA	2	0	1	1	0	5.3	NA	NA	NA	NA	NA
101653	10	2	70	4	1	3.46	25068.13369	25813.70062	1	136	3.9	1.4	2.1	165	50	1.29	176	4.55	72	0.813	112	2.896	NA	NA	1	2	NA	NA	NA	NA	NA	780	NA	2	NA	NA	NA	NA	5.5	61096.7081	98	5.44	5.99	35.94
101654	10	1	72	3	4	2.19	9532.082838	10519.61099	2	134	6.1	1.2	4.3	179	41	1.06	139	3.59	152	1.716	68	1.758	1	31.3	1	1	NA	NA	NA	NA	NA	480	NA	1	1	2	3	1	5.3	24663.40536	125	6.94	9.59	57.54
101655	10	1	20	4	2	3.4	33727.58631	33716.96108	2	143	8.2	1.7	4.9	220	46	1.19	111	2.87	NA	NA	NA	NA	1	28.2	2	2	NA	NA	NA	NA	NA	300	NA	2	0	0	0	0	5.6	NA	NA	NA	NA	NA
101656	10	2	60	2	5	5	21392.95894	23307.30557	2	134	7.7	2.1	4.4	184	76	1.97	179	4.63	74	0.835	88	2.276	1	37.9	1	1	NA	NA	NA	NA	NA	240	NA	1	0	1	1	0	5.2	53154.23895	133	7.38	12.73	76.38
101657	10	1	28	3	2	1.2	63371.71195	69559.6701	2	143	4.7	1.6	2.1	226	75	1.94	167	4.32	NA	NA	NA	NA	1	22.6	2	2	NA	NA	NA	NA	NA	120	NA	2	0	3	3	1	5.8	NA	NA	NA	NA	NA
101658	10	1	30	3	4	2.75	33162.22373	34217.87309	1	142	8.1	1.5	5.8	254	65	1.68	169	4.37	78	0.881	88	2.276	1	30	1	2	NA	NA	NA	NA	NA	480	NA	1	0	1	1	0	5	78063.47672	113	6.27	7.75	46.5
101659	10	2	36	2	4	5	95720.34333	98607.98081	2	134	5.5	2.3	2.5	268	76	1.97	175	4.53	29	0.327	93	2.405	1	21.3	2	2	NA	NA	NA	NA	NA	540	2	1	0	0	0	0	5.4	226601.5669	106	5.88	3.56	21.36
101660	10	1	65	4	4	5	10414.11058	11868.79998	1	143	8.2	2.9	4.1	203	44	1.14	163	4.22	83	0.937	102	2.638	1	27.3	2	1	NA	NA	NA	NA	NA	300	NA	2	0	1	1	0	7.9	26591.29558	162	8.99	29.35	176.1
101661	10	2	61	2	4	NA	12412.68443	13400.90574	2	134	12	2.9	7.9	317	46	1.19	185	4.78	115	1.298	116	3	1	29.9	2	2	NA	NA	NA	NA	NA	30	NA	2	1	3	4	1	5.9	25827.81708	114	6.33	16.87	101.22
101662	10	1	58	3	5	5	17162.24931	18078.98726	2	139	6.1	1.5	3.6	234	51	1.32	142	3.67	94	1.061	72	1.862	1	29.9	1	2	NA	NA	NA	NA	NA	240	NA	2	0	1	1	0	5.5	37200.23023	116	6.44	12.74	76.44
101663	10	2	4	3	NA	1.6	20601.65623	20265.60316	1	142	7.2	2.7	3.7	256	NA	NA	NA	NA	NA	NA	NA	NA	NA	18.2	NA	2	NA	NA	NA	NA	NA	NA	NA	NA	NA	NA	NA	NA	NA	NA	NA	NA	NA	NA
101664	10	2	47	3	3	0.49	36128.13667	37234.99026	2	146	13.1	3.1	9	351	71	1.84	190	4.91	87	0.982	102	2.638	1	27.6	2	2	NA	NA	NA	NA	NA	300	NA	1	1	3	4	1	5.9	0	109	6.05	22.57	135.42
101665	10	2	9	5	NA	5	6074.200349	6460.04082	1	148	6.7	2.8	3.1	319	49	1.27	163	4.22	NA	NA	NA	NA	NA	15.8	NA	2	NA	NA	NA	NA	NA	NA	NA	NA	NA	NA	NA	NA	NA	NA	NA	NA	NA	NA
101666	10	1	64	4	5	NA	13638.23433	0	2	145	NA	NA	NA	NA	NA	NA	NA	NA	NA	NA	NA	NA	NA	NA	1	2	NA	NA	NA	NA	NA	120	NA	2	NA	NA	NA	NA	NA	NA	NA	NA	NA	NA
101667	10	2	64	2	2	0.37	5780.246468	6213.46879	2	138	5.3	3.1	1.6	276	44	1.14	143	3.7	NA	NA	NA	NA	1	33.9	1	2	NA	NA	NA	NA	NA	720	NA	1	0	0	0	0	6.3	NA	NA	NA	NA	NA
101668	10	1	38	5	5	1.67	25108.61673	24320.88657	1	137	6.6	1.8	4.1	266	33	0.85	162	4.19	219	2.473	85	2.198	1	23.3	2	2	NA	NA	NA	NA	NA	540	NA	2	0	1	1	0	5.6	68874.40726	97	5.38	5.78	34.68
101669	10	2	28	3	2	0.51	73778.84427	89293.83109	2	146	8.9	2.3	5.9	298	38	0.98	179	4.63	110	1.242	119	3.077	1	42.4	1	2	NA	NA	NA	NA	NA	300	2	1	1	1	2	0	5	206311.3342	96	5.33	23.02	138.12
101670	10	2	36	5	5	5	28536.21283	32913.68798	2	140	10.5	2.9	7	319	54	1.4	171	4.42	NA	NA	NA	NA	2	28.6	2	2	NA	NA	NA	NA	NA	120	2	2	0	0	0	0	5.8	NA	NA	NA	NA	NA
101671	10	2	55	4	5	5	29088.31998	33955.43378	1	146	NA	NA	NA	NA	NA	NA	NA	NA	NA	NA	NA	NA	1	31.5	2	2	NA	NA	NA	NA	NA	240	NA	2	1	1	2	0	NA	NA	NA	NA	NA	NA
101672	10	1	3	3	NA	2.39	11488.79089	0	1	140	NA	NA	NA	NA	NA	NA	NA	NA	NA	NA	NA	NA	NA	NA	NA	2	NA	NA	NA	NA	NA	NA	NA	NA	NA	NA	NA	NA	NA	NA	NA	NA	NA	NA
101673	10	2	13	3	NA	0.89	28451.06342	29244.51396	2	146	6	1.8	2.9	291	45	1.16	129	3.34	68	0.768	70	1.81	NA	23.2	NA	2	NA	NA	NA	NA	NA	NA	NA	NA	NA	NA	NA	NA	5.4	59975.49743	95	5.27	6.59	39.54
101674	10	2	16	5	NA	NA	8015.971483	9222.749126	1	136	8.7	2.6	5.3	297	73	1.89	164	4.24	59	0.666	79	2.043	NA	25	2	2	NA	NA	NA	NA	NA	NA	NA	NA	NA	NA	NA	NA	5.8	26399.63526	103	5.72	19.69	118.14
101675	10	2	55	2	3	1.49	23568.34509	24181.99726	1	138	8.3	2.6	4.9	204	61	1.58	179	4.63	NA	NA	NA	NA	1	30.6	1	2	NA	NA	NA	NA	NA	240	NA	2	0	0	0	0	5.8	NA	NA	NA	NA	NA
101676	10	1	55	5	3	5	21986.86576	22744.0446	2	135	7.2	2	4.1	238	88	2.28	220	5.69	NA	NA	NA	NA	1	24.7	2	2	NA	NA	NA	NA	NA	480	NA	2	0	1	1	0	5.3	NA	NA	NA	NA	NA
101677	10	1	25	3	4	2.16	87674.75704	94512.2132	1	139	6.9	1.9	3.7	233	50	1.29	220	5.69	78	0.881	154	3.982	1	32.6	2	2	NA	NA	NA	NA	NA	360	NA	2	0	0	0	0	5.3	187024.3805	96	5.33	10.16	60.96
101678	10	1	13	1	NA	NA	20193.66185	21094.96088	2	148	10.4	4	5.4	263	59	1.53	142	3.67	NA	NA	NA	NA	NA	18.7	NA	2	NA	NA	NA	NA	NA	NA	NA	NA	NA	NA	NA	NA	5.5	NA	NA	NA	NA	NA
101679	10	2	62	2	3	0.68	17512.21048	19613.65059	2	144	5.1	1.7	2.9	218	66	1.71	169	4.37	79	0.892	87	2.25	1	29.9	1	2	NA	NA	NA	NA	NA	180	NA	2	0	2	2	0	5.6	41692.74983	91	5.05	9.02	54.12
101680	10	1	1	4	NA	0.98	5733.833868	6375.365459	1	137	8.5	2.9	4.1	352	NA	NA	NA	NA	NA	NA	NA	NA	NA	NA	NA	2	NA	NA	NA	NA	NA	NA	NA	NA	NA	NA	NA	NA	NA	NA	NA	NA	NA	NA
101681	10	2	31	4	4	0.93	11237.53255	11500.57921	1	147	4.2	1.5	2	301	53	1.37	181	4.68	55	0.621	117	3.026	1	30.2	2	2	NA	NA	NA	NA	NA	240	2	2	0	1	1	0	5.4	25034.9895	97	5.38	10.3	61.8
101682	10	2	45	3	4	2.61	22969.5017	22979.57419	1	135	8.4	3	4.6	266	59	1.53	239	6.18	NA	NA	NA	NA	1	45.4	2	2	NA	NA	NA	NA	NA	420	NA	1	3	1	4	1	5.4	NA	NA	NA	NA	NA
101683	10	2	74	3	4	5	92645.43168	0	2	144	NA	NA	NA	NA	NA	NA	NA	NA	NA	NA	NA	NA	NA	NA	2	2	NA	NA	NA	NA	NA	180	NA	1	NA	NA	NA	NA	NA	NA	NA	NA	NA	NA
101684	10	1	0	2	NA	NA	6079.724589	8157.89691	1	147	NA	NA	NA	NA	NA	NA	NA	NA	NA	NA	NA	NA	NA	NA	NA	NA	NA	NA	NA	NA	NA	NA	NA	NA	NA	NA	NA	NA	NA	NA	NA	NA	NA	NA
101685	10	1	80	4	3	2.59	14667.16683	0	1	146	NA	NA	NA	NA	NA	NA	NA	NA	NA	NA	NA	NA	NA	NA	1	2	NA	NA	NA	NA	NA	240	NA	1	NA	NA	NA	NA	NA	NA	NA	NA	NA	NA
101686	10	1	2	4	NA	0.94	11388.83575	11490.1362	2	147	NA	NA	NA	NA	NA	NA	NA	NA	NA	NA	NA	NA	NA	16.9	NA	2	NA	NA	NA	NA	NA	NA	NA	NA	NA	NA	NA	NA	NA	NA	NA	NA	NA	NA
101687	10	2	75	4	4	1.06	23644.5068	25374.33274	2	145	6.7	1.6	4.2	195	58	1.5	209	5.4	112	1.264	129	3.336	1	25.4	2	2	NA	NA	NA	NA	NA	240	NA	1	0	3	3	1	5.7	55773.00378	92	5.11	5.18	31.08
101688	10	2	20	3	3	3.4	176672.4417	178346.4048	2	142	10.6	3	6.6	264	42	1.09	131	3.39	NA	NA	NA	NA	1	20.3	2	2	NA	NA	NA	NA	NA	240	NA	2	0	1	1	0	5	NA	NA	NA	NA	NA
101689	10	1	80	3	2	0.77	6733.076157	7826.520735	1	146	5.7	1.3	3.6	151	84	2.17	182	4.71	NA	NA	NA	NA	2	24.2	1	1	NA	NA	NA	NA	NA	180	NA	2	1	1	2	0	6.2	NA	NA	NA	NA	NA
101690	10	1	78	3	3	3.08	72390.53424	74508.37238	1	135	NA	NA	NA	NA	NA	NA	NA	NA	NA	NA	NA	NA	1	36.9	1	2	NA	NA	NA	NA	NA	240	NA	1	0	1	1	0	NA	NA	NA	NA	NA	NA
101691	10	1	3	4	NA	0.02	9858.997582	10962.07426	1	139	NA	NA	NA	NA	NA	NA	NA	NA	NA	NA	NA	NA	NA	16	NA	2	NA	NA	NA	NA	NA	NA	NA	NA	NA	NA	NA	NA	NA	NA	NA	NA	NA	NA
101692	10	2	60	3	5	3.67	125233.3004	118365.2489	1	142	5.9	1.7	3.6	162	66	1.71	268	6.93	NA	NA	NA	NA	1	26.5	2	2	NA	NA	NA	NA	NA	180	NA	2	0	2	2	0	5.8	NA	NA	NA	NA	NA
101693	10	2	28	3	5	2.11	83774.91999	99139.45853	1	136	9	3.5	4.9	334	41	1.06	233	6.03	320	3.613	128	3.31	1	34.5	2	2	NA	NA	NA	NA	NA	180	2	2	0	1	1	0	5.6	223492.6049	110	6.11	28.43	170.58
101694	10	1	64	2	1	1.08	5322.02922	5304.974169	2	136	6.9	3	3.3	231	50	1.29	147	3.8	126	1.423	72	1.862	NA	31.6	1	2	NA	NA	NA	NA	NA	150	NA	2	NA	NA	NA	NA	6.8	14095.01071	123	6.83	12.14	72.84
101695	10	2	45	5	4	0.79	10676.33142	10675.66051	2	136	6.6	2.1	3.9	188	51	1.32	214	5.53	94	1.061	144	3.724	1	42.4	1	2	NA	NA	NA	NA	NA	10	NA	1	0	1	1	0	5.5	27455.42171	96	5.33	9.61	57.66
101696	10	2	77	4	2	NA	15103.46328	0	2	146	NA	NA	NA	NA	NA	NA	NA	NA	NA	NA	NA	NA	NA	NA	1	2	NA	NA	NA	NA	NA	300	NA	1	NA	NA	NA	NA	NA	NA	NA	NA	NA	NA
101697	10	2	60	3	4	5	101104.7179	98047.70793	1	142	5.1	1.6	2.9	235	54	1.4	319	8.25	335	3.782	198	5.12	1	27.6	1	1	NA	NA	NA	NA	NA	180	NA	1	0	1	1	0	6.4	235380.0726	138	7.66	14.66	87.96
101698	10	2	57	1	4	0.67	19253.97192	19416.62224	2	142	6.7	2.2	3.9	223	89	2.3	214	5.53	NA	NA	NA	NA	1	21.4	2	2	NA	NA	NA	NA	NA	600	NA	1	0	1	1	0	5.7	NA	NA	NA	NA	NA
101699	10	1	0	3	NA	4.29	9179.678062	8741.912074	1	146	NA	NA	NA	NA	NA	NA	NA	NA	NA	NA	NA	NA	NA	NA	NA	NA	NA	NA	NA	NA	NA	NA	NA	NA	NA	NA	NA	NA	NA	NA	NA	NA	NA	NA
101700	10	2	80	3	3	2.92	40497.6345	42632.21385	2	140	4.8	1.3	2.9	172	72	1.86	191	4.94	NA	NA	NA	NA	1	30.8	2	2	NA	NA	NA	NA	NA	240	NA	1	3	2	5	1	5.3	NA	NA	NA	NA	NA
101701	10	2	26	2	5	3.65	119660.6732	117720.4424	2	134	12.8	4.3	7.3	441	52	1.34	143	3.7	NA	NA	NA	NA	1	28.4	2	2	NA	NA	NA	NA	NA	480	NA	2	0	1	1	0	5.3	NA	NA	NA	NA	NA
101702	10	2	80	3	3	2.99	24826.77033	34934.60058	2	139	NA	NA	NA	NA	NA	NA	NA	NA	NA	NA	NA	NA	NA	33.5	1	1	NA	NA	NA	NA	NA	840	NA	2	NA	NA	NA	NA	NA	0	NA	NA	NA	NA
101703	10	1	10	5	NA	0.24	9105.24027	10179.501	1	145	8.7	2.6	5.1	271	49	1.27	196	5.07	NA	NA	NA	NA	NA	27.8	NA	2	NA	NA	NA	NA	NA	NA	NA	NA	NA	NA	NA	NA	NA	NA	NA	NA	NA	NA
101704	10	1	80	4	1	NA	16235.4117	16698.70154	2	136	5.9	1.9	3.1	209	54	1.4	124	3.21	49	0.553	60	1.552	NA	22.4	1	2	NA	NA	NA	NA	NA	360	NA	1	NA	NA	NA	NA	5.7	32969.6232	94	5.22	6	36
101705	10	2	60	3	2	3.18	21765.73037	23163.56031	1	135	5.8	2	3.4	233	58	1.5	204	5.28	NA	NA	NA	NA	1	23.7	2	2	NA	NA	NA	NA	NA	180	NA	1	0	0	0	0	5.8	NA	NA	NA	NA	NA
101706	10	2	4	1	NA	1.14	26384.87958	26070.86917	1	135	9.5	4.6	4.2	359	NA	NA	NA	NA	NA	NA	NA	NA	NA	13.9	NA	2	NA	NA	NA	NA	NA	NA	NA	NA	NA	NA	NA	NA	NA	NA	NA	NA	NA	NA
101707	10	2	79	3	3	1.42	53145.17706	61453.03157	2	147	5.6	1	3.6	326	48	1.24	159	4.11	78	0.881	95	2.457	1	34.4	1	2	NA	NA	NA	NA	NA	240	NA	1	3	3	6	1	5.3	150384.3643	107	5.94	10.44	62.64
101708	10	1	80	3	2	NA	33050.31976	38238.46874	1	141	8.2	1.4	5.9	189	37	0.96	187	4.84	128	1.445	124	3.207	1	26.4	2	1	NA	NA	NA	NA	NA	720	NA	1	0	1	1	0	8.6	83935.85126	128	7.11	6.12	36.72
101709	10	2	23	2	4	2.55	51714.40684	53178.88154	1	135	9	2.4	5.9	285	90	2.33	227	5.87	172	1.942	103	2.664	2	29.1	2	2	NA	NA	NA	NA	NA	300	1	2	0	1	1	0	4.3	112854.0377	80	4.44	11.73	70.38
101710	10	2	80	3	5	5	74726.44837	86951.41744	1	146	8.5	1.3	6	240	52	1.34	136	3.52	NA	NA	NA	NA	1	25.7	1	2	NA	NA	NA	NA	NA	480	NA	2	1	2	3	1	6.2	NA	NA	NA	NA	NA
101711	10	1	43	1	1	1.78	38151.92229	39627.51119	2	141	7	2.7	3.7	257	45	1.16	237	6.13	179	2.021	156	4.034	1	35.5	2	2	NA	NA	NA	NA	NA	240	NA	2	0	0	0	0	5.5	75779.00683	103	5.72	19.51	117.06
101712	10	2	0	5	NA	2.79	5336.186129	6265.86618	2	144	NA	NA	NA	NA	NA	NA	NA	NA	NA	NA	NA	NA	NA	NA	NA	NA	NA	NA	NA	NA	NA	NA	NA	NA	NA	NA	NA	NA	NA	NA	NA	NA	NA	NA
101713	10	2	0	2	NA	4.04	6830.473876	7165.510496	1	134	NA	NA	NA	NA	NA	NA	NA	NA	NA	NA	NA	NA	NA	NA	NA	NA	NA	NA	NA	NA	NA	NA	NA	NA	NA	NA	NA	NA	NA	NA	NA	NA	NA	NA
101714	10	1	36	4	5	3.4	48735.07275	51710.32336	2	137	8.1	2.2	4.9	310	32	0.83	212	5.48	341	3.85	112	2.896	1	38.2	2	2	NA	NA	NA	NA	NA	180	NA	2	0	2	2	0	5.6	0	98	5.44	15.27	91.62
101715	10	1	9	3	NA	4.43	56361.66983	70609.9651	1	135	7.5	2.5	3.6	177	43	1.11	122	3.15	NA	NA	NA	NA	NA	27.2	NA	2	NA	NA	NA	NA	NA	NA	NA	NA	NA	NA	NA	NA	NA	NA	NA	NA	NA	NA
101716	10	2	33	1	4	1.47	19523.0573	23340.15263	2	148	8.6	2.5	5.2	323	36	0.93	195	5.04	117	1.321	136	3.517	1	37.5	2	2	NA	NA	NA	NA	NA	780	2	2	0	1	1	0	5.5	50792.29734	99	5.5	29.65	177.9
101717	10	1	17	1	NA	1.73	21072.68132	0	1	135	NA	NA	NA	NA	NA	NA	NA	NA	NA	NA	NA	NA	NA	NA	2	2	NA	NA	NA	NA	NA	NA	NA	NA	NA	NA	NA	NA	NA	NA	NA	NA	NA	NA
101718	10	2	39	3	4	0.8	36125.60408	35902.65421	2	146	5.2	2.2	2.5	281	44	1.14	172	4.45	46	0.519	119	3.077	1	35.7	2	2	NA	NA	NA	NA	NA	300	2	1	0	0	0	0	5.2	82952.25327	110	6.11	7.4	44.4
101719	10	1	14	3	NA	3.59	41984.65647	41914.11103	1	134	5.7	1.8	3.2	294	37	0.96	153	3.96	138	1.558	88	2.276	NA	28.2	NA	2	NA	NA	NA	NA	NA	NA	NA	NA	NA	NA	NA	NA	5.1	117406.9431	105	5.83	22.57	135.42
101720	10	1	9	1	NA	NA	16682.87736	17267.70005	2	136	NA	NA	NA	NA	NA	NA	NA	NA	NA	NA	NA	NA	NA	19.8	NA	2	NA	NA	NA	NA	NA	NA	NA	NA	NA	NA	NA	NA	NA	NA	NA	NA	NA	NA
101721	10	1	28	5	2	2.15	8899.742275	9801.463137	1	137	13.5	1.6	11.2	237	70	1.81	174	4.5	NA	NA	NA	NA	1	20.4	2	2	NA	NA	NA	NA	NA	240	NA	1	0	2	2	0	5.2	NA	NA	NA	NA	NA
101722	10	1	72	1	1	0.58	7057.140055	7229.027439	2	142	7.8	0.9	5.9	167	65	1.68	172	4.45	30	0.339	101	2.612	1	30.4	1	1	NA	NA	NA	NA	NA	120	NA	2	1	2	3	1	5.7	15343.66679	139	7.72	10.55	63.3
101723	10	2	69	3	4	1.6	21540.00855	20437.48329	1	139	7.2	2.7	3.5	198	68	1.76	199	5.15	NA	NA	NA	NA	1	28.1	1	2	NA	NA	NA	NA	NA	240	NA	2	0	0	0	0	5.6	NA	NA	NA	NA	NA
101724	10	1	60	4	4	5	9046.889589	9912.876284	2	141	4.8	2.2	1.9	219	60	1.55	224	5.79	114	1.287	141	3.646	1	25.6	2	2	NA	NA	NA	NA	NA	240	NA	1	0	0	0	0	4.8	23451.05315	96	5.33	4.12	24.72
101725	10	2	59	5	5	4.62	11579.83167	11704.52007	2	140	5.5	1.9	3.3	165	90	2.33	187	4.84	52	0.587	87	2.25	1	20.6	2	2	NA	NA	NA	NA	NA	180	NA	2	0	0	0	0	5.4	27440.0239	99	5.5	2.45	14.7
101726	10	1	61	5	3	3.67	20868.89338	21031.25189	1	143	8.1	1.8	5.3	194	39	1.01	124	3.21	77	0.869	70	1.81	1	27.6	1	1	NA	NA	NA	NA	NA	300	NA	1	0	2	2	0	7.1	44795.52598	161	8.94	37.75	226.5
101727	10	1	37	2	4	1.01	30942.3089	30392.33444	1	145	8	2	5	258	51	1.32	234	6.05	124	1.4	158	4.086	1	32.9	2	2	NA	NA	NA	NA	NA	360	NA	1	0	1	1	0	5.7	65779.32198	112	6.22	13.19	79.14
101728	10	1	65	4	5	0.25	8671.271449	9003.73973	1	141	5.2	2.1	2.6	228	61	1.58	233	6.03	NA	NA	NA	NA	1	28	1	3	NA	NA	NA	NA	NA	120	NA	2	0	1	1	0	6.7	NA	NA	NA	NA	NA
101729	10	1	68	4	2	NA	7947.148701	9167.946121	2	146	NA	NA	NA	NA	NA	NA	NA	NA	NA	NA	NA	NA	NA	24.7	2	2	NA	NA	NA	NA	NA	420	NA	1	NA	NA	NA	NA	NA	NA	NA	NA	NA	NA
101730	10	1	73	3	3	2.37	7135.056421	9478.71354	2	139	4.7	0.6	3.5	171	41	1.06	172	4.45	105	1.185	110	2.845	1	34	2	2	NA	NA	NA	NA	NA	540	NA	1	0	0	0	0	6.2	28670.93184	109	6.05	17.93	107.58
101731	10	1	46	1	3	0.8	78174.5887	87512.45711	1	137	7.8	2.7	4.2	223	41	1.06	259	6.7	198	2.235	178	4.603	1	26.4	2	2	NA	NA	NA	NA	NA	60	NA	1	0	3	3	1	5.4	163194.5789	94	5.22	5.89	35.34
101732	10	1	39	3	5	5	124299.938	126474.1843	1	142	8.1	1.4	5.6	198	63	1.63	206	5.33	NA	NA	NA	NA	1	24.6	2	1	NA	NA	NA	NA	NA	180	NA	2	0	1	1	0	5.6	NA	NA	NA	NA	NA
101733	10	2	25	5	4	1.46	31398.1543	32275.22503	1	139	5.6	1.9	3	199	49	1.27	123	3.18	51	0.576	64	1.655	1	22.6	2	2	NA	NA	NA	NA	NA	360	2	2	0	1	1	0	5.4	72271.8812	92	5.11	8.91	53.46
101734	10	2	16	3	NA	3.46	66154.67474	67141.62408	1	140	8.3	2	5.5	292	46	1.19	158	4.09	NA	NA	NA	NA	NA	22.8	2	2	NA	NA	NA	NA	NA	NA	NA	NA	NA	NA	NA	NA	4.9	NA	NA	NA	NA	NA
101735	10	2	5	2	NA	0.81	23929.77632	23379.42462	1	135	NA	NA	NA	NA	NA	NA	NA	NA	NA	NA	NA	NA	NA	18.7	NA	2	NA	NA	NA	NA	NA	NA	NA	NA	NA	NA	NA	NA	NA	NA	NA	NA	NA	NA
101736	10	1	29	3	3	1.71	55636.11806	68748.45321	1	135	6.8	2.3	3.8	211	42	1.09	239	6.18	144	1.626	168	4.344	1	44.8	1	2	NA	NA	NA	NA	NA	180	NA	2	0	2	2	0	5.3	160998.1509	106	5.88	34.79	208.74
101737	10	1	57	3	3	1.25	30323.26604	30262.41463	2	143	9.4	2.6	5.5	260	41	1.06	202	5.22	90	1.016	143	3.698	1	22.8	1	2	NA	NA	NA	NA	NA	360	NA	1	0	1	1	0	5.4	65382.27681	95	5.27	3.9	23.4
101738	10	2	2	3	NA	5	31938.13798	35172.47562	2	134	9.7	5.4	3.4	364	NA	NA	NA	NA	NA	NA	NA	NA	NA	15.5	NA	2	NA	NA	NA	NA	NA	NA	NA	NA	NA	NA	NA	NA	NA	NA	NA	NA	NA	NA
101739	10	1	7	2	NA	NA	15640.19752	16188.4688	2	141	5.2	2.1	2.2	283	60	1.55	150	3.88	NA	NA	NA	NA	NA	16	NA	2	NA	NA	NA	NA	NA	NA	NA	NA	NA	NA	NA	NA	NA	NA	NA	NA	NA	NA
101740	10	2	59	4	4	2.43	9357.95904	10544.81767	1	147	7.7	3.4	3.6	289	72	1.86	265	6.85	137	1.547	166	4.293	1	25	2	3	NA	NA	NA	NA	NA	180	NA	1	0	2	2	0	5.7	30176.27891	96	5.33	9.64	57.84
101741	10	2	5	5	NA	5	10789.00552	13414.1959	2	138	8.8	3.7	3.8	376	NA	NA	NA	NA	NA	NA	NA	NA	NA	14.1	NA	2	NA	NA	NA	NA	NA	NA	NA	NA	NA	NA	NA	NA	NA	NA	NA	NA	NA	NA
101742	10	1	37	3	5	5	11537.41813	11341.70007	2	139	6.6	2	4.1	312	35	0.91	182	4.71	86	0.971	130	3.362	2	36	1	2	NA	NA	NA	NA	NA	540	NA	2	0	0	0	0	5	22749.3315	98	5.44	32.86	197.16
101743	10	1	74	2	2	1.52	13701.03494	15809.80438	1	138	5.5	1.5	3.4	136	48	1.24	111	2.87	NA	NA	NA	NA	1	26.8	1	2	NA	NA	NA	NA	NA	360	NA	2	1	1	2	0	5.7	NA	NA	NA	NA	NA
101744	10	1	25	3	3	3.54	141318.0272	158835.5044	2	141	8.1	2.1	5.2	336	43	1.11	215	5.56	NA	NA	NA	NA	1	38.7	2	2	NA	NA	NA	NA	NA	120	NA	1	0	0	0	0	5.4	NA	NA	NA	NA	NA
101745	10	1	18	5	NA	2.04	5890.704595	5781.444796	2	140	8.6	2.1	5.9	277	38	0.98	130	3.36	100	1.129	72	1.862	1	34.3	2	2	NA	NA	NA	NA	NA	300	NA	2	NA	NA	NA	NA	4.9	15512.76137	108	6	28.5	171
101746	10	2	3	2	NA	2.67	18901.62444	19905.1014	2	136	7	4	2.5	379	NA	NA	NA	NA	NA	NA	NA	NA	NA	13.9	NA	2	NA	NA	NA	NA	NA	NA	NA	NA	NA	NA	NA	NA	NA	NA	NA	NA	NA	NA
101747	10	2	7	3	NA	2.73	38177.26237	49564.52191	1	146	5.2	2.3	2.2	221	NA	NA	NA	NA	NA	NA	NA	NA	NA	17.8	NA	2	NA	NA	NA	NA	NA	NA	NA	NA	NA	NA	NA	NA	NA	NA	NA	NA	NA	NA
101748	10	1	8	3	NA	2.64	57451.37544	0	1	145	NA	NA	NA	NA	NA	NA	NA	NA	NA	NA	NA	NA	NA	NA	NA	2	NA	NA	NA	NA	NA	NA	NA	NA	NA	NA	NA	NA	NA	NA	NA	NA	NA	NA
101749	10	1	3	1	NA	1.7	20376.19436	24152.20021	2	148	10.5	5	4.8	372	NA	NA	NA	NA	NA	NA	NA	NA	NA	17.4	NA	2	NA	NA	NA	NA	NA	NA	NA	NA	NA	NA	NA	NA	NA	NA	NA	NA	NA	NA
101750	10	2	71	3	5	5	62031.38211	66919.66031	2	136	5.8	1.4	3.7	187	NA	NA	NA	NA	NA	NA	NA	NA	1	30.8	1	2	NA	NA	NA	NA	NA	360	NA	2	0	3	3	1	5.5	NA	NA	NA	NA	NA
101751	10	1	13	3	NA	1.24	31695.36947	32188.88091	2	147	NA	NA	NA	NA	NA	NA	NA	NA	NA	NA	NA	NA	NA	17.3	NA	2	NA	NA	NA	NA	NA	NA	NA	NA	NA	NA	NA	NA	NA	NA	NA	NA	NA	NA
101752	10	2	1	2	NA	NA	22873.37021	24431.63282	2	138	9.7	6.5	2.3	319	NA	NA	NA	NA	NA	NA	NA	NA	NA	NA	NA	2	NA	NA	NA	NA	NA	NA	NA	NA	NA	NA	NA	NA	NA	NA	NA	NA	NA	NA
101753	10	1	46	5	5	NA	20692.41324	20633.61235	1	136	10.2	3.2	6.3	244	43	1.11	188	4.86	NA	NA	NA	NA	NA	30.9	2	2	NA	NA	NA	NA	NA	660	NA	2	NA	NA	NA	NA	5.5	NA	NA	NA	NA	NA
101754	10	1	56	2	1	NA	26326.35352	26886.20058	1	138	7.3	2.2	4	216	51	1.32	188	4.86	126	1.423	112	2.896	1	30.8	2	2	NA	NA	NA	NA	NA	300	NA	2	1	1	2	0	6.5	61034.11736	109	6.05	12.58	75.48
101755	10	2	66	5	4	0.86	70529.02965	67700.4091	1	140	5.7	2.1	3	168	61	1.58	236	6.1	107	1.208	154	3.982	1	28.8	1	2	NA	NA	NA	NA	NA	600	NA	1	0	1	1	0	5.7	156800.495	94	5.22	11.32	67.92
101756	10	2	61	4	3	NA	11420.0459	12045.08268	1	147	5.1	2.3	2.2	339	66	1.71	210	5.43	51	0.576	134	3.465	2	48	1	2	NA	NA	NA	NA	NA	420	NA	2	0	3	3	1	5.2	28508.69432	110	6.11	10.38	62.28
101757	10	1	11	4	NA	3.13	7349.189715	7768.108516	1	144	NA	NA	NA	NA	NA	NA	NA	NA	NA	NA	NA	NA	NA	17.5	NA	2	NA	NA	NA	NA	NA	NA	NA	NA	NA	NA	NA	NA	NA	NA	NA	NA	NA	NA
101758	10	1	37	3	5	NA	257096.0851	257298.5897	2	144	9	3.3	4.7	311	37	0.96	204	5.28	241	2.721	119	3.077	2	23.6	2	2	NA	NA	NA	NA	NA	120	NA	1	0	1	1	0	4.6	0	95	5.27	16.95	101.7
101759	10	2	2	3	NA	0.79	8493.211286	8354.670494	2	139	6.7	3.8	1.9	352	NA	NA	NA	NA	NA	NA	NA	NA	NA	15.1	NA	2	NA	NA	NA	NA	NA	NA	NA	NA	NA	NA	NA	NA	NA	NA	NA	NA	NA	NA
101760	10	2	33	5	5	NA	15859.79636	15696.78045	2	138	NA	NA	NA	NA	NA	NA	NA	NA	NA	NA	NA	NA	2	34.1	2	2	NA	NA	NA	NA	NA	300	1	2	0	3	3	1	NA	NA	NA	NA	NA	NA
101761	10	1	44	5	2	1.15	22887.77912	23040.39955	2	136	9	3.1	5	238	45	1.16	115	2.97	NA	NA	NA	NA	1	35.4	1	1	NA	NA	NA	NA	NA	720	NA	1	0	1	1	0	6.4	NA	NA	NA	NA	NA
101762	10	2	80	3	4	5	46660.93218	54932.65707	2	138	4.8	0.9	3.1	156	66	1.71	223	5.77	97	1.095	138	3.569	1	33.7	2	2	NA	NA	NA	NA	NA	360	NA	2	0	0	0	0	5.4	128024.3336	104	5.77	11.52	69.12
101763	10	2	54	3	4	1.48	40637.71159	40119.86555	1	143	6.7	3.5	2.6	191	59	1.53	186	4.81	133	1.502	100	2.586	1	28	1	2	NA	NA	NA	NA	NA	720	NA	1	1	2	3	1	6.3	93128.50883	102	5.66	9.54	57.24
101764	10	1	49	4	4	5	18575.73834	20097.89691	1	134	7.6	1.1	5.5	127	56	1.45	206	5.33	NA	NA	NA	NA	1	30.5	1	2	NA	NA	NA	NA	NA	420	NA	1	0	0	0	0	5.7	NA	NA	NA	NA	NA
101765	10	2	32	4	2	4.98	42420.05687	41552.99332	1	144	12.4	3.8	7.3	290	50	1.29	155	4.01	NA	NA	NA	NA	1	31	2	2	NA	NA	NA	NA	NA	300	NA	1	0	2	2	0	5.7	NA	NA	NA	NA	NA
101766	10	2	55	5	5	3.43	13023.81781	13205.44906	1	136	8.7	3	4.8	278	48	1.24	132	3.41	NA	NA	NA	NA	2	28.3	2	1	NA	NA	NA	NA	NA	300	NA	2	0	0	0	0	7.2	NA	NA	NA	NA	NA
101767	10	1	1	1	NA	2.62	11539.19954	12314.54658	2	135	NA	NA	NA	NA	NA	NA	NA	NA	NA	NA	NA	NA	NA	NA	NA	2	NA	NA	NA	NA	NA	NA	NA	NA	NA	NA	NA	NA	NA	NA	NA	NA	NA	NA
101768	10	1	24	3	5	NA	207465.2153	229165.6139	1	141	4.2	1.7	2	301	62	1.6	152	3.93	48	0.542	80	2.069	1	22.5	2	2	NA	NA	NA	NA	NA	720	NA	2	0	0	0	0	5	492335.1636	111	6.16	10.31	61.86
101769	10	2	10	3	NA	4.88	92844.98914	103113.6047	1	141	NA	NA	NA	NA	NA	NA	NA	NA	NA	NA	NA	NA	NA	19.1	NA	2	NA	NA	NA	NA	NA	NA	NA	NA	NA	NA	NA	NA	NA	NA	NA	NA	NA	NA
101770	10	2	80	3	3	1.7	42666.59484	0	2	146	NA	NA	NA	NA	NA	NA	NA	NA	NA	NA	NA	NA	NA	NA	2	2	NA	NA	NA	NA	NA	120	NA	1	NA	NA	NA	NA	NA	NA	NA	NA	NA	NA
101771	10	1	80	2	9	NA	16965.85109	19180.14998	2	138	6.3	1.8	3.7	368	37	0.96	207	5.35	144	1.626	141	3.646	1	NA	1	2	NA	NA	NA	NA	NA	180	NA	1	NA	NA	NA	NA	6	54755.87008	110	6.11	6.11	36.66
101772	10	1	77	4	3	4.8	12660.42328	12905.45309	1	136	8.1	2	5	154	54	1.4	158	4.09	113	1.276	81	2.095	1	31	1	2	NA	NA	NA	NA	NA	300	NA	1	0	0	0	0	7.2	0	148	8.22	21.24	127.44
101773	10	1	8	4	NA	1.52	12838.37041	13773.59104	1	147	9.2	4.1	3.9	323	47	1.22	189	4.89	NA	NA	NA	NA	NA	22	NA	2	NA	NA	NA	NA	NA	NA	NA	NA	NA	NA	NA	NA	NA	NA	NA	NA	NA	NA
101774	10	1	28	3	4	1.14	78838.29421	85887.66637	1	135	10.5	3.5	6	246	41	1.06	226	5.84	NA	NA	NA	NA	NA	37.9	2	2	NA	NA	NA	NA	NA	480	NA	1	NA	NA	NA	NA	5.7	NA	NA	NA	NA	NA
101775	10	1	36	5	5	0.5	21536.30341	20864.34325	1	141	5.4	2.2	2.6	273	52	1.34	208	5.38	126	1.423	131	3.388	1	23.5	2	2	NA	NA	NA	NA	NA	240	NA	2	0	0	0	0	5.5	53922.55523	97	5.38	3.78	22.68
101776	10	1	0	1	NA	1.91	8011.82178	8958.621971	1	147	NA	NA	NA	NA	NA	NA	NA	NA	NA	NA	NA	NA	NA	NA	NA	NA	NA	NA	NA	NA	NA	NA	NA	NA	NA	NA	NA	NA	NA	NA	NA	NA	NA	NA
101777	10	1	64	4	3	4.86	12701.61774	13489.44343	2	134	7.4	1.6	4.5	197	39	1.01	182	4.71	NA	NA	NA	NA	NA	25.1	2	2	NA	NA	NA	NA	NA	600	NA	1	NA	NA	NA	NA	5.9	NA	NA	NA	NA	NA
101778	10	2	64	5	5	5	18764.93475	20204.41177	1	148	2.7	1.2	1.2	135	72	1.86	212	5.48	61	0.689	128	3.31	1	18.6	2	2	NA	NA	NA	NA	NA	360	NA	2	0	3	3	1	6	36272.47482	103	5.72	3.79	22.74
101779	10	2	55	3	3	NA	250579.8964	251900.6263	2	142	8.2	3.1	4.2	311	52	1.34	264	6.83	184	2.077	175	4.526	1	29.5	2	2	NA	NA	NA	NA	NA	180	NA	1	2	2	4	1	5.5	564462.5877	98	5.44	10.51	63.06
101780	10	2	65	3	4	5	109554.2131	111812.8525	2	136	6.6	1.9	4	209	65	1.68	200	5.17	139	1.569	107	2.767	1	23.5	1	2	NA	NA	NA	NA	NA	600	NA	2	0	0	0	0	5.9	260587.5392	109	6.05	11.86	71.16
101781	10	1	55	2	3	2.88	33745.3637	37370.72118	2	134	6.9	2.5	3.6	256	41	1.06	193	4.99	NA	NA	NA	NA	1	31.1	2	2	NA	NA	NA	NA	NA	300	NA	2	0	1	1	0	5.1	NA	NA	NA	NA	NA
101782	10	2	54	4	4	0	12463.15639	12660.25225	1	145	NA	NA	NA	NA	NA	NA	NA	NA	NA	NA	NA	NA	1	35.7	1	2	NA	NA	NA	NA	NA	180	NA	2	0	1	1	0	NA	0	NA	NA	NA	NA
101783	10	1	51	3	1	2.33	42722.29689	45531.11984	2	147	10.3	2.5	6.5	216	41	1.06	115	2.97	NA	NA	NA	NA	1	30.7	1	1	NA	NA	NA	NA	NA	120	NA	1	0	0	0	0	4.9	NA	NA	NA	NA	NA
101784	10	1	38	5	5	4.41	27019.57459	31805.38903	1	136	NA	NA	NA	NA	NA	NA	NA	NA	NA	NA	NA	NA	NA	26.8	2	2	NA	NA	NA	NA	NA	840	NA	2	NA	NA	NA	NA	NA	NA	NA	NA	NA	NA
101785	10	2	77	3	4	2.32	73825.36487	81998.3232	1	147	7	1.5	4.5	182	62	1.6	144	3.72	74	0.835	67	1.733	1	38.6	1	2	NA	NA	NA	NA	NA	360	NA	2	0	1	1	0	5.8	239695.1702	129	7.16	20.76	124.56
101786	10	1	53	3	4	1.76	40362.64443	42513.6064	1	145	9.1	2.4	5.7	210	35	0.91	140	3.62	NA	NA	NA	NA	1	35	2	2	NA	NA	NA	NA	NA	180	NA	1	0	1	1	0	5.7	NA	NA	NA	NA	NA
101787	10	1	30	4	4	4.07	16947.98412	21336.95441	2	148	5	0.6	3.4	110	53	1.37	131	3.39	121	1.366	54	1.396	1	34.2	2	2	NA	NA	NA	NA	NA	120	NA	2	0	0	0	0	4.6	50576.15482	87	4.83	6.89	41.34
101788	10	1	15	4	NA	1.39	14993.40337	15072.04204	1	136	NA	NA	NA	NA	NA	NA	NA	NA	NA	NA	NA	NA	NA	15.5	NA	2	NA	NA	NA	NA	NA	NA	NA	NA	NA	NA	NA	NA	NA	NA	NA	NA	NA	NA
101789	10	1	5	4	NA	1.04	8229.513188	8277.687626	1	147	6.7	2	3.7	384	NA	NA	NA	NA	NA	NA	NA	NA	NA	15.4	NA	2	NA	NA	NA	NA	NA	NA	NA	NA	NA	NA	NA	NA	NA	NA	NA	NA	NA	NA
101790	10	2	22	4	3	2.17	52301.94102	56533.58427	2	145	8.2	3.3	4.1	329	47	1.22	115	2.97	NA	NA	NA	NA	1	31.6	2	2	NA	NA	NA	NA	NA	360	2	2	0	3	3	1	5.5	NA	NA	NA	NA	NA
101791	10	2	1	3	NA	4.09	19253.03277	20448.40447	2	141	NA	NA	NA	NA	NA	NA	NA	NA	NA	NA	NA	NA	NA	NA	NA	2	NA	NA	NA	NA	NA	NA	NA	NA	NA	NA	NA	NA	NA	NA	NA	NA	NA	NA
101792	10	1	7	3	NA	1.55	14551.31875	15672.56782	1	142	8.1	3.5	3.6	334	56	1.45	134	3.47	NA	NA	NA	NA	NA	20	NA	2	NA	NA	NA	NA	NA	NA	NA	NA	NA	NA	NA	NA	NA	NA	NA	NA	NA	NA
101793	10	1	57	2	5	5	63716.56156	65389.96283	2	138	8.1	2.3	4.7	273	49	1.27	221	5.72	71	0.802	158	4.086	1	27.1	1	2	NA	NA	NA	NA	NA	720	NA	2	0	0	0	0	5.5	0	107	5.94	9.43	56.58
101794	10	1	63	1	9	NA	4838.208382	5200.067972	2	141	5.9	1.3	4	233	32	0.83	137	3.54	NA	NA	NA	NA	NA	31.4	1	1	NA	NA	NA	NA	NA	600	NA	1	NA	NA	NA	NA	5.7	NA	NA	NA	NA	NA
101795	10	2	40	1	3	0.81	49838.01316	55650.62119	2	137	9.9	2.3	6.9	239	37	0.96	150	3.88	NA	NA	NA	NA	2	26.7	2	2	NA	NA	NA	NA	NA	60	2	2	0	0	0	0	4.7	NA	NA	NA	NA	NA
101796	10	2	12	1	NA	1.11	26452.53401	27578.59959	1	135	8.6	2.3	5.2	240	42	1.09	141	3.65	NA	NA	NA	NA	NA	24.8	NA	2	NA	NA	NA	NA	NA	NA	NA	NA	NA	NA	NA	NA	5.1	NA	NA	NA	NA	NA
101797	10	1	1	3	NA	1.2	29067.3749	38840.30924	2	143	8.1	2	4.7	422	NA	NA	NA	NA	NA	NA	NA	NA	NA	NA	NA	2	NA	NA	NA	NA	NA	NA	NA	NA	NA	NA	NA	NA	NA	NA	NA	NA	NA	NA
101798	10	1	8	3	NA	1.92	35138.42023	39326.85587	2	143	6.5	2.1	3.7	229	64	1.66	133	3.44	NA	NA	NA	NA	NA	15.6	NA	2	NA	NA	NA	NA	NA	NA	NA	NA	NA	NA	NA	NA	NA	NA	NA	NA	NA	NA
101799	10	2	28	3	5	5	9553.74901	9413.96185	1	140	4.6	1.6	2.6	215	73	1.89	172	4.45	34	0.384	92	2.379	1	16.5	2	2	NA	NA	NA	NA	NA	480	NA	2	0	0	0	0	5.1	20996.97834	94	5.22	2.92	17.52
101800	10	1	6	4	NA	0.8	11590.7962	14426.45575	1	139	NA	NA	NA	NA	NA	NA	NA	NA	NA	NA	NA	NA	NA	17.4	NA	2	NA	NA	NA	NA	NA	NA	NA	NA	NA	NA	NA	NA	NA	NA	NA	NA	NA	NA
101801	10	2	11	5	NA	5	9689.334891	10076.03524	2	138	NA	NA	NA	NA	NA	NA	NA	NA	NA	NA	NA	NA	NA	19.5	NA	2	NA	NA	NA	NA	NA	NA	NA	NA	NA	NA	NA	NA	NA	NA	NA	NA	NA	NA
101802	10	2	57	5	5	5	11380.5397	12375.22211	2	136	2.7	1.5	0.9	150	104	2.69	226	5.84	29	0.327	116	3	1	20.4	2	2	NA	NA	NA	NA	NA	360	NA	1	0	2	2	0	5.3	25691.74831	96	5.33	4.77	28.62
101803	10	2	3	1	NA	NA	42294.03771	53643.96269	2	135	NA	NA	NA	NA	NA	NA	NA	NA	NA	NA	NA	NA	NA	16.3	NA	2	NA	NA	NA	NA	NA	NA	NA	NA	NA	NA	NA	NA	NA	NA	NA	NA	NA	NA
101804	10	1	9	4	NA	1.18	11722.5619	12576.50064	2	146	10	2.5	6.4	320	60	1.55	179	4.63	NA	NA	NA	NA	NA	25.7	NA	2	NA	NA	NA	NA	NA	NA	NA	NA	NA	NA	NA	NA	NA	NA	NA	NA	NA	NA
101805	10	2	80	3	5	5	42882.97929	0	2	141	NA	NA	NA	NA	NA	NA	NA	NA	NA	NA	NA	NA	NA	NA	1	2	NA	NA	NA	NA	NA	300	NA	2	NA	NA	NA	NA	NA	NA	NA	NA	NA	NA
101806	10	2	16	1	NA	0.52	15945.84498	16458.85765	2	142	5.8	2.3	2.8	269	63	1.63	149	3.85	NA	NA	NA	NA	NA	19.5	2	2	NA	NA	NA	NA	NA	NA	NA	NA	NA	NA	NA	NA	5.1	NA	NA	NA	NA	NA
101807	10	2	79	5	1	1.1	11624.3119	12649.70641	1	138	7.9	2	4.6	270	54	1.4	237	6.13	93	1.05	164	4.241	2	22.9	1	2	NA	NA	NA	NA	NA	480	NA	1	3	3	6	1	6.3	22578.65628	139	7.72	6.64	39.84
101808	10	1	10	5	NA	1.62	12800.82526	13846.82705	1	146	8.7	2.3	4.8	283	69	1.78	132	3.41	NA	NA	NA	NA	NA	16.1	NA	2	NA	NA	NA	NA	NA	NA	NA	NA	NA	NA	NA	NA	NA	NA	NA	NA	NA	NA
101809	10	1	61	3	4	4.56	18471.52794	19836.2217	2	147	6.6	1.4	4.5	272	23	0.59	84	2.17	NA	NA	NA	NA	1	39.4	1	1	NA	NA	NA	NA	NA	360	NA	1	0	3	3	1	6	NA	NA	NA	NA	NA
101810	10	1	8	1	NA	1.11	23112.00191	23965.07896	1	135	4.8	1.3	3	214	72	1.86	130	3.36	NA	NA	NA	NA	NA	16.4	NA	2	NA	NA	NA	NA	NA	NA	NA	NA	NA	NA	NA	NA	NA	NA	NA	NA	NA	NA
101811	10	1	69	2	4	0.4	14438.71946	14361.15688	1	139	10.4	2	7.5	181	64	1.66	164	4.24	NA	NA	NA	NA	1	27.9	1	2	NA	NA	NA	NA	NA	120	NA	2	0	3	3	1	5.4	NA	NA	NA	NA	NA
101812	10	1	8	4	NA	0.48	7769.848311	8243.349485	2	144	6.2	2.4	3	279	49	1.27	140	3.62	NA	NA	NA	NA	NA	22.1	NA	2	NA	NA	NA	NA	NA	NA	NA	NA	NA	NA	NA	NA	NA	NA	NA	NA	NA	NA
101813	10	1	15	4	NA	5	47013.83096	0	2	144	NA	NA	NA	NA	NA	NA	NA	NA	NA	NA	NA	NA	NA	NA	NA	2	NA	NA	NA	NA	NA	NA	NA	NA	NA	NA	NA	NA	NA	NA	NA	NA	NA	NA
101814	10	2	26	3	4	3.69	60882.66653	60314.39032	1	139	8.1	2	5.3	295	56	1.45	190	4.91	95	1.073	115	2.974	1	65.3	2	2	NA	NA	NA	NA	NA	600	NA	2	0	1	1	0	5.4	132716.5608	102	5.66	22.52	135.12
101815	10	2	6	5	NA	1.42	21282.32042	23849.09805	1	141	NA	NA	NA	NA	NA	NA	NA	NA	NA	NA	NA	NA	NA	22	NA	2	NA	NA	NA	NA	NA	NA	NA	NA	NA	NA	NA	NA	NA	NA	NA	NA	NA	NA
101816	10	2	0	4	NA	NA	4985.082592	5970.088405	1	147	NA	NA	NA	NA	NA	NA	NA	NA	NA	NA	NA	NA	NA	NA	NA	NA	NA	NA	NA	NA	NA	NA	NA	NA	NA	NA	NA	NA	NA	NA	NA	NA	NA	NA
101817	10	1	71	3	3	2.32	8896.617644	9040.020408	1	142	6.7	2.3	3.5	244	54	1.4	200	5.17	126	1.423	121	3.129	1	37.7	1	2	NA	NA	NA	NA	NA	120	NA	1	1	3	4	1	7.4	27343.98585	150	8.33	28.81	172.86
101818	10	1	19	3	NA	0.59	24634.96089	25536.34347	2	141	16.8	2.6	11.9	331	44	1.14	166	4.29	NA	NA	NA	NA	1	28.1	2	2	NA	NA	NA	NA	NA	360	NA	2	NA	NA	NA	NA	5.2	NA	NA	NA	NA	NA
101819	10	1	7	5	NA	2.2	16137.45853	17503.08079	1	137	8.3	2.8	4.2	376	45	1.16	122	3.15	NA	NA	NA	NA	NA	24.8	NA	2	NA	NA	NA	NA	NA	NA	NA	NA	NA	NA	NA	NA	NA	NA	NA	NA	NA	NA
101820	10	1	9	1	NA	NA	25830.88898	26784.32169	1	138	8	3.6	3.4	341	71	1.84	174	4.5	NA	NA	NA	NA	NA	15.8	NA	2	NA	NA	NA	NA	NA	NA	NA	NA	NA	NA	NA	NA	NA	NA	NA	NA	NA	NA
101821	10	2	53	2	5	5	35550.50061	37082.36558	1	134	6.3	1.9	3.8	162	57	1.47	255	6.59	93	1.05	179	4.629	1	20.4	2	2	NA	NA	NA	NA	NA	120	NA	2	0	3	3	1	6.7	80383.60289	122	6.77	5.8	34.8
101822	10	1	40	3	2	2.03	79485.546	84038.37408	1	145	8.5	2.1	5.7	264	37	0.96	180	4.65	242	2.732	95	2.457	1	29.6	2	2	NA	NA	NA	NA	NA	120	NA	1	0	0	0	0	5.5	152468.686	111	6.16	11.22	67.32
101823	10	1	67	4	3	1.46	12506.06219	13311.98375	2	147	9.3	3.1	5.5	199	52	1.34	158	4.09	NA	NA	NA	NA	1	28.2	2	2	NA	NA	NA	NA	NA	420	NA	1	0	0	0	0	4.1	NA	NA	NA	NA	NA
101824	10	2	64	4	1	1.13	12134.02286	11804.37951	2	147	7.6	2.7	3.9	336	NA	NA	NA	NA	NA	NA	NA	NA	1	37.9	1	2	NA	NA	NA	NA	NA	480	NA	1	0	3	3	1	6.3	33056.55117	108	6	NA	NA
101825	10	1	16	3	NA	1.05	30435.64399	31126.79266	2	141	6.7	1.8	3.9	191	NA	NA	NA	NA	NA	NA	NA	NA	NA	27.2	2	2	NA	NA	NA	NA	NA	NA	NA	NA	NA	NA	NA	NA	5	76517.24859	111	6.16	NA	NA
101826	10	1	15	4	NA	1.74	12933.52243	13196.2383	1	147	9.4	2.6	5.4	253	71	1.84	146	3.78	88	0.994	57	1.474	NA	19.6	NA	2	NA	NA	NA	NA	NA	NA	NA	NA	NA	NA	NA	NA	5	37312.70277	89	4.94	16.66	99.96
101827	10	1	4	5	NA	5	11441.43584	12261.99095	1	137	8.7	2	5.6	304	NA	NA	NA	NA	NA	NA	NA	NA	NA	14.9	NA	2	NA	NA	NA	NA	NA	NA	NA	NA	NA	NA	NA	NA	NA	NA	NA	NA	NA	NA
101828	10	2	32	5	3	1.67	31602.13423	34279.93005	1	137	5.7	1.9	3.2	222	57	1.47	150	3.88	56	0.632	82	2.121	2	29	2	2	NA	NA	NA	NA	NA	360	2	2	0	2	2	0	5.4	76760.89105	100	5.55	9.94	59.64
101829	10	1	63	3	3	5	101504.553	104496.0936	2	141	7.2	3.1	3.1	228	42	1.09	120	3.1	113	1.276	55	1.422	1	42.8	1	1	NA	NA	NA	NA	NA	720	NA	2	0	0	0	0	6.1	250860.511	114	6.33	40.1	240.6
101830	10	2	45	4	4	2.79	19480.22896	19901.88941	1	140	7	3.2	3	277	41	1.06	160	4.14	46	0.519	110	2.845	1	36.5	1	2	NA	NA	NA	NA	NA	360	NA	2	0	1	1	0	5.6	60558.41617	99	5.5	17.15	102.9
101831	10	2	3	3	NA	5	28486.23675	28339.85942	2	142	NA	NA	NA	NA	NA	NA	NA	NA	NA	NA	NA	NA	NA	19.1	NA	2	NA	NA	NA	NA	NA	NA	NA	NA	NA	NA	NA	NA	NA	NA	NA	NA	NA	NA
101832	10	2	59	3	4	3.39	136988.1163	136083.0967	1	141	6.7	1.8	4.1	266	78	2.02	226	5.84	NA	NA	NA	NA	1	30.1	2	2	NA	NA	NA	NA	NA	360	NA	2	1	0	1	0	5.3	NA	NA	NA	NA	NA
101833	10	1	9	2	NA	0	24580.50643	25487.78681	1	135	4.9	2.2	2.1	267	61	1.58	183	4.73	NA	NA	NA	NA	NA	16.9	NA	2	NA	NA	NA	NA	NA	NA	NA	NA	NA	NA	NA	NA	NA	NA	NA	NA	NA	NA
101834	10	2	66	4	5	4.15	24331.80479	26463.28403	1	141	7.2	2.3	4	279	60	1.55	210	5.43	NA	NA	NA	NA	1	36	2	2	NA	NA	NA	NA	NA	180	NA	2	1	1	2	0	6	NA	NA	NA	NA	NA
101835	10	1	11	4	NA	0.73	11485.25669	12139.93974	1	141	5.3	1.7	2.7	212	51	1.32	146	3.78	NA	NA	NA	NA	NA	18.5	NA	2	NA	NA	NA	NA	NA	NA	NA	NA	NA	NA	NA	NA	NA	NA	NA	NA	NA	NA
101836	10	2	14	1	NA	0.12	27359.10009	28239.3021	2	144	NA	NA	NA	NA	NA	NA	NA	NA	NA	NA	NA	NA	NA	19.3	NA	2	NA	NA	NA	NA	NA	NA	NA	NA	NA	NA	NA	NA	NA	0	NA	NA	NA	NA
101837	10	2	72	1	1	3.11	35281.94038	36636.67536	2	136	5.5	2.3	2.4	315	35	0.91	216	5.59	NA	NA	NA	NA	1	24.5	1	1	NA	NA	NA	NA	NA	15	NA	2	2	2	4	1	5.9	NA	NA	NA	NA	NA
101838	10	2	30	3	4	1.22	31677.59807	30877.53028	1	146	4.8	1.5	2.8	261	52	1.34	201	5.2	NA	NA	NA	NA	1	27.2	2	1	NA	NA	NA	NA	NA	180	2	2	0	1	1	0	9.4	NA	NA	NA	NA	NA
101839	10	2	74	5	3	3.46	97075.95954	112251.2397	2	142	9.4	2.3	6.2	219	76	1.97	223	5.77	NA	NA	NA	NA	1	29.9	1	1	NA	NA	NA	NA	NA	360	NA	2	0	1	1	0	7.8	NA	NA	NA	NA	NA
101840	10	1	74	3	3	1.71	9685.68877	10237.30737	1	142	8.5	2.4	5	173	42	1.09	190	4.91	NA	NA	NA	NA	1	34.1	2	1	NA	NA	NA	NA	NA	600	NA	1	0	1	1	0	7.2	NA	NA	NA	NA	NA
101841	10	1	48	4	5	5	25299.83679	25748.57035	1	144	NA	NA	NA	NA	NA	NA	NA	NA	NA	NA	NA	NA	1	28	1	2	NA	NA	NA	NA	NA	480	NA	2	0	0	0	0	NA	NA	NA	NA	NA	NA
101842	10	2	30	5	2	1.06	22842.30533	22716.69651	1	137	7.2	2	4.4	148	59	1.53	171	4.42	62	0.7	100	2.586	NA	29	2	2	NA	NA	NA	NA	NA	120	NA	2	NA	NA	NA	NA	5.2	50868.06956	94	5.22	11.91	71.46
101843	10	2	77	3	3	1.6	48249.81648	50299.07623	2	140	8.7	1.5	6.3	244	85	2.2	217	5.61	NA	NA	NA	NA	1	29.3	1	2	NA	NA	NA	NA	NA	480	NA	2	1	3	4	1	5.7	NA	NA	NA	NA	NA
101844	10	2	21	5	4	2.46	26446.24095	29961.59552	1	138	7.7	2.8	4.2	427	42	1.09	146	3.78	NA	NA	NA	NA	1	37.2	2	2	NA	NA	NA	NA	NA	720	NA	2	0	1	1	0	4.7	NA	NA	NA	NA	NA
101845	10	2	38	5	2	1.34	37142.33526	39056.50411	1	135	7.7	2	5	280	35	0.91	224	5.79	142	1.603	161	4.163	1	33.5	1	2	NA	NA	NA	NA	NA	900	2	1	2	3	5	1	5.1	90239.15062	105	5.83	8.57	51.42
101846	10	1	51	3	3	5	223572.9588	225011.2187	2	142	5.5	2.4	2.3	232	56	1.45	186	4.81	NA	NA	NA	NA	1	23.1	2	2	NA	NA	NA	NA	NA	240	NA	1	0	3	3	1	4.9	NA	NA	NA	NA	NA
101847	10	2	63	4	4	3.03	10729.58322	10341.2696	1	137	5.5	2.5	2.3	275	86	2.22	222	5.74	63	0.711	123	3.181	2	33.6	2	2	NA	NA	NA	NA	NA	240	NA	2	0	2	2	0	5.7	22960.65803	97	5.38	14.27	85.62
101848	10	2	56	1	3	2.31	26024.13416	28232.47947	2	141	16.9	2.1	13.6	315	48	1.24	155	4.01	73	0.824	92	2.379	1	19	2	2	NA	NA	NA	NA	NA	30	NA	1	0	0	0	0	5.8	74500.02898	102	5.66	3.42	20.52
101849	10	2	0	1	NA	1.33	8559.896964	8979.762261	1	143	NA	NA	NA	NA	NA	NA	NA	NA	NA	NA	NA	NA	NA	NA	NA	NA	NA	NA	NA	NA	NA	NA	NA	NA	NA	NA	NA	NA	NA	NA	NA	NA	NA	NA
101850	10	1	28	1	4	5	30927.99862	37289.39442	2	136	10.8	3.4	6.3	340	31	0.8	155	4.01	NA	NA	NA	NA	1	30.2	2	2	NA	NA	NA	NA	NA	360	NA	2	0	2	2	0	5.5	NA	NA	NA	NA	NA
101851	10	1	40	2	1	2.31	27373.77872	27419.04671	2	141	6.2	2.2	3.4	246	29	0.75	218	5.64	417	4.708	NA	NA	1	27.3	9	2	NA	NA	NA	NA	NA	360	NA	1	0	0	0	0	5.6	62905.9761	109	6.05	12.1	72.6
101852	10	1	32	5	4	1.32	16449.04954	16558.78196	1	138	NA	NA	NA	NA	NA	NA	NA	NA	NA	NA	NA	NA	NA	21.5	2	2	NA	NA	NA	NA	NA	780	NA	1	NA	NA	NA	NA	NA	NA	NA	NA	NA	NA
101853	10	1	30	1	3	1.36	44656.28629	47281.13587	2	136	8.5	2.4	5.3	259	50	1.29	226	5.84	NA	NA	NA	NA	1	30	2	2	NA	NA	NA	NA	NA	180	NA	1	0	1	1	0	5.4	NA	NA	NA	NA	NA
101854	10	1	1	5	NA	1.46	12276.65542	13392.3149	1	139	NA	NA	NA	NA	NA	NA	NA	NA	NA	NA	NA	NA	NA	NA	NA	2	NA	NA	NA	NA	NA	NA	NA	NA	NA	NA	NA	NA	NA	NA	NA	NA	NA	NA
101855	10	2	11	4	NA	0.69	13638.84974	14041.67676	1	141	10.8	3.2	6.1	485	47	1.22	159	4.11	NA	NA	NA	NA	NA	32.3	NA	2	NA	NA	NA	NA	NA	NA	NA	NA	NA	NA	NA	NA	NA	NA	NA	NA	NA	NA
101856	10	2	70	5	1	NA	10709.15009	0	1	136	NA	NA	NA	NA	NA	NA	NA	NA	NA	NA	NA	NA	NA	NA	1	1	NA	NA	NA	NA	NA	180	NA	2	NA	NA	NA	NA	NA	NA	NA	NA	NA	NA
101857	10	2	7	5	NA	1.67	7611.381679	8145.756958	1	137	5.1	2	2.5	223	45	1.16	121	3.13	NA	NA	NA	NA	NA	15.6	NA	2	NA	NA	NA	NA	NA	NA	NA	NA	NA	NA	NA	NA	NA	NA	NA	NA	NA	NA
101858	10	1	13	4	NA	1.98	13247.93536	14085.7289	1	145	NA	NA	NA	NA	NA	NA	NA	NA	NA	NA	NA	NA	NA	22	NA	2	NA	NA	NA	NA	NA	NA	NA	NA	NA	NA	NA	NA	NA	NA	NA	NA	NA	NA
101859	10	2	64	5	4	0.74	12064.50396	12843.11653	2	147	4.2	1.8	2	229	53	1.37	233	6.03	NA	NA	NA	NA	1	30.2	1	2	NA	NA	NA	NA	NA	300	NA	1	1	2	3	1	5.6	NA	NA	NA	NA	NA
101860	10	2	77	5	1	0.56	14530.99601	14558.55239	1	138	NA	NA	NA	NA	NA	NA	NA	NA	NA	NA	NA	NA	2	28.9	1	1	NA	NA	NA	NA	NA	720	NA	2	NA	2	NA	NA	NA	0	NA	NA	NA	NA
101861	10	2	49	3	4	5	122773.2689	123760.1701	2	141	4.1	1.4	2.2	331	76	1.97	171	4.42	31	0.35	89	2.302	1	26.4	2	2	NA	NA	NA	NA	NA	660	NA	1	0	0	0	0	5.4	277323.5894	95	5.27	8.32	49.92
101862	10	1	37	1	2	NA	35232.80499	38152.6566	2	147	9.8	2.5	6.2	257	40	1.03	197	5.09	187	2.111	120	3.103	1	37.2	2	2	NA	NA	NA	NA	NA	240	NA	1	0	0	0	0	5.5	100521.1621	92	5.11	11.96	71.76
101863	10	1	12	5	NA	1.02	8832.165447	8903.379941	1	137	7.6	2.4	4.1	313	50	1.29	182	4.71	81	0.914	116	3	NA	31.8	NA	2	NA	NA	NA	NA	NA	NA	NA	NA	NA	NA	NA	NA	5.2	23889.53165	102	5.66	19.27	115.62
101864	10	2	72	5	4	1.8	9917.757499	10463.392	2	140	6.7	2.3	3.6	282	57	1.47	303	7.84	104	1.174	225	5.819	2	25.8	2	2	NA	NA	NA	NA	NA	120	NA	2	0	2	2	0	5.4	18784.6658	111	6.16	7.68	46.08
101865	10	2	53	4	4	1.24	31439.77889	31996.4536	2	145	5.3	2.8	2.1	278	78	2.02	181	4.68	126	1.423	78	2.017	1	25.5	2	2	NA	NA	NA	NA	NA	240	NA	1	0	1	1	0	6	91564.7798	115	6.38	10.57	63.42
101866	10	1	52	4	2	1.52	28618.07787	31161.04826	2	146	11.9	2.6	8	300	36	0.93	212	5.48	143	1.614	147	3.801	1	32.4	1	2	NA	NA	NA	NA	NA	420	NA	1	1	3	4	1	6.4	78932.46568	110	6.11	15.64	93.84
101867	10	2	22	2	4	1.79	40855.94272	44623.92039	2	146	9.7	2.6	6.2	276	54	1.4	183	4.73	NA	NA	NA	NA	1	32.3	2	2	NA	NA	NA	NA	NA	480	NA	2	0	0	0	0	5	NA	NA	NA	NA	NA
101868	10	1	14	1	NA	1.04	18379.40295	18831.02318	2	141	3.4	1.3	1.6	249	68	1.76	138	3.57	NA	NA	NA	NA	NA	18.4	NA	2	NA	NA	NA	NA	NA	NA	NA	NA	NA	NA	NA	NA	5.6	NA	NA	NA	NA	NA
101869	10	1	16	1	NA	1.96	32305.99273	33808.39053	1	137	5.3	1.1	3.3	215	54	1.4	136	3.52	47	0.531	73	1.888	NA	23.2	2	2	NA	NA	NA	NA	NA	NA	NA	NA	NA	NA	NA	NA	5.5	82424.9539	98	5.44	3.21	19.26
101870	10	2	66	3	5	5	289018.0479	302724.8334	1	143	4.9	1.7	2.6	212	56	1.45	220	5.69	NA	NA	NA	NA	2	25.3	2	2	NA	NA	NA	NA	NA	240	NA	2	0	2	2	0	5.6	NA	NA	NA	NA	NA
101871	10	2	36	3	2	0.28	57537.8523	60731.14386	2	142	7.7	2.7	3.7	391	46	1.19	183	4.73	NA	NA	NA	NA	1	30.3	2	2	NA	NA	NA	NA	NA	240	2	1	1	3	4	1	5.4	NA	NA	NA	NA	NA
101872	10	1	8	3	NA	1.82	28507.71734	30206.71848	1	146	9.7	1.9	6.9	331	80	2.07	172	4.45	NA	NA	NA	NA	NA	15.9	NA	2	NA	NA	NA	NA	NA	NA	NA	NA	NA	NA	NA	NA	NA	NA	NA	NA	NA	NA
101873	10	1	8	5	NA	1.88	7620.512072	8306.065353	1	138	8.1	3.4	3.7	301	57	1.47	149	3.85	NA	NA	NA	NA	NA	16.3	NA	2	NA	NA	NA	NA	NA	NA	NA	NA	NA	NA	NA	NA	NA	NA	NA	NA	NA	NA
101874	10	2	63	5	5	5	14896.6258	16183.87603	2	136	11.2	3	7.2	301	52	1.34	163	4.22	NA	NA	NA	NA	1	20.9	1	2	NA	NA	NA	NA	NA	180	NA	2	0	2	2	0	5.8	NA	NA	NA	NA	NA
101875	10	2	49	5	5	5	19943.63354	20413.50791	2	138	7.1	3	3.4	289	69	1.78	321	8.3	NA	NA	NA	NA	1	28.6	2	2	NA	NA	NA	NA	NA	360	NA	2	0	0	0	0	5.6	NA	NA	NA	NA	NA
101876	10	2	38	4	5	5	32720.15377	32802.85233	2	147	5.6	1.6	3	334	62	1.6	186	4.81	NA	NA	NA	NA	1	36.1	1	2	NA	NA	NA	NA	NA	360	2	2	0	1	1	0	5.2	NA	NA	NA	NA	NA
101877	10	2	2	3	NA	2.87	25043.85869	0	2	143	NA	NA	NA	NA	NA	NA	NA	NA	NA	NA	NA	NA	NA	NA	NA	2	NA	NA	NA	NA	NA	NA	NA	NA	NA	NA	NA	NA	NA	NA	NA	NA	NA	NA
101878	10	2	50	2	1	4.07	22221.95203	21905.79853	1	135	12.3	2.7	8.8	427	57	1.47	154	3.98	45	0.508	88	2.276	NA	NA	1	2	NA	NA	NA	NA	NA	25	NA	2	NA	NA	NA	NA	6	51824.1637	116	6.44	12.58	75.48
101879	10	2	56	1	4	4.23	38783.12911	38459.11314	1	148	8.3	1.7	6	263	75	1.94	183	4.73	NA	NA	NA	NA	1	24.3	2	2	NA	NA	NA	NA	NA	300	NA	2	0	1	1	0	5	NA	NA	NA	NA	NA
101880	10	1	21	5	4	0.21	24355.67081	24599.64335	1	137	4.9	1.7	2.6	248	48	1.24	184	4.76	83	0.937	119	3.077	1	34.1	2	2	NA	NA	NA	NA	NA	480	NA	2	0	0	0	0	5.1	58309.8856	95	5.27	22.7	136.2
101881	10	1	1	4	NA	0	11548.41436	11783.47594	1	143	NA	NA	NA	NA	NA	NA	NA	NA	NA	NA	NA	NA	NA	NA	NA	2	NA	NA	NA	NA	NA	NA	NA	NA	NA	NA	NA	NA	NA	NA	NA	NA	NA	NA
101882	10	2	52	4	3	1.18	27720.83009	28606.82827	2	146	4.4	2.6	1.3	386	57	1.47	195	5.04	50	0.565	128	3.31	1	27.3	2	2	NA	NA	NA	NA	NA	180	NA	2	0	1	1	0	5.6	81864.63302	93	5.16	9.1	54.6
101883	10	1	76	3	4	4.1	42650.94527	47069.60276	2	134	8	1.4	5.6	177	39	1.01	154	3.98	90	1.016	97	2.508	1	28.4	1	1	NA	NA	NA	NA	NA	420	NA	2	1	2	3	1	5.9	101622.585	116	6.44	2.96	17.76
101884	10	1	70	3	3	3.73	94242.22993	101571.6178	1	138	6.4	2.1	3.5	242	42	1.09	186	4.81	NA	NA	NA	NA	1	30.9	2	2	NA	NA	NA	NA	NA	240	NA	1	1	1	2	0	6.1	NA	NA	NA	NA	NA
101885	10	2	43	3	5	1.81	34006.27182	35189.16895	1	141	4.5	1.7	2.3	191	69	1.78	189	4.89	63	0.711	107	2.767	2	21.2	2	2	NA	NA	NA	NA	NA	120	2	2	0	1	1	0	5.4	81683.09605	93	5.16	3.04	18.24
101886	10	2	31	5	5	0.82	24997.95731	0	2	144	NA	NA	NA	NA	NA	NA	NA	NA	NA	NA	NA	NA	NA	NA	2	2	NA	NA	NA	NA	NA	600	NA	2	NA	NA	NA	NA	NA	NA	NA	NA	NA	NA
101887	10	1	5	1	NA	2.04	31162.81769	35546.85265	2	143	7.1	2.2	3.9	260	NA	NA	NA	NA	NA	NA	NA	NA	NA	17.5	NA	2	NA	NA	NA	NA	NA	NA	NA	NA	NA	NA	NA	NA	NA	NA	NA	NA	NA	NA
101888	10	1	60	2	3	3.69	15766.8401	17472.01794	1	137	7.3	2.5	3.7	281	45	1.16	222	5.74	112	1.264	155	4.008	1	29.8	2	2	NA	NA	NA	NA	NA	240	NA	2	0	1	1	0	6.1	49490.46284	116	6.44	16.08	96.48
101889	10	2	5	3	NA	5	38058.93748	41211.29037	2	138	NA	NA	NA	NA	NA	NA	NA	NA	NA	NA	NA	NA	NA	15.8	NA	2	NA	NA	NA	NA	NA	NA	NA	NA	NA	NA	NA	NA	NA	NA	NA	NA	NA	NA
101890	10	1	8	1	NA	1.47	21967.2567	22737.32472	2	135	5.5	2.3	2.6	309	54	1.4	143	3.7	NA	NA	NA	NA	NA	15.6	NA	2	NA	NA	NA	NA	NA	NA	NA	NA	NA	NA	NA	NA	NA	NA	NA	NA	NA	NA
101891	10	2	76	4	2	1.09	14989.07977	0	2	145	NA	NA	NA	NA	NA	NA	NA	NA	NA	NA	NA	NA	NA	NA	1	2	NA	NA	NA	NA	NA	300	NA	2	NA	NA	NA	NA	NA	NA	NA	NA	NA	NA
101892	10	1	6	4	NA	2.6	25609.00681	28093.70423	1	143	8.2	5.1	2.3	304	55	1.42	152	3.93	NA	NA	NA	NA	NA	16.3	NA	2	NA	NA	NA	NA	NA	NA	NA	NA	NA	NA	NA	NA	NA	NA	NA	NA	NA	NA
101893	10	1	23	1	3	1.11	41290.08763	43826.99039	2	136	10.9	2.1	7.9	311	45	1.16	199	5.15	283	3.195	97	2.508	1	38.3	2	2	NA	NA	NA	NA	NA	180	NA	1	0	1	1	0	5.3	115471.3825	85	4.72	41.71	250.26
101894	10	2	46	5	5	1.43	6233.409551	6499.457089	2	140	6.2	1.6	3.8	177	178	4.6	251	6.49	86	0.971	56	1.448	1	21.4	2	2	NA	NA	NA	NA	NA	20	NA	1	0	0	0	0	4.9	18599.60371	91	5.05	3.37	20.22
101895	10	2	78	2	5	1.5	16321.35028	16195.43638	1	137	7	2.1	4	220	50	1.29	242	6.26	NA	NA	NA	NA	1	30.1	1	2	NA	NA	NA	NA	NA	480	NA	2	1	1	2	0	6.6	NA	NA	NA	NA	NA
101896	10	2	28	3	3	1.42	87243.90968	98240.42725	1	140	7.2	2.6	4	263	42	1.09	158	4.09	57	0.644	105	2.715	1	36.5	2	2	NA	NA	NA	NA	NA	60	2	2	0	1	1	0	6.3	226982.238	146	8.1	13.85	83.1
101897	10	2	0	3	NA	5	20282.46448	20232.36693	1	148	NA	NA	NA	NA	NA	NA	NA	NA	NA	NA	NA	NA	NA	NA	NA	NA	NA	NA	NA	NA	NA	NA	NA	NA	NA	NA	NA	NA	NA	NA	NA	NA	NA	NA
101898	10	2	13	5	NA	5	5649.05141	6432.175508	2	139	7.9	2.5	4.8	383	52	1.34	132	3.41	NA	NA	NA	NA	NA	16.5	NA	2	NA	NA	NA	NA	NA	NA	NA	NA	NA	NA	NA	NA	5.5	NA	NA	NA	NA	NA
101899	10	1	36	4	4	1.65	24211.38013	25849.1339	2	145	6.2	1.5	3.8	196	60	1.55	140	3.62	NA	NA	NA	NA	1	21.3	2	2	NA	NA	NA	NA	NA	480	NA	1	0	2	2	0	4.9	NA	NA	NA	NA	NA
101900	10	2	5	4	NA	1.62	12687.78718	12880.34432	1	144	6.3	1.9	3.7	256	NA	NA	NA	NA	NA	NA	NA	NA	NA	18.1	NA	2	NA	NA	NA	NA	NA	NA	NA	NA	NA	NA	NA	NA	NA	NA	NA	NA	NA	NA
101901	10	2	25	4	3	0	63367.22594	70274.9518	1	143	NA	NA	NA	NA	NA	NA	NA	NA	NA	NA	NA	NA	1	18.9	2	2	NA	NA	NA	NA	NA	240	2	2	0	2	2	0	NA	0	NA	NA	NA	NA
101902	10	1	10	3	NA	2.08	22135.05113	24119.53614	1	138	7.6	2.6	4.3	322	51	1.32	231	5.97	NA	NA	NA	NA	NA	20.6	NA	2	NA	NA	NA	NA	NA	NA	NA	NA	NA	NA	NA	NA	NA	NA	NA	NA	NA	NA
101903	10	2	33	1	3	NA	41952.39356	43655.81241	1	135	7.5	1.2	5.6	260	68	1.76	212	5.48	89	1.005	126	3.258	1	31.7	2	2	NA	NA	NA	NA	NA	240	2	2	0	2	2	0	5.1	92644.57166	95	5.27	4.76	28.56
101904	10	2	33	4	4	NA	35278.94609	33992.23112	2	134	10.2	2.4	7.1	354	65	1.68	179	4.63	NA	NA	NA	NA	1	29	2	2	NA	NA	NA	NA	NA	360	2	2	0	1	1	0	5.2	NA	NA	NA	NA	NA
101905	10	1	70	4	5	NA	6227.069519	5961.094642	2	136	6.4	2.1	3.4	256	38	0.98	247	6.39	NA	NA	NA	NA	1	26.5	2	1	NA	NA	NA	NA	NA	180	NA	1	0	1	1	0	6.7	NA	NA	NA	NA	NA
101906	10	1	0	3	NA	3.96	9328.749757	9250.939861	1	146	NA	NA	NA	NA	NA	NA	NA	NA	NA	NA	NA	NA	NA	NA	NA	NA	NA	NA	NA	NA	NA	NA	NA	NA	NA	NA	NA	NA	NA	NA	NA	NA	NA	NA
101907	10	2	13	4	NA	1.26	8491.215186	8745.164417	2	148	8	2.6	4.6	261	46	1.19	160	4.14	NA	NA	NA	NA	NA	30.2	NA	2	NA	NA	NA	NA	NA	NA	NA	NA	NA	NA	NA	NA	4.9	NA	NA	NA	NA	NA
101908	10	2	1	5	NA	5	15685.99677	14567.20449	1	136	NA	NA	NA	NA	NA	NA	NA	NA	NA	NA	NA	NA	NA	NA	NA	2	NA	NA	NA	NA	NA	NA	NA	NA	NA	NA	NA	NA	NA	NA	NA	NA	NA	NA
101909	10	1	0	3	NA	5	15191.2049	15687.46606	1	139	NA	NA	NA	NA	NA	NA	NA	NA	NA	NA	NA	NA	NA	NA	NA	NA	NA	NA	NA	NA	NA	NA	NA	NA	NA	NA	NA	NA	NA	NA	NA	NA	NA	NA
101910	10	2	80	3	3	1.78	17870.61889	25146.36115	2	139	8.2	2	5.1	196	71	1.84	160	4.14	65	0.734	76	1.965	1	30.8	2	1	NA	NA	NA	NA	NA	240	NA	2	1	3	4	1	8.3	56239.58645	133	7.38	8.31	49.86
101911	10	2	22	4	3	1.22	49451.26436	54676.70091	1	136	NA	NA	NA	NA	NA	NA	NA	NA	NA	NA	NA	NA	2	52.1	2	2	NA	NA	NA	NA	NA	300	2	2	NA	NA	NA	NA	NA	NA	NA	NA	NA	NA
101912	10	2	31	5	4	4.17	28903.25387	34041.35888	1	136	7.4	1.9	4.8	186	58	1.5	134	3.47	31	0.35	70	1.81	2	20.6	2	2	NA	NA	NA	NA	NA	180	2	2	0	1	1	0	5.1	76226.67364	91	5.05	9.8	58.8
101913	10	2	12	3	NA	5	49275.34072	52823.45817	2	137	7.9	3.3	3.8	302	56	1.45	171	4.42	80	0.903	99	2.56	NA	17.1	NA	2	NA	NA	NA	NA	NA	NA	NA	NA	NA	NA	NA	NA	5.2	129405.0485	88	4.88	6.46	38.76
101914	10	2	7	3	NA	5	54062.98186	58984.02502	1	147	9.7	3.5	5.3	280	54	1.4	184	4.76	NA	NA	NA	NA	NA	21.1	NA	2	NA	NA	NA	NA	NA	NA	NA	NA	NA	NA	NA	NA	NA	NA	NA	NA	NA	NA
101915	10	2	69	3	3	4.62	44225.6892	45505.92019	1	147	8.3	2.5	4.8	213	45	1.16	180	4.65	NA	NA	NA	NA	1	38.9	1	2	NA	NA	NA	NA	NA	360	NA	2	1	2	3	1	6	NA	NA	NA	NA	NA
101916	10	1	0	1	NA	0.49	14233.13418	14729.98778	1	135	NA	NA	NA	NA	NA	NA	NA	NA	NA	NA	NA	NA	NA	NA	NA	NA	NA	NA	NA	NA	NA	NA	NA	NA	NA	NA	NA	NA	NA	NA	NA	NA	NA	NA
101917	10	1	66	2	4	2.2	13548.59596	13286.54429	1	146	7.7	3.7	2.9	179	46	1.19	167	4.32	136	1.535	94	2.431	1	30.9	2	2	NA	NA	NA	NA	NA	420	NA	1	0	1	1	0	5.3	34755.02046	105	5.83	6.49	38.94
101918	10	2	7	3	NA	1.82	18872.1006	19924.40333	1	142	6.7	2.9	2.3	295	55	1.42	161	4.16	NA	NA	NA	NA	NA	16.7	NA	2	NA	NA	NA	NA	NA	NA	NA	NA	NA	NA	NA	NA	NA	NA	NA	NA	NA	NA
101919	10	1	33	5	5	2.44	20890.90017	25235.30931	1	139	5.7	2.9	2.3	140	NA	NA	NA	NA	NA	NA	NA	NA	1	27.4	2	2	NA	NA	NA	NA	NA	60	NA	1	1	1	2	0	5.6	71463.96434	104	5.77	NA	NA
101920	10	1	48	5	5	4.93	13076.15979	14741.55654	2	134	6.1	1.9	3.2	230	45	1.16	231	5.97	159	1.795	154	3.982	1	31.2	1	2	NA	NA	NA	NA	NA	420	NA	2	0	1	1	0	5.8	38099.79005	114	6.33	9.28	55.68
101921	10	1	73	3	4	1.95	11006.41117	0	1	142	NA	NA	NA	NA	NA	NA	NA	NA	NA	NA	NA	NA	NA	NA	1	1	NA	NA	NA	NA	NA	600	NA	2	NA	NA	NA	NA	NA	NA	NA	NA	NA	NA
101922	10	1	55	5	5	0.48	10073.79526	10772.89747	2	136	8.4	1.6	6.1	535	46	1.19	149	3.85	79	0.892	87	2.25	1	23.7	2	2	NA	NA	NA	NA	NA	480	NA	2	0	0	0	0	6	24655.93907	121	6.72	2	12
101923	10	2	12	4	NA	1.98	11990.76474	12763.44156	1	145	7.5	2.7	4.2	259	55	1.42	175	4.53	NA	NA	NA	NA	NA	28.7	NA	1	NA	NA	NA	NA	NA	NA	NA	NA	NA	NA	NA	NA	5.6	NA	NA	NA	NA	NA
101924	10	1	77	4	1	NA	11415.25803	11752.57237	1	138	NA	NA	NA	NA	NA	NA	NA	NA	NA	NA	NA	NA	1	45.4	1	1	NA	NA	NA	NA	NA	360	NA	2	0	3	3	1	NA	0	NA	NA	NA	NA
101925	10	2	13	5	NA	1	22217.63396	0	1	143	NA	NA	NA	NA	NA	NA	NA	NA	NA	NA	NA	NA	NA	NA	NA	2	NA	NA	NA	NA	NA	NA	NA	NA	NA	NA	NA	NA	NA	NA	NA	NA	NA	NA
101926	10	2	8	1	NA	2.86	18698.40122	19117.02083	2	142	5.9	2.8	2.6	403	41	1.06	107	2.77	NA	NA	NA	NA	NA	27.1	NA	2	NA	NA	NA	NA	NA	NA	NA	NA	NA	NA	NA	NA	NA	NA	NA	NA	NA	NA
101927	10	2	5	4	NA	NA	10033.49413	10869.53828	2	140	7.3	3.8	2.7	600	NA	NA	NA	NA	NA	NA	NA	NA	NA	15.7	NA	2	NA	NA	NA	NA	NA	NA	NA	NA	NA	NA	NA	NA	NA	NA	NA	NA	NA	NA
101928	10	2	42	4	4	2.77	18519.3742	19288.95953	1	146	9.8	4	4.8	283	48	1.24	206	5.33	NA	NA	NA	NA	1	39	2	2	NA	NA	NA	NA	NA	720	NA	2	0	1	1	0	5.9	NA	NA	NA	NA	NA
101929	10	2	6	4	NA	0.48	7911.83173	7974.792315	2	144	7.6	2.5	3.7	386	48	1.24	110	2.84	NA	NA	NA	NA	NA	16.6	NA	2	NA	NA	NA	NA	NA	NA	NA	NA	NA	NA	NA	NA	NA	NA	NA	NA	NA	NA
101930	10	1	8	2	NA	0.73	18309.54324	24110.14982	1	137	9.4	2.6	5.6	331	60	1.55	161	4.16	NA	NA	NA	NA	NA	18.3	NA	2	NA	NA	NA	NA	NA	NA	NA	NA	NA	NA	NA	NA	NA	NA	NA	NA	NA	NA
101931	10	2	15	1	NA	2.99	12187.03699	12439.53569	2	135	NA	NA	NA	NA	NA	NA	NA	NA	NA	NA	NA	NA	NA	33.2	NA	2	NA	NA	NA	NA	NA	NA	NA	NA	NA	NA	NA	NA	NA	0	NA	NA	NA	NA
101932	10	1	10	5	NA	1.7	9288.136097	10083.77085	1	142	8.9	3.1	5	223	54	1.4	150	3.88	NA	NA	NA	NA	NA	17.7	NA	2	NA	NA	NA	NA	NA	NA	NA	NA	NA	NA	NA	NA	NA	NA	NA	NA	NA	NA
101933	10	2	9	5	NA	3.21	9677.657505	10279.87071	2	140	5.3	2.2	2.1	307	59	1.53	184	4.76	NA	NA	NA	NA	NA	16	NA	2	NA	NA	NA	NA	NA	NA	NA	NA	NA	NA	NA	NA	NA	NA	NA	NA	NA	NA
101934	10	2	64	5	4	3.65	13204.32187	13902.70706	2	140	5.5	2	2.9	173	37	0.96	171	4.42	236	2.664	87	2.25	1	33.7	2	2	NA	NA	NA	NA	NA	420	NA	2	0	1	1	0	6	24959.18205	125	6.94	17.16	102.96
101935	10	2	19	5	NA	0.91	6169.672997	0	2	137	NA	NA	NA	NA	NA	NA	NA	NA	NA	NA	NA	NA	NA	NA	2	2	NA	NA	NA	NA	NA	600	NA	1	NA	NA	NA	NA	NA	NA	NA	NA	NA	NA
101936	10	2	80	4	2	2.94	19206.15909	19553.83187	1	137	5.7	2	2.8	126	60	1.55	129	3.34	60	0.677	57	1.474	1	44.7	1	2	NA	NA	NA	NA	NA	360	NA	1	3	0	3	1	6.2	46280.64667	100	5.55	8.94	53.64
101937	10	1	24	5	4	2.9	15975.30046	17769.462	1	135	6.7	2.3	3.7	196	54	1.4	157	4.06	100	1.129	83	2.146	NA	NA	2	2	NA	NA	NA	NA	NA	600	NA	2	NA	NA	NA	NA	4.9	0	97	5.38	30.01	180.06
101938	10	1	19	5	NA	0.7	7405.284357	7410.235407	1	138	6.6	2.5	3.6	139	25	0.65	127	3.28	NA	NA	NA	NA	2	26.7	2	2	NA	NA	NA	NA	NA	360	NA	2	NA	NA	NA	NA	5.2	NA	NA	NA	NA	NA
101939	10	2	10	1	NA	3.05	15768.82057	15591.57013	1	135	14.3	3.7	9	311	45	1.16	139	3.59	NA	NA	NA	NA	NA	25.4	NA	2	NA	NA	NA	NA	NA	NA	NA	NA	NA	NA	NA	NA	NA	NA	NA	NA	NA	NA
101940	10	1	30	5	5	NA	17986.50376	0	2	142	NA	NA	NA	NA	NA	NA	NA	NA	NA	NA	NA	NA	NA	NA	2	2	NA	NA	NA	NA	NA	360	NA	2	NA	NA	NA	NA	NA	NA	NA	NA	NA	NA
101941	10	2	44	4	5	3.3	17052.38115	17627.04117	2	145	5.4	2.7	2.1	258	77	1.99	199	5.15	NA	NA	NA	NA	1	43.3	2	2	NA	NA	NA	NA	NA	480	2	2	1	1	2	0	6	NA	NA	NA	NA	NA
101942	10	2	17	4	NA	1.44	17401.49896	18440.85804	2	140	8.6	3	4.4	437	34	0.88	179	4.63	129	1.456	119	3.077	NA	39.1	2	2	NA	NA	NA	NA	NA	NA	NA	NA	NA	NA	NA	NA	8.1	49008.54143	245	13.6	44.7	268.2
101943	10	2	13	2	NA	1.87	23450.0332	24204.47199	2	143	8.4	2	5.1	320	53	1.37	149	3.85	138	1.558	68	1.758	NA	24.7	NA	2	NA	NA	NA	NA	NA	NA	NA	NA	NA	NA	NA	NA	5.1	54113.06015	92	5.11	13.92	83.52
101944	10	1	2	3	NA	5	47760.73257	53536.04854	1	141	8.1	5.3	1.9	300	NA	NA	NA	NA	NA	NA	NA	NA	NA	16.2	NA	2	NA	NA	NA	NA	NA	NA	NA	NA	NA	NA	NA	NA	NA	NA	NA	NA	NA	NA
101945	10	1	74	3	4	1.79	11223.62067	12141.02156	1	142	4.9	0.6	3.8	155	70	1.81	170	4.4	NA	NA	NA	NA	1	19.1	2	2	NA	NA	NA	NA	NA	600	NA	1	1	1	2	0	6.1	NA	NA	NA	NA	NA
101946	10	1	1	3	NA	2.85	29713.67254	33031.46029	1	143	8	5.5	1.3	411	NA	NA	NA	NA	NA	NA	NA	NA	NA	NA	NA	2	NA	NA	NA	NA	NA	NA	NA	NA	NA	NA	NA	NA	NA	NA	NA	NA	NA	NA
101947	10	1	66	4	4	2.07	6610.975678	7087.032155	2	137	8.7	2	5.1	240	41	1.06	186	4.81	NA	NA	NA	NA	1	32.8	1	1	NA	NA	NA	NA	NA	840	NA	2	0	2	2	0	6.7	NA	NA	NA	NA	NA
101948	10	2	2	3	NA	1.11	19042.75916	20838.81365	1	145	10.1	5.4	3.6	281	NA	NA	NA	NA	NA	NA	NA	NA	NA	15.3	NA	2	NA	NA	NA	NA	NA	NA	NA	NA	NA	NA	NA	NA	NA	NA	NA	NA	NA	NA
101949	10	1	79	3	4	2.9	52784.53523	57099.05914	1	140	6.3	1.9	3.8	231	26	0.67	117	3.03	NA	NA	NA	NA	1	25.2	1	2	NA	NA	NA	NA	NA	180	NA	1	0	1	1	0	5.3	NA	NA	NA	NA	NA
101950	10	1	54	3	2	0.87	34687.53075	36239.57512	1	135	9	2.2	6	242	56	1.45	158	4.09	50	0.565	92	2.379	1	35.7	2	2	NA	NA	NA	NA	NA	600	NA	1	3	3	6	1	5.9	78295.99724	119	6.61	14.54	87.24
101951	10	2	19	4	NA	NA	10242.91469	10462.76983	1	147	3.4	1.3	1.7	61	48	1.24	114	2.95	31	0.35	60	1.552	2	34.4	2	2	NA	NA	NA	NA	NA	180	NA	2	NA	NA	NA	NA	5.2	0	189	10.5	236.59	1419.54
101952	10	1	9	1	NA	0.78	23112.00191	23965.07896	1	135	8.2	2.7	4.2	316	82	2.12	174	4.5	NA	NA	NA	NA	NA	20.5	NA	2	NA	NA	NA	NA	NA	NA	NA	NA	NA	NA	NA	NA	NA	NA	NA	NA	NA	NA
101953	10	1	3	3	NA	2.35	34801.42374	35570.1369	1	142	7.4	3.3	2.7	303	NA	NA	NA	NA	NA	NA	NA	NA	NA	16.6	NA	2	NA	NA	NA	NA	NA	NA	NA	NA	NA	NA	NA	NA	NA	NA	NA	NA	NA	NA
101954	10	2	1	1	NA	1.97	12294.69401	13092.69645	2	135	NA	NA	NA	NA	NA	NA	NA	NA	NA	NA	NA	NA	NA	NA	NA	2	NA	NA	NA	NA	NA	NA	NA	NA	NA	NA	NA	NA	NA	NA	NA	NA	NA	NA
101955	10	2	1	1	NA	0.5	11855.7792	12625.29332	2	137	8.2	3.5	3.5	342	NA	NA	NA	NA	NA	NA	NA	NA	NA	NA	NA	2	NA	NA	NA	NA	NA	NA	NA	NA	NA	NA	NA	NA	NA	NA	NA	NA	NA	NA
101956	10	1	2	5	NA	1.46	12276.65542	13392.3149	1	139	NA	NA	NA	NA	NA	NA	NA	NA	NA	NA	NA	NA	NA	16.1	NA	2	NA	NA	NA	NA	NA	NA	NA	NA	NA	NA	NA	NA	NA	NA	NA	NA	NA	NA
101957	10	2	35	5	3	4.09	20943.31209	23065.05649	2	146	4.2	1.6	2.2	167	83	2.15	169	4.37	34	0.384	79	2.043	1	26.1	2	2	NA	NA	NA	NA	NA	240	2	1	0	0	0	0	5.2	46360.1224	96	5.33	3.54	21.24
101958	10	1	4	3	NA	1.55	20544.62948	20920.4726	1	142	8.9	3.5	4.4	479	NA	NA	NA	NA	NA	NA	NA	NA	NA	15.7	NA	2	NA	NA	NA	NA	NA	NA	NA	NA	NA	NA	NA	NA	NA	NA	NA	NA	NA	NA
101959	10	2	70	3	3	1.83	47770.4078	49975.75983	1	142	7.8	2.5	4.4	244	64	1.66	228	5.9	NA	NA	NA	NA	1	29.8	2	2	NA	NA	NA	NA	NA	60	NA	2	2	3	5	1	5.4	NA	NA	NA	NA	NA
101960	10	1	6	3	NA	1.16	35088.47034	0	2	147	NA	NA	NA	NA	NA	NA	NA	NA	NA	NA	NA	NA	NA	NA	NA	2	NA	NA	NA	NA	NA	NA	NA	NA	NA	NA	NA	NA	NA	NA	NA	NA	NA	NA
101961	10	2	4	4	NA	0.4	12133.99269	12843.43478	2	145	4.1	2.6	1.1	350	NA	NA	NA	NA	NA	NA	NA	NA	NA	17.7	NA	2	NA	NA	NA	NA	NA	NA	NA	NA	NA	NA	NA	NA	NA	NA	NA	NA	NA	NA
101962	10	1	79	3	4	1.17	11166.093	12469.53806	1	137	7.1	2.5	3.4	257	44	1.14	160	4.14	NA	NA	NA	NA	1	32.1	1	1	NA	NA	NA	NA	NA	600	NA	1	2	0	2	0	7	NA	NA	NA	NA	NA
101963	10	1	0	3	NA	2.72	9497.487115	9882.806855	2	143	NA	NA	NA	NA	NA	NA	NA	NA	NA	NA	NA	NA	NA	NA	NA	NA	NA	NA	NA	NA	NA	NA	NA	NA	NA	NA	NA	NA	NA	NA	NA	NA	NA	NA
101964	10	2	11	4	NA	0.68	9109.949122	0	2	148	NA	NA	NA	NA	NA	NA	NA	NA	NA	NA	NA	NA	NA	NA	NA	2	NA	NA	NA	NA	NA	NA	NA	NA	NA	NA	NA	NA	NA	NA	NA	NA	NA	NA
101965	10	2	44	5	5	3.39	28429.53294	29550.74315	2	140	10.6	3.6	6	302	26	0.67	184	4.76	NA	NA	NA	NA	1	28.5	2	2	NA	NA	NA	NA	NA	300	2	2	0	0	0	0	5.7	NA	NA	NA	NA	NA
101966	10	1	24	2	3	1.3	37282.58989	46728.29183	2	137	6.9	3.2	2.9	246	55	1.42	178	4.6	94	1.061	104	2.689	1	20.3	2	2	NA	NA	NA	NA	NA	180	NA	1	0	0	0	0	5.5	109516.1526	104	5.77	5	30
101967	10	2	10	1	NA	0.81	42236.99591	44407.47484	2	137	NA	NA	NA	NA	NA	NA	NA	NA	NA	NA	NA	NA	NA	16.7	NA	2	NA	NA	NA	NA	NA	NA	NA	NA	NA	NA	NA	NA	NA	NA	NA	NA	NA	NA
101968	10	1	7	4	NA	NA	10826.29979	11710.95595	2	146	4.7	3	1.1	300	56	1.45	151	3.9	NA	NA	NA	NA	NA	NA	NA	2	NA	NA	NA	NA	NA	NA	NA	NA	NA	NA	NA	NA	NA	NA	NA	NA	NA	NA
101969	10	2	6	1	NA	1.29	24535.62922	25796.46856	2	135	NA	NA	NA	NA	NA	NA	NA	NA	NA	NA	NA	NA	NA	25.2	NA	2	NA	NA	NA	NA	NA	NA	NA	NA	NA	NA	NA	NA	NA	NA	NA	NA	NA	NA
101970	10	1	2	1	NA	0.45	14790.84689	16093.73738	1	148	8.9	3.2	4.8	341	NA	NA	NA	NA	NA	NA	NA	NA	NA	14.6	NA	2	NA	NA	NA	NA	NA	NA	NA	NA	NA	NA	NA	NA	NA	NA	NA	NA	NA	NA
101971	10	1	24	4	4	NA	19662.53911	19433.09542	1	147	6.3	1.7	3.9	191	44	1.14	106	2.74	NA	NA	NA	NA	1	19.6	2	2	NA	NA	NA	NA	NA	960	NA	1	0	1	1	0	5.4	NA	NA	NA	NA	NA
101972	10	2	15	4	NA	2.79	10845.67227	13036.62616	2	145	8.5	2.3	5.1	332	NA	NA	NA	NA	NA	NA	NA	NA	NA	21.4	NA	2	NA	NA	NA	NA	NA	NA	NA	NA	NA	NA	NA	NA	5.5	53153.88177	92	5.11	NA	NA
101973	10	2	37	4	2	1.14	44084.06645	48255.85914	1	143	NA	NA	NA	NA	NA	NA	NA	NA	NA	NA	NA	NA	2	37.6	2	2	NA	NA	NA	NA	NA	420	1	2	NA	NA	NA	NA	NA	NA	NA	NA	NA	NA
101974	10	1	4	3	NA	1.04	20481.30353	20855.98817	2	139	9	3.9	3.5	358	NA	NA	NA	NA	NA	NA	NA	NA	NA	16.4	NA	2	NA	NA	NA	NA	NA	NA	NA	NA	NA	NA	NA	NA	NA	NA	NA	NA	NA	NA
101975	10	2	45	4	4	NA	13481.03608	0	1	144	NA	NA	NA	NA	NA	NA	NA	NA	NA	NA	NA	NA	NA	NA	2	2	NA	NA	NA	NA	NA	600	NA	1	NA	NA	NA	NA	NA	NA	NA	NA	NA	NA
101976	10	1	38	5	2	1.02	27511.04131	35147.73471	1	144	8.9	3.1	4.7	234	35	0.91	207	5.35	NA	NA	NA	NA	1	27.9	2	2	NA	NA	NA	NA	NA	180	NA	2	0	1	1	0	6.1	NA	NA	NA	NA	NA
101977	10	1	45	4	5	NA	13432.36463	13072.39184	1	145	4.9	2.7	1.6	199	54	1.4	174	4.5	NA	NA	NA	NA	1	34.3	2	2	NA	NA	NA	NA	NA	540	NA	1	1	1	2	0	5.6	NA	NA	NA	NA	NA
101978	10	2	44	4	3	0.18	34767.21477	35035.76065	1	139	6.3	3.2	2.6	276	64	1.66	251	6.49	NA	NA	NA	NA	1	35.1	1	2	NA	NA	NA	NA	NA	120	2	2	0	2	2	0	5.7	NA	NA	NA	NA	NA
101979	10	1	1	4	NA	0	6482.925146	6867.434723	2	145	7.3	5.2	1.4	334	NA	NA	NA	NA	NA	NA	NA	NA	NA	NA	NA	2	NA	NA	NA	NA	NA	NA	NA	NA	NA	NA	NA	NA	NA	NA	NA	NA	NA	NA
101980	10	2	35	3	3	1.82	54569.96028	59023.2997	1	142	7.9	2.4	4.7	382	53	1.37	142	3.67	NA	NA	NA	NA	NA	16.8	2	2	NA	NA	NA	NA	NA	360	NA	1	NA	NA	NA	NA	5.5	NA	NA	NA	NA	NA
101981	10	2	67	5	5	NA	18594.17922	19910.36795	1	136	5.5	1.9	3	273	66	1.71	292	7.55	NA	NA	NA	NA	1	22.3	2	2	NA	NA	NA	NA	NA	480	NA	2	0	2	2	0	5.6	NA	NA	NA	NA	NA
101982	10	1	26	2	9	0.66	71608.5776	0	1	134	NA	NA	NA	NA	NA	NA	NA	NA	NA	NA	NA	NA	NA	NA	2	2	NA	NA	NA	NA	NA	480	NA	2	NA	NA	NA	NA	NA	NA	NA	NA	NA	NA
101983	10	1	7	5	NA	3.47	15657.44878	16407.7095	1	141	NA	NA	NA	NA	NA	NA	NA	NA	NA	NA	NA	NA	NA	15.9	NA	2	NA	NA	NA	NA	NA	NA	NA	NA	NA	NA	NA	NA	NA	NA	NA	NA	NA	NA
101984	10	2	7	1	NA	1.97	12759.03893	12757.18089	2	135	5.7	2.8	2.3	287	68	1.76	120	3.1	NA	NA	NA	NA	NA	15.9	NA	2	NA	NA	NA	NA	NA	NA	NA	NA	NA	NA	NA	NA	NA	NA	NA	NA	NA	NA
101985	10	1	27	4	5	2.09	57374.22245	65371.75166	1	136	6.1	2.2	3.1	223	45	1.16	254	6.57	NA	NA	NA	NA	1	37.6	2	2	NA	NA	NA	NA	NA	300	NA	2	0	0	0	0	5.5	NA	NA	NA	NA	NA
101986	10	2	19	3	NA	0.82	16503.51389	17025.67842	2	139	9.2	2.6	5.8	301	39	1.01	201	5.2	NA	NA	NA	NA	NA	35.7	2	2	NA	NA	NA	NA	NA	240	NA	1	NA	NA	NA	NA	5.3	NA	NA	NA	NA	NA
101987	10	1	66	3	3	5	186203.1194	196548.5964	1	134	NA	NA	NA	NA	NA	NA	NA	NA	NA	NA	NA	NA	1	31	1	2	NA	NA	NA	NA	NA	360	NA	1	0	2	2	0	NA	NA	NA	NA	NA	NA
101988	10	2	12	3	NA	0.83	24879.68249	25573.53345	1	141	6	2.1	3.4	348	36	0.93	245	6.34	NA	NA	NA	NA	NA	29.6	NA	2	NA	NA	NA	NA	NA	NA	NA	NA	NA	NA	NA	NA	5	NA	NA	NA	NA	NA
101989	10	1	80	1	1	2.89	20810.30453	22533.18547	2	136	6.4	1.4	3.6	138	73	1.89	139	3.59	30	0.339	60	1.552	1	27	1	1	NA	NA	NA	NA	NA	420	NA	1	1	3	4	1	6.6	51388.79402	146	8.1	4.59	27.54
101990	10	2	23	3	5	5	199906.3037	197398.7767	1	138	6.9	1.9	4.2	267	NA	NA	NA	NA	NA	NA	NA	NA	1	45.5	2	2	NA	NA	NA	NA	NA	360	NA	2	1	1	2	0	NA	0	NA	NA	NA	NA
101991	10	1	25	2	3	0.41	77154.60877	0	1	137	NA	NA	NA	NA	NA	NA	NA	NA	NA	NA	NA	NA	NA	NA	1	2	NA	NA	NA	NA	NA	540	NA	1	NA	NA	NA	NA	NA	NA	NA	NA	NA	NA
101992	10	1	3	3	NA	NA	24350.3915	0	1	146	NA	NA	NA	NA	NA	NA	NA	NA	NA	NA	NA	NA	NA	NA	NA	2	NA	NA	NA	NA	NA	NA	NA	NA	NA	NA	NA	NA	NA	NA	NA	NA	NA	NA
101993	10	2	67	3	5	2.89	11210.9028	11221.32855	2	148	6.9	2.4	3.8	170	79	2.04	181	4.68	NA	NA	NA	NA	1	23.3	2	2	NA	NA	NA	NA	NA	240	NA	2	0	1	1	0	5.4	NA	NA	NA	NA	NA
101994	10	2	5	5	NA	5	23511.55134	23525.04767	2	140	10.6	2.9	6.6	388	NA	NA	NA	NA	NA	NA	NA	NA	NA	17.9	NA	2	NA	NA	NA	NA	NA	NA	NA	NA	NA	NA	NA	NA	NA	NA	NA	NA	NA	NA
101995	10	1	59	3	4	4.81	209859.343	222818.6277	1	146	6	0.9	4.6	61	45	1.16	266	6.88	NA	NA	NA	NA	1	35.8	1	1	NA	NA	NA	NA	NA	840	NA	2	0	3	3	1	7	NA	NA	NA	NA	NA
101996	10	1	12	4	NA	2.89	13402.60182	14133.35359	1	145	4.7	2.1	2	264	80	2.07	175	4.53	NA	NA	NA	NA	NA	20.1	NA	2	NA	NA	NA	NA	NA	NA	NA	NA	NA	NA	NA	NA	5.5	NA	NA	NA	NA	NA
101997	10	1	14	5	NA	3.4	8032.584828	8059.584354	2	138	NA	NA	NA	NA	NA	NA	NA	NA	NA	NA	NA	NA	NA	18.9	NA	2	NA	NA	NA	NA	NA	NA	NA	NA	NA	NA	NA	NA	NA	NA	NA	NA	NA	NA
101998	10	2	4	5	NA	1.83	6117.657076	5680.107794	1	140	NA	NA	NA	NA	NA	NA	NA	NA	NA	NA	NA	NA	NA	13.2	NA	2	NA	NA	NA	NA	NA	NA	NA	NA	NA	NA	NA	NA	NA	NA	NA	NA	NA	NA
[truncated: 62,822 more rows]
