# Supplementary material for: Diabetes mellitus, systemic inflammation and overactive bladder
Source: Front Endocrinol (Lausanne). 2024 Apr 29;15:1386639. doi: 10.3389/fendo.2024.1386639 (PMC11091467; doi:10.3389/fendo.2024.1386639)
Supplement: Supplementary file 3 [file DataSheet_3.xlsx]

## Sheet: Sheet1
mi.iter	RACE	EDUCATION	PIR	SEQN	SDDSRVYR	GENDR	AGE	WTINT2YR	WTMEC2YR	SDMVPSU	SDMVSTRA	WBC	LC	NEU	PLT	HDL	HDLSI	TC	TCSI	TG	TGSI	LDL	LDLSI	ALQ101	BMXBMI	BPQ020	DIQ010	MCQ160B	MCQ160C	MCQ160D	MCQ160E	MCQ160F	PAD680	RHD143	SMQ020	OAB1	OAB2	OABSCORE	OAB	LBXGH	WTSAF2YR	LBXGLU	LBDGLUSI	LBXIN	LBDINSI	DM_CONTROL	weights
1	4	4	1.08	100000	10	2	21	21780.2	21723.8	1	144	3.4	1.3	1.7	204	42	1.09	124	3.21	NA	NA	NA	NA	1	30.4	2	2	9	9	9	9	9	180	NA	2	0	2	2	0	5.7	NA	NA	NA	NA	NA	3	1
1	3	4	0.49	100001	10	1	39	121099	152100	2	140	8.8	2.2	5.5	266	48	1.24	187	4.84	224	2.529	94	2.431	1	30.9	1	2	9	9	9	9	9	720	NA	1	0	0	0	0	5.4	310182	90	5	3.59	21.54	3	1
1	2	1	1.15121	100004	10	2	65	16883.4	16884.3	2	144	5.4	1.8	3	301	57	1.47	221	5.72	NA	NA	NA	NA	1	23.8	1	2	9	9	9	9	9	180	NA	2	0	1	1	0	6.8	NA	NA	NA	NA	NA	3	1
1	4	4	4.15	100007	10	2	63	13132.1	13647.2	1	143	5.4	2.2	2.5	335	80	2.07	232	6	NA	NA	NA	NA	1	24.2	2	2	9	9	9	9	9	240	NA	2	0	0	0	0	5.7	NA	NA	NA	NA	NA	3	1
1	3	5	5	100010	10	1	80	66910.3	78883.9	2	134	6.8	1.9	4.1	249	NA	NA	NA	NA	NA	NA	NA	NA	2	29.24	2	2	9	9	9	9	9	300	NA	2	0	1	1	0	5.8	NA	NA	NA	NA	NA	3	1
1	3	5	1.59223	100012	10	1	51	236672	255038	2	143	7.6	2.2	4.6	200	35	0.91	121	3.13	NA	NA	NA	NA	1	45.1	1	1	9	9	9	9	9	360	NA	2	0	0	0	0	7.6	NA	NA	NA	NA	NA	1	1
1	5	5	3.87077	100013	10	2	43	22929.2	22986.1	1	137	5.2	2.4	1.9	330	38	0.98	204	5.28	202	2.281	126	3.258	1	25	2	2	9	9	9	9	9	480	2	2	0	2	2	0	5.1	53888.6	101	5.61	12.53	75.18	3	1
1	3	3	1.32	100015	10	1	27	81539.9	92057.6	2	146	6	2.1	3.1	193	41	1.06	128	3.31	62	0.7	75	1.94	1	23.6	2	2	9	9	9	9	9	120	NA	1	0	0	0	0	5	210017	99	5.5	3.51	21.06	3	1
1	5	5	3.46	100016	10	1	36	30043.5	29106.1	2	145	8.2	2.6	3.7	328	36	0.93	182	4.71	NA	NA	NA	NA	1	29.5	2	2	9	9	9	9	9	720	NA	1	0	1	1	0	5.7	NA	NA	NA	NA	NA	3	1
1	3	3	1.08	100018	10	1	22	72364.4	82521.6	1	138	7.6	1.1	5.2	313	41	1.06	161	4.16	NA	NA	NA	NA	2	21.1	2	2	9	9	9	9	9	300	NA	2	0	3	3	1	5.7	NA	NA	NA	NA	NA	3	1
1	4	2	1.99	100019	10	1	22	30887.1	31653.2	2	144	NA	NA	NA	NA	NA	NA	NA	NA	NA	NA	NA	NA	1	19.3	2	2	9	9	9	9	9	480	NA	1	0	0	0	0	NA	0	NA	NA	NA	NA	3	1
1	3	3	1.46	100020	10	1	65	18107	23342.2	2	139	7.4	1.9	4.6	248	35	0.91	186	4.81	NA	NA	NA	NA	1	37.9	9	1	9	9	9	9	9	180	NA	1	0	2	2	0	9.9	NA	NA	NA	NA	NA	2	1
1	3	3	2.28	100024	10	2	39	48730.4	52903.6	2	139	7.8	2	4.6	200	47	1.22	189	4.89	NA	NA	NA	NA	1	31.5	2	2	9	9	9	9	9	60	2	1	1	0	1	0	5.3	NA	NA	NA	NA	NA	3	1
1	3	5	1.11	100025	10	2	35	47261.1	46847.9	1	141	8	2	5.2	310	33	0.85	150	3.88	85	0.96	100	2.586	1	53.1	2	2	9	9	9	9	9	360	2	1	3	3	6	1	5.7	0	139	7.72	97.23	583.38	3	1
1	5	4	2.55	100026	10	2	22	17214.3	20720.1	2	137	11.3	3.4	6.9	297	32	0.83	206	5.33	386	4.358	97	2.508	1	29.1	1	2	9	9	9	9	9	600	NA	2	0	1	1	0	5.9	41325.3	117	6.49	30.04	180.24	3	1
1	1	3	1.7	100029	10	2	20	36854.6	44888.4	2	136	9.7	2.2	6.8	202	60	1.55	162	4.19	66	0.745	89	2.302	1	22.7	2	2	9	9	9	9	9	240	NA	2	0	1	1	0	5	95260.2	90	5	9.77	58.62	3	1
1	5	5	5	100032	10	2	27	28715.7	28589	2	141	4.9	2.2	2.1	248	66	1.71	178	4.6	48	0.542	102	2.638	1	20.6	2	2	9	9	9	9	9	240	NA	2	0	0	0	0	5.2	57019.4	99	5.5	4.52	27.12	3	1
1	1	3	1.94	100033	10	2	62	22928	24155	2	140	3.5	1.8	1.3	208	59	1.53	141	3.65	80	0.903	66	1.707	1	28	2	2	9	9	9	9	9	180	NA	2	1	1	2	0	6.2	48245	112	6.22	6.75	40.5	3	1
1	1	4	5	100037	10	1	54	37181.9	39920.4	1	148	8.8	3.3	4.5	209	46	1.19	186	4.81	NA	NA	NA	NA	1	29.6	1	2	9	9	9	9	9	360	NA	1	0	3	3	1	5.4	NA	NA	NA	NA	NA	3	1
1	5	3	3.35	100040	10	1	24	84071	88097.7	2	146	5.9	1.8	3.4	172	49	1.27	207	5.35	117	1.321	135	3.491	1	34.3	1	2	9	9	9	9	9	180	NA	1	0	1	1	0	5.3	200983	102	5.66	10.05	60.3	3	1
1	4	4	2.16	100043	10	2	67	10277	10478.6	1	139	8.3	1.8	5.8	360	58	1.5	251	6.49	112	1.264	171	4.422	1	42.8	1	2	9	9	9	9	9	240	NA	1	1	3	4	1	6.1	24801.1	116	6.44	19.74	118.44	3	1
1	1	2	2.39	100044	10	1	27	16515.9	18219.9	2	144	8	2.4	4.8	222	41	1.06	180	4.65	99	1.118	119	3.077	1	23.7	2	2	9	9	9	9	9	300	NA	1	0	1	1	0	5.3	39020.8	94	5.22	3.26	19.56	3	1
1	5	4	1.17	100046	10	1	51	19743.6	20396.4	2	142	5.8	0.5	4.4	79	48	1.24	180	4.65	NA	NA	NA	NA	1	34.2	1	2	9	9	9	9	9	360	NA	1	0	1	1	0	5.7	NA	NA	NA	NA	NA	3	1
1	4	3	0.718977	100047	10	1	42	35704.8	35701.1	2	147	6.6	2.5	3.2	295	47	1.22	197	5.09	121	1.366	126	3.258	1	26.3	2	2	9	9	9	9	9	300	NA	1	0	0	0	0	5.8	100628	102	5.66	7.79	46.74	3	1
1	3	3	2.17	100051	10	1	66	32052.5	31604.6	1	142	8.3	1.7	5.6	170	35	0.91	143	3.7	107	1.208	87	2.25	1	42.9	1	1	9	9	9	9	9	420	NA	1	1	3	4	1	6.4	79665.1	107	5.94	9.77	58.62	0	1
1	5	5	3.92	100053	10	2	77	24428.7	27118.2	2	145	7.1	2.3	4	212	54	1.4	169	4.37	NA	NA	NA	NA	1	26.4	1	2	9	9	9	9	9	360	NA	2	0	3	3	1	6.1	NA	NA	NA	NA	NA	3	1
1	5	5	5	100055	10	2	47	17412.4	17752.9	1	148	9.2	2.6	5.8	226	66	1.71	225	5.82	NA	NA	NA	NA	1	32.4	2	2	9	9	9	9	9	600	NA	1	1	1	2	0	6.2	NA	NA	NA	NA	NA	3	1
1	1	5	5	100056	10	1	57	54035.7	53551.1	1	148	5.9	1.7	3.4	201	56	1.45	195	5.04	72	0.813	125	3.233	1	36.9	2	2	9	9	9	9	9	600	NA	2	0	1	1	0	6.2	108138	135	7.49	18.38	110.28	3	1
1	5	5	3.59	100062	10	2	48	15455.2	17282.7	2	136	11.6	2.9	7.3	380	78	2.02	212	5.48	NA	NA	NA	NA	2	28.2	2	2	9	9	9	9	9	300	NA	2	0	2	2	0	5.3	NA	NA	NA	NA	NA	3	1
1	2	4	2.77	100064	10	2	71	17026.4	16819.9	1	140	8.4	2.8	4.7	206	71	1.84	186	4.81	NA	NA	NA	NA	1	23.2	2	2	9	9	9	9	9	240	NA	2	0	1	1	0	4.9	NA	NA	NA	NA	NA	3	1
1	3	4	3.04	100067	10	1	69	5360.88	7242.76	2	139	7.1	1.8	4.4	158	37	0.96	118	3.05	114	1.287	58	1.5	1	44.5	1	1	9	9	9	9	9	360	NA	1	1	1	2	0	9.1	15637	273	15.2	28.47	170.82	1	1
1	3	3	2.2084	100068	10	2	22	101421	101321	1	146	5.8	2.4	2.7	223	45	1.16	139	3.59	97	1.095	75	1.94	1	24.2	2	2	9	9	9	9	9	480	2	2	0	1	1	0	5.4	228411	99	5.5	6.97	41.82	3	1
1	5	4	0.88	100069	10	2	20	16241.9	17885.2	2	144	NA	NA	NA	NA	NA	NA	NA	NA	NA	NA	NA	NA	2	24.7	2	2	9	9	9	9	9	480	NA	2	0	0	0	0	NA	0	NA	NA	NA	NA	3	1
1	3	3	3.04	100070	10	2	28	86369	85390.3	1	142	8.5	2.4	5.4	299	58	1.5	180	4.65	NA	NA	NA	NA	1	22.5	2	2	9	9	9	9	9	180	NA	1	1	0	1	0	4.9	NA	NA	NA	NA	NA	3	1
1	3	4	1.68	100071	10	1	71	19955.1	21728.1	2	146	9.3	2.7	5.8	124	45	1.16	186	4.81	122	1.377	117	3.026	1	24.9	2	2	9	9	9	9	9	360	NA	1	0	1	1	0	5.7	70660.6	95	5.27	10.41	62.46	3	1
1	1	2	1.89	100072	10	2	33	35589.5	35830.8	2	142	5.7	0.8	4.7	233	62	1.6	164	4.24	NA	NA	NA	NA	1	20.7	2	1	9	9	9	9	9	5	2	2	0	1	1	0	6.8	NA	NA	NA	NA	NA	3	1
1	3	3	5	100079	10	2	80	70827.9	80423	1	146	4.8	1.5	2.9	166	99	2.56	281	7.27	86	0.971	165	4.267	1	24.6	1	2	9	9	9	9	9	120	NA	2	1	1	2	0	4.9	186267	104	5.77	8.53	51.18	3	1
1	3	3	1.97653	100083	10	2	80	28186.7	31643.4	2	141	5.6	1	3.9	207	51	1.32	168	4.34	108	1.219	95	2.457	1	22.3	1	2	9	9	9	9	9	360	NA	1	1	2	3	1	6.1	77436	96	5.33	6.14	36.84	3	1
1	3	2	2.28	100085	10	1	64	16073.4	15822.8	1	142	10.7	4	5.7	199	41	1.06	185	4.78	NA	NA	NA	NA	1	29.7	2	2	9	9	9	9	9	360	NA	1	0	0	0	0	5.6	NA	NA	NA	NA	NA	3	1
1	3	4	2.43	100087	10	2	30	106081	104862	1	145	6.9	2	4.2	246	34	0.88	195	5.04	NA	NA	NA	NA	1	36.6	1	2	9	9	9	9	9	660	NA	1	0	0	0	0	5.1	NA	NA	NA	NA	NA	3	1
1	1	1	5	100088	10	1	75	12808.4	14071.2	1	137	8.4	1.7	5.7	264	41	1.06	129	3.34	107	1.208	67	1.733	1	27.6	1	1	9	9	9	9	9	540	NA	1	0	3	3	1	6.1	32090.5	121	6.72	11.21	67.26	3	1
1	3	4	3.91	100089	10	2	24	105356	108139	2	142	6.4	1.5	4.5	238	51	1.32	118	3.05	21	0.237	63	1.629	1	21	2	2	9	9	9	9	9	120	2	2	0	0	0	0	4.8	241195	94	5.22	14.34	86.04	3	1
1	1	5	4.35421	100090	10	2	24	44695.8	45717	1	147	7.4	2.4	4.1	340	55	1.42	154	3.98	NA	NA	NA	NA	1	26.8	2	2	9	9	9	9	9	180	2	2	0	0	0	0	5.3	NA	NA	NA	NA	NA	3	1
1	5	4	2.13	100092	10	1	22	44401.9	43841.8	2	134	4.3	2.2	1.5	208	56	1.45	242	6.26	NA	NA	NA	NA	1	25.8	2	2	9	9	9	9	9	180	NA	2	1	0	1	0	5.2	NA	NA	NA	NA	NA	3	1
1	4	4	3.25	100094	10	2	66	15524.5	16317.9	1	144	5.2	1.9	2.6	272	57	1.47	274	7.09	NA	NA	NA	NA	1	47.2	1	1	9	9	9	9	9	300	NA	2	2	3	5	1	6.6	NA	NA	NA	NA	NA	0	1
1	2	5	4.08	100095	10	2	27	89349.1	86149.6	2	134	8.9	2.4	5.6	250	56	1.45	155	4.01	68	0.768	85	2.198	1	33.6	2	9	9	9	9	9	9	600	NA	2	0	1	1	0	5.3	182823	98	5.44	16.26	97.56	3	1
1	4	5	5	100098	10	1	61	12269.6	12622.2	1	137	5.7	1.8	3.2	321	67	1.73	221	5.72	NA	NA	NA	NA	1	35.5	1	2	9	9	9	9	9	30	NA	2	0	0	0	0	5.5	NA	NA	NA	NA	NA	3	1
1	3	4	5	100099	10	1	45	115842	123427	1	135	8.4	3.3	4.1	207	34	0.88	244	6.31	528	5.961	NA	NA	1	31.4	2	2	9	9	9	9	9	300	NA	2	0	0	0	0	5.5	253969	111	6.16	10.99	65.94	3	1
1	4	2	1.65	100100	10	1	32	21139.1	25403.4	2	140	7.2	2.4	3.9	233	55	1.42	154	3.98	94	1.061	80	2.069	1	22.6	2	2	9	9	9	9	9	120	NA	2	0	0	0	0	5.3	50254.4	100	5.55	4.45	26.7	3	1
1	5	5	4.78	100102	10	1	41	10950.8	11009.9	2	140	9.6	2.5	5.6	324	39	1.01	217	5.61	235	2.653	131	3.388	1	32.5	2	2	9	9	9	9	9	240	NA	2	0	1	1	0	4.6	28455.2	101	5.61	21.84	131.04	3	1
1	2	2	4.07	100103	10	1	61	11781.1	12817.8	1	144	7.1	2.2	3.7	230	29	0.75	194	5.02	296	3.342	106	2.741	1	33.5	2	2	9	9	9	9	9	240	NA	2	2	3	5	1	6.1	40815.5	134	7.44	38.75	232.5	3	1
1	4	4	4.62	100105	10	2	50	23087.1	23629.1	2	142	8.4	2.5	5.3	326	58	1.5	157	4.06	62	0.7	87	2.25	1	54.5	1	2	9	9	9	9	9	720	NA	2	1	2	3	1	5.4	60768.7	112	6.22	32.58	195.48	3	1
1	4	3	0	100107	10	1	23	37309.5	39119.4	1	147	4.8	2.3	2	206	NA	NA	NA	NA	NA	NA	NA	NA	1	17.9	2	2	9	9	9	9	9	240	NA	2	0	1	1	0	5.6	92726.9	87	4.83	NA	NA	3	1
1	3	5	4.86	100108	10	2	27	177056	177758	2	134	5.6	1.4	3.5	164	63	1.63	147	3.8	NA	NA	NA	NA	1	23.7	2	2	9	9	9	9	9	480	NA	2	1	1	2	0	5.1	NA	NA	NA	NA	NA	3	1
1	4	5	2.74	100110	10	1	26	31113.8	30395.3	1	144	4.9	2.5	1.4	262	48	1.24	148	3.83	39	0.44	92	2.379	1	24.5	2	2	9	9	9	9	9	900	NA	2	0	0	0	0	NA	60129.5	94	5.22	3.45	20.7	3	1
1	1	4	3.31	100111	10	1	26	81413.4	83194.7	2	135	5.7	1.7	3.1	201	53	1.37	167	4.32	140	1.581	86	2.224	1	22.4	2	2	9	9	9	9	9	240	NA	2	0	2	2	0	4.8	180061	92	5.11	4.91	29.46	3	1
1	2	5	5	100112	10	2	57	59458.7	70149.8	2	138	4.9	1.7	2.7	236	59	1.53	232	6	68	0.768	159	4.112	1	20.9	2	2	9	9	9	9	9	720	NA	2	0	1	1	0	5.4	152064	102	5.66	5.08	30.48	3	1
1	3	3	2.59	100113	10	1	79	128812	139598	1	134	6.9	2.6	3.4	141	36	0.93	225	5.82	NA	NA	NA	NA	1	33.8	1	1	9	9	9	9	9	360	NA	1	1	2	3	1	7.1	NA	NA	NA	NA	NA	1	1
1	3	5	4.96654	100114	10	1	79	15874.3	17126.5	2	136	7	1.8	4.6	279	79	2.04	169	4.37	55	0.621	79	2.043	1	27.5	1	2	9	9	9	9	9	120	NA	1	1	2	3	1	5.3	51803.6	111	6.16	7.39	44.34	3	1
1	3	2	3.33	100115	10	2	47	119821	130916	1	141	5.2	1.7	2.7	220	72	1.86	228	5.9	72	0.813	142	3.672	1	28.4	2	2	9	9	9	9	9	540	NA	2	1	0	1	0	5.4	296503	107	5.94	6.29	37.74	3	1
1	2	2	2.77	100116	10	2	63	6093.21	6216.67	1	137	5.7	1.7	3.2	251	34	0.88	130	3.36	194	2.19	57	1.474	1	24.7	2	2	9	9	9	9	9	360	NA	2	0	3	3	1	5	13111.7	100	5.55	10.03	60.18	3	1
1	5	4	0.09	100117	10	2	29	29535.5	30938.4	1	137	7.7	2.3	4.6	286	45	1.16	221	5.72	NA	NA	NA	NA	1	26.9	2	2	9	9	9	9	9	600	NA	2	0	1	1	0	5.4	NA	NA	NA	NA	NA	3	1
1	4	4	5	100118	10	1	78	11251.9	11453.7	2	142	6.7	1.6	4.2	166	44	1.14	136	3.52	66	0.745	79	2.043	1	27	1	1	9	9	9	9	9	480	NA	2	0	1	1	0	6.3	27355	142	7.88	4.86	29.16	3	1
1	3	5	3.79	100119	10	2	47	182056	188388	1	138	8.4	2.3	4.9	209	47	1.22	211	5.46	123	1.389	139	3.595	1	44	1	2	9	9	9	9	9	300	NA	2	0	3	3	1	5.2	426670	100	5.55	28.51	171.06	3	1
1	4	4	2.03	100122	10	1	65	15800.9	16356.9	2	140	9	1.2	6.7	178	53	1.37	251	6.49	94	1.061	179	4.629	1	28.1	2	2	9	9	9	9	9	600	NA	1	0	3	3	1	5.7	32622.3	94	5.22	11.62	69.72	3	1
1	3	2	1.33	100123	10	1	57	23915.1	25233.3	2	146	8.8	2.2	5.6	282	34	0.88	129	3.34	163	1.84	62	1.603	1	37.2	1	1	9	9	9	9	9	720	NA	1	1	3	4	1	7.6	59159.8	151	8.38	8.41	50.46	1	1
1	2	4	3.59	100127	10	1	55	24375.8	23860.6	2	144	8	2	5.1	217	44	1.14	204	5.28	NA	NA	NA	NA	1	33.5	1	2	9	9	9	9	9	120	NA	1	1	3	4	1	6.1	NA	NA	NA	NA	NA	3	1
1	3	5	3.46	100128	10	1	47	208858	205345	1	140	8.4	1.7	5.5	232	43	1.11	193	4.99	NA	NA	NA	NA	1	42.1	1	2	9	9	9	9	9	600	NA	1	0	0	0	0	5.7	NA	NA	NA	NA	NA	3	1
1	1	3	1.7	100129	10	1	72	13866.9	15253.5	2	142	9.5	1.8	6.3	246	42	1.09	170	4.4	214	2.416	85	2.198	1	31.5	2	1	9	9	9	9	9	240	NA	1	0	2	2	0	6.8	32685.7	124	6.88	20.63	123.78	1	1
1	3	2	2.46	100133	10	1	20	42407.2	46083.9	1	145	NA	NA	NA	NA	NA	NA	NA	NA	NA	NA	NA	NA	1	17.1	2	2	9	9	9	9	9	480	NA	1	0	3	3	1	NA	0	NA	NA	NA	NA	3	1
1	3	4	3.00489	100136	10	1	67	38065	40105.9	2	135	8	1.6	5.3	206	37	0.96	134	3.47	NA	NA	NA	NA	1	29.24	1	1	9	9	9	9	9	1200	NA	1	2	2	4	1	7.8	NA	NA	NA	NA	NA	2	1
1	2	2	1.79	100137	10	2	43	26444.6	28975.5	2	146	7.8	2.4	4.6	302	43	1.11	157	4.06	NA	NA	NA	NA	1	35.8	2	2	9	9	9	9	9	240	2	2	0	1	1	0	5.5	NA	NA	NA	NA	NA	3	1
1	3	5	1.78	100142	10	1	72	36742.6	50257.4	1	140	5.2	1.4	2.7	164	48	1.24	136	3.52	98	1.106	68	1.758	1	24.1	2	2	9	9	9	9	9	240	NA	2	0	2	2	0	5.8	139987	110	6.11	8.05	48.3	3	1
1	2	4	1.1	100145	10	2	45	34401.6	34313.7	1	148	6.9	2.9	3.4	345	71	1.84	228	5.9	NA	NA	NA	NA	2	27.2	2	2	9	9	9	9	9	120	NA	2	0	1	1	0	5.5	NA	NA	NA	NA	NA	3	1
1	2	2	1.90555	100148	10	2	22	50793.8	50187.7	2	134	8.8	2.2	6	207	45	1.16	133	3.44	NA	NA	NA	NA	1	21	2	2	9	9	9	9	9	60	2	1	0	2	2	0	5.5	NA	NA	NA	NA	NA	3	1
1	3	3	2.16	100149	10	2	80	32365.6	34834.6	1	140	6.4	2.2	3.3	132	68	1.76	193	4.99	NA	NA	NA	NA	1	19.8	2	2	9	9	9	9	9	600	NA	2	1	2	3	1	5.1	NA	NA	NA	NA	NA	3	1
1	1	1	0.67	100150	10	2	51	18870	19743.7	2	135	6.4	2.2	3.7	282	46	1.19	247	6.39	NA	NA	NA	NA	1	28.5	2	2	9	9	9	9	9	10	NA	2	0	1	1	0	5.4	NA	NA	NA	NA	NA	3	1
1	1	1	0.91	100151	10	1	60	6626.46	6898.04	1	137	8.4	2.9	4.6	166	49	1.27	208	5.38	138	1.558	131	3.388	1	35.5	2	1	9	9	9	9	9	300	NA	1	0	1	1	0	6	14781.4	111	6.16	10.85	65.1	3	1
1	4	3	0.05	100152	10	2	34	29204	31681.4	2	146	NA	NA	NA	NA	NA	NA	NA	NA	NA	NA	NA	NA	1	29.6	2	2	9	9	9	9	9	300	2	1	1	0	1	0	NA	NA	NA	NA	NA	NA	3	1
1	1	2	1.49	100154	10	1	66	5738.47	5946.2	1	135	6.3	2.5	2.9	246	47	1.22	199	5.15	138	1.558	124	3.207	1	30.1	1	1	9	9	9	9	9	60	NA	1	0	2	2	0	8.7	13560.8	167	9.27	5.39	32.34	1	1
1	4	4	2.97	100158	10	1	61	6758.34	7125.98	2	147	7.2	2.4	3.4	222	39	1.01	132	3.41	NA	NA	NA	NA	1	35	2	1	9	9	9	9	9	600	NA	1	0	2	2	0	9.8	NA	NA	NA	NA	NA	3	1
1	3	3	1.5	100160	10	2	26	73290.8	72730.2	2	142	9.5	2.5	6.3	479	47	1.22	122	3.15	61	0.689	63	1.629	1	33.4	2	2	9	9	9	9	9	360	2	2	0	1	1	0	5.7	168041	106	5.88	11.26	67.56	3	1
1	2	3	1.22	100162	10	2	64	9430.87	10049.3	1	137	7.5	2.2	4.4	309	53	1.37	253	6.54	300	3.387	140	3.62	1	24.7	2	2	9	9	9	9	9	180	NA	1	0	2	2	0	5.4	21195.2	102	5.66	5.83	34.98	3	1
1	4	5	4.81	100163	10	2	69	20902.8	22778.7	1	144	7.3	2.3	4.4	250	42	1.09	249	6.44	104	1.174	186	4.81	1	30	2	2	9	9	9	9	9	300	NA	2	0	1	1	0	5.8	59991.4	103	5.72	9.44	56.64	3	1
1	3	3	-0.0372165	100165	10	1	56	258224	265264	2	142	8.7	2.3	5.4	389	67	1.73	196	5.07	105	1.185	108	2.793	1	24.6	1	2	9	9	9	9	9	240	NA	1	0	1	1	0	5.6	490870	107	5.94	6.55	39.3	3	1
1	1	5	-0.546234	100167	10	1	75	29568.3	31190.3	2	143	8.4	1.9	5.3	199	47	1.22	107	2.77	NA	NA	NA	NA	1	23.9	1	2	9	9	9	9	9	240	NA	2	0	2	2	0	6	NA	NA	NA	NA	NA	3	1
1	2	3	1.74	100168	10	1	51	37790.3	38712.4	1	140	8.9	2.6	5.5	216	48	1.24	208	5.38	NA	NA	NA	NA	1	27.3	2	2	9	9	9	9	9	240	NA	1	0	1	1	0	5.5	NA	NA	NA	NA	NA	3	1
1	3	5	5	100172	10	2	42	318293	320793	2	137	6.7	2.4	3.6	237	52	1.34	237	6.13	NA	NA	NA	NA	1	31.6	2	2	9	9	9	9	9	600	2	2	0	0	0	0	5.4	NA	NA	NA	NA	NA	3	1
1	3	3	0.59	100173	10	1	47	48174.2	46520.7	2	142	7.2	1.8	4.4	259	NA	NA	NA	NA	NA	NA	NA	NA	1	26.7	1	2	9	9	9	9	9	240	NA	1	0	1	1	0	5.4	97912.8	102	5.66	NA	NA	3	1
1	4	4	1.77	100175	10	1	33	19170.3	21081.6	1	147	5.7	2.2	3	224	63	1.63	193	4.99	50	0.565	120	3.103	2	27	2	2	9	9	9	9	9	240	NA	2	0	0	0	0	5.5	41704.7	93	5.16	5.06	30.36	3	1
1	3	3	1.56	100178	10	2	40	38563.1	47633.1	2	139	14.1	4.9	8.1	271	42	1.09	232	6	NA	NA	NA	NA	1	32	2	2	9	9	9	9	9	480	NA	1	1	1	2	0	5.5	NA	NA	NA	NA	NA	3	1
1	4	4	5	100180	10	1	45	12618.9	14329.9	1	146	5.6	1.7	3.2	180	60	1.55	198	5.12	NA	NA	NA	NA	1	33	2	2	9	9	9	9	9	360	NA	2	0	1	1	0	5.1	NA	NA	NA	NA	NA	3	1
1	1	4	2.46	100181	10	2	37	8140.06	9881.35	2	136	7.5	2.7	4.2	297	52	1.34	162	4.19	61	0.689	98	2.534	1	36.7	2	2	9	9	9	9	9	480	2	2	0	1	1	0	5.6	20969.8	92	5.11	25.15	150.9	3	1
1	5	5	3.16	100185	10	1	63	270947	294436	2	143	5.6	2	2.7	229	28	0.72	136	3.52	NA	NA	NA	NA	1	27.8	1	2	9	9	9	9	9	240	NA	1	0	1	1	0	5.4	NA	NA	NA	NA	NA	3	1
1	5	5	5.19725	100186	10	1	32	23205.4	22280.6	2	144	11.9	3.3	7.3	300	38	0.98	195	5.04	121	1.366	133	3.439	1	39.8	2	2	9	9	9	9	9	360	NA	1	0	0	0	0	6.3	0	103	5.72	66.11	396.66	3	1
1	3	4	1.48	100188	10	2	80	21943.8	24595.3	1	135	7.4	1.4	5.5	254	70	1.81	250	6.47	117	1.321	157	4.06	1	26	1	1	9	9	9	9	9	240	NA	2	2	1	3	1	6.7	55007.1	95	5.27	11.32	67.92	1	1
1	2	4	2.73	100190	10	2	32	28730.7	29143.9	1	140	6.7	1.9	4.5	214	35	0.91	153	3.96	238	2.687	70	1.81	1	34.4	2	2	9	9	9	9	9	600	2	1	0	1	1	0	5.1	66972.8	104	5.77	8.86	53.16	3	1
1	3	4	1.06	100191	10	2	42	25002.1	24942	1	142	10.3	3	6.4	297	42	1.09	184	4.76	NA	NA	NA	NA	1	27.2	2	2	9	9	9	9	9	120	2	1	0	1	1	0	5.3	NA	NA	NA	NA	NA	3	1
1	1	3	1.44	100192	10	1	56	29517.2	30124.4	2	137	9.1	3.7	4.7	254	36	0.93	179	4.63	156	1.761	112	2.896	1	34.7	2	2	9	9	9	9	9	120	NA	2	0	0	0	0	5.6	56176.5	123	6.83	23.91	143.46	3	1
1	4	3	1.22497	100194	10	1	60	10284	11360	2	134	5.9	0.6	4.9	209	121	3.13	227	5.87	NA	NA	NA	NA	1	23.9	1	2	9	9	9	9	9	180	NA	2	0	2	2	0	4.7	NA	NA	NA	NA	NA	3	1
1	5	5	2.03	100195	10	2	32	13416.4	13274.5	2	146	8.5	3.2	4.5	160	66	1.71	132	3.41	NA	NA	NA	NA	1	22.3	2	2	9	9	9	9	9	720	2	2	0	1	1	0	5.2	NA	NA	NA	NA	NA	3	1
1	4	3	1.48	100196	10	2	32	18504.1	18917.9	1	147	5.7	1.4	3.4	225	85	2.2	216	5.59	52	0.587	121	3.129	1	23	2	2	9	9	9	9	9	540	2	2	1	2	3	1	5.4	47999.1	95	5.27	8.97	53.82	3	1
1	5	4	0.87	100200	10	2	43	37131.7	37858.5	1	135	6.2	2	3.6	278	45	1.16	240	6.21	97	1.095	176	4.551	1	39.5	2	2	9	9	9	9	9	300	2	1	0	0	0	0	5.8	87879.2	105	5.83	25.49	152.94	3	1
1	3	3	1.02	100201	10	1	43	28914.6	28490.5	2	139	11.8	3.1	7.9	206	43	1.11	184	4.76	NA	NA	NA	NA	1	27.9	2	2	9	9	9	9	9	240	NA	1	0	0	0	0	5.7	NA	NA	NA	NA	NA	3	1
1	1	4	1.2	100202	10	2	22	69404.8	72327.4	2	136	6.9	2.2	4	217	64	1.66	152	3.93	54	0.61	77	1.991	1	35	2	2	9	9	9	9	9	360	NA	2	0	0	0	0	4.7	166209	95	5.27	12.86	77.16	3	1
1	4	3	4.77	100203	10	1	39	38492.9	47243.5	1	136	7.1	1.9	4.5	159	57	1.47	176	4.55	46	0.519	110	2.845	1	18.9	2	2	9	9	9	9	9	420	NA	1	0	0	0	0	5.4	111984	95	5.27	2.34	14.04	3	1
1	2	1	1.02	100204	10	2	36	16838.8	16839.9	2	138	4.3	1.7	2.1	231	36	0.93	185	4.78	143	1.614	120	3.103	1	28.9	2	2	9	9	9	9	9	120	2	2	0	1	1	0	5.2	35362.4	84	4.66	3.9	23.4	3	1
1	4	5	2.45	100205	10	1	48	19983.6	22307.6	1	147	10.3	2.9	6.5	230	41	1.06	225	5.82	82	0.926	168	4.344	1	34.3	2	2	9	9	9	9	9	480	NA	1	1	2	3	1	5.9	62876.7	111	6.16	19.99	119.94	3	1
1	2	1	1.35	100206	10	2	62	17486.1	18095.1	1	140	7.7	2.4	4.2	262	55	1.42	196	5.07	NA	NA	NA	NA	1	37.9	1	1	9	9	9	9	9	240	NA	1	1	3	4	1	9.7	NA	NA	NA	NA	NA	1	1
1	3	3	0.59	100210	10	2	60	102944	100107	2	142	7.7	2	4.8	294	73	1.89	251	6.49	75	0.847	163	4.215	1	37.2	1	2	9	9	9	9	9	180	NA	1	0	3	3	1	5.7	244976	103	5.72	6.82	40.92	3	1
1	1	3	0.12	100211	10	2	41	53632.3	54577.6	2	144	NA	NA	NA	NA	NA	NA	NA	NA	NA	NA	NA	NA	1	31.1	2	2	9	9	9	9	9	30	2	2	1	0	1	0	NA	0	NA	NA	NA	NA	3	1
1	3	3	3.85	100212	10	1	58	37896.3	37511.1	2	140	6.8	2.3	3.6	166	60	1.55	148	3.83	53	0.598	77	1.991	1	19.6	1	2	9	9	9	9	9	720	NA	1	0	0	0	0	5.3	0	106	5.88	2.35	14.1	3	1
1	3	3	1.48	100213	10	1	66	39630.4	41535.1	1	143	6.9	1.7	4.5	228	41	1.06	161	4.16	194	2.19	81	2.095	1	26.1	1	1	9	9	9	9	9	360	NA	1	0	0	0	0	7.9	97379.8	171	9.49	12.64	75.84	1	1
1	4	3	0.79	100214	10	1	57	42889.7	43245.4	2	144	12.1	3.3	7.7	224	51	1.32	173	4.47	NA	NA	NA	NA	1	52.8	1	2	9	9	9	9	9	480	NA	1	0	3	3	1	6.3	NA	NA	NA	NA	NA	3	1
1	1	4	5	100216	10	2	42	28444.6	28847.4	2	137	9.6	2.4	6.5	244	76	1.97	186	4.81	NA	NA	NA	NA	1	21.2	2	2	9	9	9	9	9	600	2	2	0	2	2	0	5.2	NA	NA	NA	NA	NA	3	1
1	4	3	2.32	100219	10	1	74	9002.04	8713.51	1	147	6.9	2.4	3.3	302	78	2.02	273	7.06	NA	NA	NA	NA	1	30.9	1	2	9	9	9	9	9	300	NA	1	0	0	0	0	6.1	NA	NA	NA	NA	NA	3	1
1	4	4	2.07	100221	10	2	30	15302.2	15843.6	2	147	3	1.2	1.4	256	66	1.71	163	4.22	84	0.948	80	2.069	1	22.7	2	2	9	9	9	9	9	120	2	2	0	0	0	0	5.7	40198.8	102	5.66	3.74	22.44	3	1
1	4	4	1.04	100222	10	2	65	7280.54	7362.47	2	145	6.8	1.3	4.2	161	48	1.24	227	5.87	403	4.55	NA	NA	1	34.4	1	1	9	9	9	9	9	240	NA	1	1	1	2	0	7.4	17583.8	157	8.72	227.92	1367.52	3	1
1	3	4	5	100228	10	2	74	42873.6	45824.1	2	139	11	2.7	7	345	32	0.83	126	3.26	NA	NA	NA	NA	1	31.7	1	1	9	9	9	9	9	360	NA	2	1	3	4	1	6.8	NA	NA	NA	NA	NA	0	1
1	3	1	2	100229	10	1	59	32236.6	35272	2	142	7.5	3.1	2.9	198	59	1.53	182	4.71	NA	NA	NA	NA	1	34.8	2	2	9	9	9	9	9	720	NA	2	0	1	1	0	6.1	NA	NA	NA	NA	NA	3	1
1	1	1	2.38	100230	10	2	59	7435.48	7137.61	2	148	NA	NA	NA	NA	NA	NA	NA	NA	NA	NA	NA	NA	1	35	2	1	9	9	9	9	9	360	NA	2	1	2	3	1	NA	0	NA	NA	NA	NA	1	1
1	1	2	1.96	100231	10	2	69	13842.8	14520.3	2	137	6.3	1.7	4	189	42	1.09	189	4.89	133	1.502	120	3.103	1	49.8	2	2	9	9	9	9	9	15	NA	2	0	2	2	0	5.8	34428	111	6.16	23.18	139.08	3	1
1	4	4	3.26407	100233	10	2	65	9285.37	9389.86	2	143	5.1	2	2.6	242	60	1.55	207	5.35	NA	NA	NA	NA	1	35.6	1	1	9	9	9	9	9	240	NA	2	1	1	2	0	6.8	NA	NA	NA	NA	NA	0	1
1	5	5	2.71	100234	10	2	30	17402.5	17223.6	1	143	7.2	2.7	3.7	249	56	1.45	176	4.55	NA	NA	NA	NA	1	21.5	2	2	9	9	9	9	9	600	2	2	0	2	2	0	5.2	NA	NA	NA	NA	NA	3	1
1	3	3	2.99074	100235	10	1	77	117918	127792	2	134	7.2	1.4	4.6	191	81	2.09	177	4.58	71	0.802	82	2.121	1	25.9	2	2	9	9	9	9	9	180	NA	2	1	1	2	0	5.4	440458	114	6.33	4.98	29.88	3	1
1	3	5	1.89	100236	10	1	61	45701.7	49317.2	2	142	10.1	2.5	5.8	222	40	1.03	174	4.5	NA	NA	NA	NA	1	36.1	1	2	9	9	9	9	9	480	NA	2	0	1	1	0	5.6	NA	NA	NA	NA	NA	3	1
1	3	3	4.93	100238	10	1	58	216406	219486	1	142	8.2	2	5.6	227	60	1.55	248	6.41	236	2.664	141	3.646	1	30.5	2	2	9	9	9	9	9	240	NA	2	0	1	1	0	5.7	451625	106	5.88	21.21	127.26	3	1
1	3	5	5	100241	10	2	36	142803	144132	2	137	10.9	2	8.1	343	67	1.73	173	4.47	NA	NA	NA	NA	1	21.3	2	2	9	9	9	9	9	300	2	2	0	3	3	1	5.2	NA	NA	NA	NA	NA	3	1
1	4	2	-0.250328	100242	10	2	32	24091.4	24808.2	2	144	8	2.9	4.1	320	103	2.66	236	6.1	NA	NA	NA	NA	2	22.9	2	2	9	9	9	9	9	240	2	2	0	1	1	0	5.4	NA	NA	NA	NA	NA	3	1
1	5	1	1.3	100243	10	1	70	7792.63	8211.45	2	139	6.1	1.7	3.3	219	32	0.83	103	2.66	140	1.581	43	1.112	1	29.24	1	2	9	9	9	9	9	300	NA	1	0	0	0	0	5.6	26704	88	4.88	18.68	112.08	3	1
1	3	4	2.8	100244	10	1	62	36102	39713.5	2	141	7	2.6	3.5	153	44	1.14	203	5.25	104	1.174	138	3.569	1	32.7	2	2	9	9	9	9	9	480	NA	1	0	1	1	0	5.7	120124	103	5.72	22.49	134.94	3	1
1	5	5	3.95401	100246	10	2	22	24451.7	24758.4	2	138	7.9	1.7	5.8	280	60	1.55	141	3.65	NA	NA	NA	NA	1	18.2	2	2	9	9	9	9	9	420	NA	2	0	0	0	0	5.2	NA	NA	NA	NA	NA	3	1
1	2	5	0.91	100247	10	2	61	26491.9	28021.3	2	142	4.6	1.6	2.5	196	42	1.09	228	5.9	239	2.698	138	3.569	1	39.1	1	2	9	9	9	9	9	360	NA	2	0	1	1	0	5.8	59564.9	118	6.55	20.43	122.58	3	1
1	5	5	3.69	100248	10	1	28	15343.3	16427.9	1	143	6.9	3.2	2.7	221	47	1.22	159	4.11	45	0.508	103	2.664	1	25.1	2	2	9	9	9	9	9	480	NA	1	0	0	0	0	5.8	41197.5	106	5.88	5.41	32.46	3	1
1	3	4	2.6	100250	10	2	57	23800.8	23003.8	1	135	6.4	2.2	3.6	250	57	1.47	231	5.97	NA	NA	NA	NA	1	26.2	2	2	9	9	9	9	9	300	NA	1	0	1	1	0	5	NA	NA	NA	NA	NA	3	1
1	4	5	1.85	100251	10	2	45	27447.2	30766.1	2	136	5.2	1.6	3	278	58	1.5	198	5.12	NA	NA	NA	NA	1	41.6	1	2	9	9	9	9	9	960	NA	2	1	2	3	1	5.5	NA	NA	NA	NA	NA	3	1
1	3	3	1.69	100252	10	1	80	20641.5	23635.1	1	134	7.6	2.3	4.7	150	76	1.97	170	4.4	NA	NA	NA	NA	1	28.2	2	2	9	9	9	9	9	720	NA	2	0	1	1	0	5.1	NA	NA	NA	NA	NA	3	1
1	2	5	5	100253	10	1	30	91775.5	110714	1	143	8.1	2.4	5	265	46	1.19	137	3.54	NA	NA	NA	NA	1	29	2	2	9	9	9	9	9	480	NA	2	0	0	0	0	4.8	NA	NA	NA	NA	NA	3	1
1	4	5	1.10826	100254	10	2	28	31855.9	35922.3	2	146	3.5	1.9	1.3	162	58	1.5	175	4.53	65	0.734	104	2.689	2	25.1	2	2	9	9	9	9	9	300	NA	2	0	1	1	0	5.3	76837.5	101	5.61	6.81	40.86	3	1
1	5	5	1.07	100257	10	2	55	11229.5	11257.4	2	148	6.9	2	4.1	302	NA	NA	NA	NA	NA	NA	NA	NA	1	28.6	2	2	9	9	9	9	9	300	NA	2	0	0	0	0	5.5	0	93	5.16	NA	NA	3	1
1	3	3	4.74	100261	10	2	80	60928.9	63437.2	2	138	7.4	1.2	5.6	157	81	2.09	181	4.68	40	0.452	92	2.379	1	32.9	1	2	9	9	9	9	9	300	NA	2	1	2	3	1	5.4	151467	125	6.94	16.53	99.18	3	1
1	4	2	0.98	100264	10	1	26	26125.1	29498.6	1	137	5.2	1.8	2.7	203	41	1.06	146	3.78	141	1.592	77	1.991	1	29.24	2	2	9	9	9	9	9	360	NA	1	0	1	1	0	5.4	69922	97	5.38	7.18	43.08	3	1
1	5	5	3.65	100265	10	2	55	9890.22	11059.7	2	148	4.4	1.5	2.4	212	61	1.58	227	5.87	83	0.937	149	3.853	1	20.6	2	2	9	9	9	9	9	420	NA	2	0	0	0	0	5.4	23093.9	97	5.38	5.75	34.5	3	1
1	3	4	0	100266	10	2	40	52282.9	56769.1	1	135	6.8	2.3	3.5	288	72	1.86	238	6.15	NA	NA	NA	NA	1	18.4	2	2	9	9	9	9	9	60	2	1	0	1	1	0	5.4	NA	NA	NA	NA	NA	3	1
1	5	5	5	100268	10	2	60	19504.2	22055.1	2	147	3.7	1.2	2	304	73	1.89	240	6.21	33	0.373	160	4.138	2	28.3	2	2	9	9	9	9	9	240	NA	1	0	0	0	0	5.6	39366.5	86	4.77	2.03	12.18	3	1
1	3	4	1.14	100269	10	2	24	54746.5	54286.9	1	135	6.8	2.7	3.4	212	46	1.19	188	4.86	NA	NA	NA	NA	1	28.6	2	2	9	9	9	9	9	300	2	1	0	1	1	0	5.1	NA	NA	NA	NA	NA	3	1
1	2	4	3.71	100270	10	1	36	42913.4	50866.1	2	135	10	2.3	6.9	374	41	1.06	175	4.53	70	0.79	120	3.103	1	28.7	1	2	9	9	9	9	9	780	NA	1	0	2	2	0	5.7	120151	106	5.88	9.12	54.72	3	1
1	3	4	5	100271	10	2	36	70629.6	68579.2	1	138	7.2	2.5	3.7	333	46	1.19	215	5.56	NA	NA	NA	NA	1	31.8	2	2	9	9	9	9	9	480	2	2	0	0	0	0	5.1	NA	NA	NA	NA	NA	3	1
1	5	5	3.14	100272	10	1	35	22692.3	21423.1	1	134	8.4	3.2	4	247	29	0.75	180	4.65	NA	NA	NA	NA	1	35.3	2	2	9	9	9	9	9	120	NA	1	0	0	0	0	6	NA	NA	NA	NA	NA	3	1
1	3	3	1.66	100273	10	1	71	8186.44	8287.52	1	144	7	1.7	4.3	157	54	1.4	167	4.32	72	0.813	99	2.56	1	18.4	1	2	9	9	9	9	9	480	NA	1	0	0	0	0	5	26255.3	100	5.55	3.11	18.66	3	1
1	3	3	4.1	100278	10	2	75	71879.3	79986	2	134	5	1.4	3	200	63	1.63	182	4.71	107	1.208	98	2.534	1	30.2	2	2	9	9	9	9	9	240	NA	2	2	2	4	1	5.8	210106	101	5.61	6.58	39.48	3	1
1	3	3	5	100280	10	2	33	154372	155898	2	143	7.3	3	3.6	407	48	1.24	173	4.47	121	1.366	101	2.612	1	39	1	2	9	9	9	9	9	600	2	2	0	1	1	0	5.6	351444	98	5.44	16.75	100.5	3	1
1	3	3	5	100281	10	2	59	160903	156240	1	140	10.1	3.7	5.3	284	38	0.98	181	4.68	NA	NA	NA	NA	1	41.8	1	2	9	9	9	9	9	120	NA	2	0	0	0	0	5.6	NA	NA	NA	NA	NA	3	1
1	3	4	1.36242	100282	10	1	60	13149.3	13677.5	1	137	8.6	2.4	5.4	230	38	0.98	176	4.55	NA	NA	NA	NA	1	26.7	1	2	9	9	9	9	9	300	NA	1	1	1	2	0	5.4	NA	NA	NA	NA	NA	3	1
1	2	1	1.97359	100283	10	2	65	10240.9	11224	1	138	4	1.8	1.9	259	35	0.91	102	2.64	97	1.095	48	1.241	1	44.6	2	2	9	9	9	9	9	420	NA	1	1	3	4	1	5.3	21632.2	96	5.33	21.9	131.4	3	1
1	4	4	2.21281	100286	10	2	45	23945.1	24507.2	1	139	3.5	1.1	2	173	54	1.4	227	5.87	75	0.847	158	4.086	1	33.2	2	2	9	9	9	9	9	60	NA	1	0	1	1	0	5.8	70132.7	101	5.61	9	54	3	1
1	5	2	1.15	100288	10	2	43	14454	14002.5	2	148	7.8	1.9	5	246	51	1.32	188	4.86	90	1.016	119	3.077	2	40.4	2	2	9	9	9	9	9	120	2	2	1	3	4	1	5.8	29238.8	107	5.94	37.52	225.12	3	1
1	4	3	0.191699	100291	10	2	61	11988.4	12110.9	2	145	6	1.7	3.6	288	48	1.24	147	3.8	60	0.677	87	2.25	2	31.9	2	2	9	9	9	9	9	480	NA	2	2	0	2	0	5.6	31896.2	92	5.11	10.5	63	3	1
1	5	3	0.61	100292	10	2	56	52473.7	52043.9	2	142	9.7	2.1	6.6	270	52	1.34	177	4.58	107	1.208	104	2.689	1	52.2	2	3	9	9	9	9	9	480	NA	1	1	2	3	1	6.2	120807	149	8.27	12.93	77.58	3	1
1	4	4	3.25	100294	10	2	40	18440.6	18936.2	1	141	5.1	1.6	3.1	202	50	1.29	154	3.98	NA	NA	NA	NA	1	25.8	2	2	9	9	9	9	9	360	2	2	0	1	1	0	4.7	NA	NA	NA	NA	NA	3	1
1	3	5	5	100297	10	1	70	120330	133053	1	143	4.7	1.6	2.3	180	49	1.27	180	4.65	NA	NA	NA	NA	1	27.9	2	2	9	9	9	9	9	420	NA	2	0	0	0	0	5.8	NA	NA	NA	NA	NA	3	1
1	4	5	3.34	100298	10	2	47	46334	59754.1	2	138	4	2.1	1.6	209	71	1.84	172	4.45	NA	NA	NA	NA	1	36.4	1	2	9	9	9	9	9	420	NA	1	0	3	3	1	5.3	NA	NA	NA	NA	NA	3	1
1	4	4	2.6	100299	10	2	27	44041.1	45733.2	1	143	8.5	2.4	5	342	50	1.29	268	6.93	70	0.79	204	5.275	1	40.8	2	2	9	9	9	9	9	240	2	2	0	1	1	0	5.4	97822.9	87	4.83	9.76	58.56	3	1
1	5	4	2.89	100301	10	2	53	9952.62	10906.9	2	143	10.3	2.3	7.2	501	73	1.89	184	4.76	117	1.321	88	2.276	1	36.8	2	2	9	9	9	9	9	480	NA	1	1	1	2	0	5.6	25570	97	5.38	7.5	45	3	1
1	1	1	1.92	100303	10	1	60	12028.6	13205	2	143	6.7	2.3	3.3	224	79	2.04	211	5.46	59	0.666	120	3.103	1	27.2	1	2	9	9	9	9	9	120	NA	2	0	2	2	0	5.4	35084.9	108	6	4.97	29.82	3	1
1	5	5	1.52	100305	10	1	48	12499.5	13425	1	138	7.6	2.3	4.5	194	33	0.85	159	4.11	NA	NA	NA	NA	1	38.8	2	2	9	9	9	9	9	240	NA	1	0	0	0	0	5	NA	NA	NA	NA	NA	3	1
1	3	3	2.88	100309	10	2	80	62167.3	70428.9	2	134	7.8	2.4	4.5	327	58	1.5	118	3.05	NA	NA	NA	NA	1	29	1	2	9	9	9	9	9	300	NA	1	0	2	2	0	5.9	NA	NA	NA	NA	NA	3	1
1	1	1	-0.941833	100311	10	1	55	23200.7	23152.8	2	144	5	1.5	3.1	166	41	1.06	176	4.55	NA	NA	NA	NA	1	32.9	2	2	9	9	9	9	9	300	NA	1	0	1	1	0	5.4	NA	NA	NA	NA	NA	3	1
1	3	4	1.21	100313	10	2	35	38668	37551.4	1	142	7.3	2.5	4.2	248	38	0.98	176	4.55	NA	NA	NA	NA	1	20	2	2	9	9	9	9	9	600	2	1	0	0	0	0	5.2	NA	NA	NA	NA	NA	3	1
1	2	4	2.39	100315	10	1	62	11799.4	11950.1	2	138	7.1	1.9	4.5	219	34	0.88	204	5.28	NA	NA	NA	NA	1	32.9	2	2	9	9	9	9	9	600	NA	1	0	1	1	0	5.5	NA	NA	NA	NA	NA	3	1
1	1	4	-0.609866	100318	10	1	41	48586.4	47700.1	2	140	12.9	3.2	8	345	41	1.06	199	5.15	NA	NA	NA	NA	1	36.5	2	2	9	9	9	9	9	720	NA	1	0	1	1	0	5.2	NA	NA	NA	NA	NA	3	1
1	3	3	1.66	100319	10	2	47	52401.8	53476.3	1	135	7.6	2	4.8	180	48	1.24	152	3.93	173	1.953	69	1.784	1	43.6	2	1	9	9	9	9	9	240	NA	1	2	1	3	1	9.7	119599	255	14.2	34.1	204.6	1	1
1	1	3	3.43724	100321	10	1	62	9079.46	9980.14	2	141	NA	NA	NA	NA	NA	NA	NA	NA	NA	NA	NA	NA	1	28.6	2	2	9	9	9	9	9	120	NA	1	0	0	0	0	NA	NA	NA	NA	NA	NA	3	1
1	2	3	1.82	100324	10	2	46	41792.1	51720.7	1	134	9.9	3.1	5.5	281	53	1.37	234	6.05	102	1.152	161	4.163	1	29.1	2	1	9	9	9	9	9	240	NA	2	0	2	2	0	6.5	110829	151	8.38	12.66	75.96	0	1
1	4	3	0.59	100326	10	2	21	39458.8	42842.2	1	147	7.9	3.2	3.8	471	46	1.19	166	4.29	67	0.756	107	2.767	1	39.1	2	2	9	9	9	9	9	240	NA	2	1	1	2	0	5.3	108701	95	5.27	12.09	72.54	3	1
1	2	2	0.85	100329	10	2	27	30479.8	31315	1	134	8.5	2.6	4.7	352	49	1.27	166	4.29	NA	NA	NA	NA	2	33.6	2	2	9	9	9	9	9	180	2	2	0	1	1	0	5.8	NA	NA	NA	NA	NA	3	1
1	3	4	2.01	100332	10	1	43	137844	138987	2	142	5.8	1.8	2.3	211	50	1.29	197	5.09	65	0.734	134	3.465	1	24	2	2	9	9	9	9	9	120	NA	2	0	1	1	0	5.7	275477	105	5.83	3.46	20.76	3	1
1	5	5	5	100333	10	1	29	15104.7	15955.9	1	139	7.1	2.9	3.6	207	31	0.8	227	5.87	NA	NA	NA	NA	1	27.8	2	2	9	9	9	9	9	360	NA	2	0	2	2	0	5.9	NA	NA	NA	NA	NA	3	1
1	1	2	-0.209964	100334	10	1	25	17747.4	18648.3	2	135	NA	NA	NA	NA	NA	NA	NA	NA	NA	NA	NA	NA	1	27.2	1	2	9	9	9	9	9	360	NA	2	1	1	2	0	NA	0	NA	NA	NA	NA	3	1
1	3	5	0.35	100338	10	1	45	29981.4	31420.4	1	143	6.8	1.8	4.2	270	40	1.03	180	4.65	258	2.913	88	2.276	2	24.1	2	2	9	9	9	9	9	300	NA	2	0	1	1	0	5.7	67884.1	120	6.66	11.08	66.48	3	1
1	5	3	0.62	100346	10	2	79	18084	18940.5	1	136	9.6	3.9	4.7	207	73	1.89	215	5.56	NA	NA	NA	NA	2	23.7	1	3	9	9	9	9	9	480	NA	2	0	0	0	0	5.6	NA	NA	NA	NA	NA	3	1
1	1	5	5	100347	10	1	57	78805.6	79621.8	2	140	6.8	1	4.9	179	34	0.88	223	5.77	NA	NA	NA	NA	1	27.3	1	2	9	9	9	9	9	720	NA	2	0	1	1	0	5.1	NA	NA	NA	NA	NA	3	1
1	4	4	5	100348	10	2	49	21311.4	24283.7	1	144	6.9	2.8	3.5	306	48	1.24	188	4.86	55	0.621	129	3.336	2	34.8	1	2	9	9	9	9	9	240	NA	2	0	2	2	0	5.8	62452.4	106	5.88	6.29	37.74	3	1
1	5	1	5	100354	10	2	80	20632.3	20944.7	2	140	11.5	2.9	6.9	218	54	1.4	176	4.55	NA	NA	NA	NA	1	29.24	1	2	9	9	9	9	9	600	NA	2	2	0	2	0	6.7	NA	NA	NA	NA	NA	3	1
1	4	3	0.74	100356	10	2	39	23350	24874.3	1	145	9.7	2.6	5.8	339	83	2.15	192	4.97	NA	NA	NA	NA	1	30.7	2	2	9	9	9	9	9	240	2	2	0	0	0	0	5.4	NA	NA	NA	NA	NA	3	1
1	5	1	5	100357	10	2	63	12100.8	11790.5	2	138	6.3	2.5	3.3	200	59	1.53	160	4.14	56	0.632	90	2.327	2	32.7	2	2	9	9	9	9	9	240	NA	2	0	1	1	0	5.9	23765	116	6.44	20.13	120.78	3	1
1	1	2	0.73	100358	10	2	62	10373	12312.4	2	143	12.2	3.1	7.9	202	46	1.19	176	4.55	90	1.016	112	2.896	1	37.1	1	1	9	9	9	9	9	240	NA	2	3	3	6	1	11.4	28079.5	291	16.2	248.86	1493.16	1	1
1	1	1	2.55	100361	10	1	57	18469.2	18499.8	2	141	9.6	3	5.6	168	39	1.01	175	4.53	NA	NA	NA	NA	1	37.1	1	2	9	9	9	9	9	420	NA	2	0	2	2	0	5.7	NA	NA	NA	NA	NA	3	1
1	3	5	4.86	100362	10	2	70	80972.8	90523.9	2	134	8.5	3.2	4.6	247	63	1.63	235	6.08	NA	NA	NA	NA	1	27.3	2	2	9	9	9	9	9	240	NA	1	2	0	2	0	5.6	NA	NA	NA	NA	NA	3	1
1	2	5	1.5	100363	10	1	63	9428.15	9104.02	1	137	5.1	2.9	1.6	204	45	1.16	205	5.3	NA	NA	NA	NA	1	29.7	2	2	9	9	9	9	9	360	NA	2	0	3	3	1	6.6	NA	NA	NA	NA	NA	3	1
1	1	3	0.41	100365	10	2	22	23239.1	24357	1	147	6.5	1.7	3.8	278	42	1.09	179	4.63	NA	NA	NA	NA	1	25.9	2	2	9	9	9	9	9	240	2	1	0	0	0	0	5	NA	NA	NA	NA	NA	3	1
1	5	5	5	100366	10	1	77	19649.6	20960.7	2	134	6.9	1.4	4.8	230	74	1.91	210	5.43	NA	NA	NA	NA	1	22.7	1	2	9	9	9	9	9	120	NA	2	0	2	2	0	5.7	NA	NA	NA	NA	NA	3	1
1	5	4	2.94	100369	10	2	55	14988.7	17310.9	1	137	7.2	2.5	3.9	244	69	1.78	263	6.8	NA	NA	NA	NA	1	28.2	1	2	9	9	9	9	9	300	NA	2	0	2	2	0	5.6	NA	NA	NA	NA	NA	3	1
1	5	5	3.86	100373	10	1	74	20325.4	21278.7	1	148	5	1.7	2.6	277	76	1.97	175	4.53	66	0.745	86	2.224	1	22.6	2	2	9	9	9	9	9	300	NA	2	0	2	2	0	5.7	43665.6	124	6.88	9.27	55.62	3	1
1	4	5	5	100376	10	1	49	33376.4	35932.7	2	134	4.8	2.3	2.2	217	51	1.32	191	4.94	NA	NA	NA	NA	1	26.8	2	2	9	9	9	9	9	180	NA	2	0	0	0	0	5.7	NA	NA	NA	NA	NA	3	1
1	5	5	5	100377	10	1	47	10050	10423.5	2	148	8.7	2.1	5.5	271	48	1.24	245	6.34	113	1.276	174	4.5	1	26.9	2	2	9	9	9	9	9	600	NA	2	0	3	3	1	5.5	26939.8	97	5.38	6.02	36.12	3	1
1	5	4	3.49	100378	10	2	44	120073	120284	2	140	12.9	4.3	7.4	387	46	1.19	242	6.26	NA	NA	NA	NA	1	53.2	2	2	9	9	9	9	9	900	2	1	1	2	3	1	6.2	NA	NA	NA	NA	NA	3	1
1	3	4	2.46887	100380	10	1	45	44922.1	50782.7	2	146	NA	NA	NA	NA	NA	NA	NA	NA	NA	NA	NA	NA	1	58	2	2	9	9	9	9	9	240	NA	1	0	3	3	1	NA	0	NA	NA	NA	NA	3	1
1	5	2	1.34	100382	10	1	45	21857	21615.4	1	135	13.8	3.6	8.9	189	29	0.75	131	3.39	249	2.811	52	1.345	1	48.5	1	1	9	9	9	9	9	480	NA	1	0	3	3	1	10	54485.5	291	16.2	43.3	259.8	1	1
1	3	3	2.13	100388	10	2	56	34028.6	33288.4	2	137	9.4	1.9	6.7	259	54	1.4	187	4.84	NA	NA	NA	NA	1	42.5	1	2	9	9	9	9	9	420	NA	1	0	2	2	0	6.4	NA	NA	NA	NA	NA	3	1
1	4	2	0.62	100389	10	2	55	29692.8	30327.7	2	142	5.5	1.6	3	197	50	1.29	246	6.36	106	1.197	175	4.526	1	31.1	1	2	9	9	9	9	9	780	NA	1	0	1	1	0	5.9	0	115	6.38	6.82	40.92	3	1
1	4	4	1.27	100390	10	2	67	8708.98	9271.03	1	144	3.3	1.2	1.3	188	74	1.91	239	6.18	NA	NA	NA	NA	1	25.5	1	2	9	9	9	9	9	60	NA	2	0	1	1	0	5.4	NA	NA	NA	NA	NA	3	1
1	3	3	5	100393	10	1	52	162290	160433	1	135	9.6	3.5	5	219	27	0.7	250	6.47	NA	NA	NA	NA	1	34.9	1	2	9	9	9	9	9	420	NA	1	0	1	1	0	6.7	NA	NA	NA	NA	NA	3	1
1	4	2	0.74	100395	10	2	77	12446.5	14568	2	145	6.6	3.4	2.3	234	NA	NA	NA	NA	NA	NA	NA	NA	1	33.1	1	2	9	9	9	9	9	300	NA	1	2	3	5	1	4.9	34480	101	5.61	NA	NA	3	1
1	1	2	-2.2087	100396	10	2	65	11640.6	12030	2	136	5.5	2.2	2.7	274	50	1.29	207	5.35	150	1.694	127	3.284	2	26.3	2	2	9	9	9	9	9	120	NA	2	0	1	1	0	5.5	23431.3	95	5.27	14.76	88.56	3	1
1	3	3	2.04	100399	10	2	74	52333.4	58845.2	2	141	8.9	2	6	218	52	1.34	152	3.93	NA	NA	NA	NA	1	33.4	1	1	9	9	9	9	9	720	NA	2	1	3	4	1	7.5	NA	NA	NA	NA	NA	2	1
1	3	3	0.68	100402	10	2	51	105145	101242	2	140	8.5	3.1	4.6	385	35	0.91	223	5.77	NA	NA	NA	NA	2	28.9	1	1	9	9	9	9	9	300	NA	2	0	0	0	0	8	NA	NA	NA	NA	NA	3	1
1	5	5	5	100404	10	2	66	11057.4	11815.5	2	142	8.6	3	3.4	378	70	1.81	196	5.07	NA	NA	NA	NA	1	25.3	1	3	9	9	9	9	9	300	NA	1	0	1	1	0	6.5	NA	NA	NA	NA	NA	3	1
1	5	4	4.17256	100407	10	1	55	22839.5	23757.9	1	134	5.4	1.2	3.7	237	35	0.91	149	3.85	72	0.813	100	2.586	2	27.9	2	1	9	9	9	9	9	180	NA	2	0	1	1	0	5.5	53228	164	9.1	9.03	54.18	0	1
1	1	4	2.59	100410	10	2	58	15683.7	16477	2	137	8.4	2.7	5.1	231	35	0.91	166	4.29	NA	NA	NA	NA	1	32.2	1	2	9	9	9	9	9	480	NA	2	0	1	1	0	6.1	NA	NA	NA	NA	NA	3	1
1	4	4	2.23674	100411	10	1	68	7719.49	8633.28	2	134	6.2	1.2	4.4	120	45	1.16	151	3.9	NA	NA	NA	NA	1	24.9	2	3	9	9	9	9	9	180	NA	2	2	2	4	1	6.8	NA	NA	NA	NA	NA	3	1
1	1	1	1	100412	10	2	65	9508.36	10074.2	1	137	5.8	1.9	3.4	200	37	0.96	135	3.49	162	1.829	66	1.707	1	29.6	1	1	9	9	9	9	9	9999	NA	2	1	3	4	1	6.9	21382.6	155	8.6	8.94	53.64	3	1
1	3	4	2.13	100414	10	1	80	38364	46483.4	2	142	5.7	1.2	3.6	232	42	1.09	133	3.44	NA	NA	NA	NA	1	28.9	1	2	9	9	9	9	9	600	NA	1	3	1	4	1	5.5	NA	NA	NA	NA	NA	3	1
1	4	4	5	100415	10	2	49	22420.3	22946.7	2	142	9.2	3.4	5.1	310	72	1.86	224	5.79	NA	NA	NA	NA	1	28.1	2	2	9	9	9	9	9	720	NA	2	0	1	1	0	5.4	NA	NA	NA	NA	NA	3	1
1	3	5	5	100418	10	1	31	196900	196668	1	141	5.4	2.6	1.9	220	66	1.71	161	4.16	82	0.926	79	2.043	1	23.2	2	2	9	9	9	9	9	600	NA	2	0	1	1	0	4.8	401071	98	5.44	11.16	66.96	3	1
1	3	4	0.77	100419	10	1	40	24997.6	25622.6	1	140	9	2	6	269	48	1.24	202	5.22	107	1.208	133	3.439	1	38.4	1	3	9	9	9	9	9	480	NA	2	0	1	1	0	5.7	55358	98	5.44	16.1	96.6	3	1
1	4	4	1.72	100420	10	1	34	32751.3	35318.9	1	140	NA	NA	NA	NA	NA	NA	NA	NA	NA	NA	NA	NA	1	29.9	2	2	9	9	9	9	9	180	NA	2	0	2	2	0	NA	NA	NA	NA	NA	NA	3	1
1	2	5	3.65	100421	10	2	50	52316.6	55500.3	2	134	8.5	2.3	5.3	334	71	1.84	210	5.43	NA	NA	NA	NA	1	22.7	2	2	9	9	9	9	9	180	NA	2	1	1	2	0	5.5	NA	NA	NA	NA	NA	3	1
1	4	4	3.07	100422	10	1	66	6730.49	7096.62	1	146	5.1	1.8	2.6	193	39	1.01	99	2.56	53	0.598	49	1.267	1	19.9	1	2	9	9	9	9	9	180	NA	1	1	2	3	1	6.7	17851.2	102	5.66	3.44	20.64	3	1
1	4	4	4.27	100424	10	2	73	13504.6	13271.3	1	138	4.7	2	2.2	190	NA	NA	NA	NA	NA	NA	NA	NA	1	23.4	2	2	9	9	9	9	9	480	NA	1	0	1	1	0	5.7	NA	NA	NA	NA	NA	3	1
1	4	5	5	100425	10	1	79	11435	11325.9	1	139	5.1	1.3	3	295	41	1.06	215	5.56	NA	NA	NA	NA	1	37	1	2	9	9	9	9	9	360	NA	2	0	1	1	0	6.5	NA	NA	NA	NA	NA	3	1
1	3	4	2.89	100428	10	2	29	12417.4	12289.7	2	148	8.9	2.5	5.3	291	69	1.78	210	5.43	NA	NA	NA	NA	1	30.3	2	2	9	9	9	9	9	540	NA	2	0	1	1	0	5.5	NA	NA	NA	NA	NA	3	1
1	1	1	0.04	100429	10	1	33	61712.9	66897.7	2	144	7.9	2.5	4.3	253	26	0.67	164	4.24	NA	NA	NA	NA	1	30.1	2	2	9	9	9	9	9	60	NA	2	0	0	0	0	5.7	NA	NA	NA	NA	NA	3	1
1	3	4	3.75	100431	10	2	28	75507.7	75376.7	2	142	10.1	3.3	5.9	323	63	1.63	159	4.11	NA	NA	NA	NA	1	43.6	2	2	9	9	9	9	9	360	2	2	0	0	0	0	5.4	NA	NA	NA	NA	NA	3	1
1	1	2	2.59	100432	10	1	29	26301.8	27458.6	2	141	NA	NA	NA	NA	NA	NA	NA	NA	NA	NA	NA	NA	1	31.2	2	2	9	9	9	9	9	180	NA	1	0	0	0	0	NA	NA	NA	NA	NA	NA	3	1
1	2	5	0.81	100433	10	1	67	11052.9	10774.9	1	135	6.7	1.9	4.2	255	44	1.14	221	5.72	NA	NA	NA	NA	1	27	2	2	9	9	9	9	9	60	NA	2	0	1	1	0	11.4	NA	NA	NA	NA	NA	3	1
1	1	4	1.82	100434	10	2	32	46996.5	47992.4	2	141	10.7	2.7	7.2	403	56	1.45	142	3.67	NA	NA	NA	NA	1	44.9	2	2	9	9	9	9	9	120	NA	2	0	1	1	0	5.3	NA	NA	NA	NA	NA	3	1
1	1	4	0.93	100436	10	2	48	62607.4	62244	2	142	3.8	1.4	2	263	48	1.24	165	4.27	144	1.626	88	2.276	1	50.3	2	2	9	9	9	9	9	480	NA	1	1	0	1	0	5	138361	116	6.44	27.58	165.48	3	1
1	1	4	1.95	100438	10	2	22	20278.1	20472	2	135	7.7	2.3	4.7	200	50	1.29	151	3.9	NA	NA	NA	NA	1	23.7	2	2	9	9	9	9	9	300	NA	2	0	0	0	0	4.7	NA	NA	NA	NA	NA	3	1
1	3	4	5	100442	10	2	68	188453	190542	2	143	6.8	2	4.1	263	51	1.32	206	5.33	NA	NA	NA	NA	1	42.8	1	1	9	9	9	9	9	9999	NA	2	1	1	2	0	5.3	NA	NA	NA	NA	NA	0	1
1	4	3	2.02851	100443	10	1	26	49854.5	48179.7	2	144	6.4	1.9	3.6	326	NA	NA	NA	NA	NA	NA	NA	NA	2	44.4	1	2	9	9	9	9	9	360	NA	2	0	3	3	1	5.5	NA	NA	NA	NA	NA	3	1
1	4	3	2.63324	100445	10	2	61	21898.4	21636.6	2	143	6.7	1.9	3.9	246	42	1.09	270	6.98	NA	NA	NA	NA	1	25	1	2	9	9	9	9	9	120	NA	1	0	0	0	0	5.9	NA	NA	NA	NA	NA	3	1
1	2	4	5	100446	10	1	60	11560.7	11257.6	2	140	6	2.1	3.2	196	33	0.85	117	3.03	120	1.355	60	1.552	1	35.2	2	2	9	9	9	9	9	480	NA	2	0	0	0	0	5.9	29447.6	126	6.99	32.03	192.18	3	1
1	3	4	2.03	100447	10	1	50	33867	37824.6	1	137	5.7	1	3.5	200	38	0.98	129	3.34	67	0.756	78	2.017	1	27.9	1	1	9	9	9	9	9	45	NA	2	0	0	0	0	7.3	88680.5	124	6.88	6.24	37.44	3	1
1	5	4	1.79	100451	10	2	40	24028.8	27188.8	1	137	8.6	2.3	5.7	199	70	1.81	162	4.19	63	0.711	79	2.043	2	24.2	2	2	9	9	9	9	9	60	2	2	0	1	1	0	5.3	63741.4	100	5.55	7.3	43.8	3	1
1	5	1	1.9	100454	10	2	52	22862.7	22148.5	1	137	5	1.9	2.6	193	NA	NA	NA	NA	NA	NA	NA	NA	2	25.5	1	2	9	9	9	9	9	60	NA	2	1	1	2	0	6.8	45981.6	135	7.49	NA	NA	3	1
1	3	4	2.46	100455	10	1	80	17008.6	18455.3	1	140	6.5	1.4	4.3	242	54	1.4	221	5.72	NA	NA	NA	NA	2	29	1	1	9	9	9	9	9	600	NA	2	3	3	6	1	8	NA	NA	NA	NA	NA	0	1
1	3	5	0.68	100460	10	1	55	80238.1	80850.9	2	140	4.2	2.3	1.3	219	47	1.22	205	5.3	NA	NA	NA	NA	1	25.7	2	1	9	9	9	9	9	480	NA	2	0	0	0	0	7.1	NA	NA	NA	NA	NA	3	1
1	4	3	1.05	100463	10	1	28	34770	34532.3	1	137	14.3	2	10.4	210	56	1.45	159	4.11	59	0.666	91	2.353	1	19.1	2	2	9	9	9	9	9	300	NA	1	0	1	1	0	5.7	68313.7	92	5.11	2.42	14.52	3	1
1	5	3	1.11929	100464	10	1	32	33942.6	37499.8	2	145	5.7	2.1	2.7	228	59	1.53	157	4.06	39	0.44	90	2.327	1	35.8	2	2	9	9	9	9	9	180	NA	2	0	1	1	0	5	74184	105	5.83	7.63	45.78	3	1
1	4	4	3.32	100468	10	2	52	9357.96	10544.8	1	147	8.5	3	4.9	275	49	1.27	169	4.37	NA	NA	NA	NA	1	33.4	1	2	9	9	9	9	9	120	NA	1	2	1	3	1	6	NA	NA	NA	NA	NA	3	1
1	3	1	1.88	100469	10	1	75	16035.4	18019.4	1	147	5.5	1.1	3.8	148	54	1.4	105	2.72	NA	NA	NA	NA	1	21.2	2	1	9	9	9	9	9	960	NA	2	0	2	2	0	8.2	NA	NA	NA	NA	NA	1	1
1	3	2	0.903827	100474	10	2	67	51343.2	55253.7	2	146	13.2	2.3	9.6	517	48	1.24	144	3.72	123	1.389	71	1.836	1	35.8	2	1	9	9	9	9	9	720	NA	1	1	3	4	1	8.1	123574	161	8.94	13.19	79.14	3	1
1	2	1	-0.805643	100480	10	1	80	20786.1	23060.1	2	134	8.9	3.9	4.4	267	41	1.06	195	5.04	NA	NA	NA	NA	1	25.3	2	2	9	9	9	9	9	240	NA	1	0	2	2	0	5.6	NA	NA	NA	NA	NA	3	1
1	5	5	5	100481	10	2	59	15000.1	15640.7	2	135	11.8	3.8	6.5	234	44	1.14	211	5.46	NA	NA	NA	NA	1	28.5	2	2	9	9	9	9	9	420	NA	2	0	3	3	1	5.5	NA	NA	NA	NA	NA	3	1
1	1	2	1.96	100483	10	2	51	18770.8	18503.8	1	137	6.7	3.1	3.1	280	47	1.22	255	6.59	249	2.811	158	4.086	1	33.9	2	3	9	9	9	9	9	60	NA	2	2	0	2	0	6.6	41131.7	133	7.38	9.2	55.2	3	1
1	3	3	5	100484	10	2	55	52695.1	52394.7	2	141	13.1	3.7	8	509	77	1.99	216	5.59	111	1.253	117	3.026	1	33.6	1	2	9	9	9	9	9	960	NA	1	2	3	5	1	5.1	121622	110	6.11	18.22	109.32	3	1
1	3	5	4.43159	100485	10	1	67	161873	165355	2	147	7.3	2.1	4.1	196	52	1.34	189	4.89	72	0.813	123	3.181	1	34	2	2	9	9	9	9	9	360	NA	2	1	3	4	1	5.6	0	120	6.66	46.76	280.56	3	1
1	3	3	3.46	100486	10	1	74	56381.1	60215.9	2	142	NA	NA	NA	NA	NA	NA	NA	NA	NA	NA	NA	NA	1	31.9	1	2	9	9	9	9	9	120	NA	2	0	1	1	0	NA	0	NA	NA	NA	NA	3	1
1	3	3	2.5	100490	10	2	80	25311.2	35616.3	2	139	7.4	2.4	4	262	47	1.22	214	5.53	NA	NA	NA	NA	1	18.4	1	2	9	9	9	9	9	360	NA	1	1	1	2	0	5.6	NA	NA	NA	NA	NA	3	1
1	4	2	1.21	100492	10	1	55	22216.2	21369.6	1	137	6	2.7	2.4	227	39	1.01	256	6.62	NA	NA	NA	NA	1	31.6	2	2	9	9	9	9	9	180	NA	1	0	0	0	0	6.7	NA	NA	NA	NA	NA	3	1
1	5	5	2.66	100494	10	1	29	26943.8	27925.6	1	136	9.3	2.2	6.2	271	45	1.16	137	3.54	NA	NA	NA	NA	1	33.3	2	2	9	9	9	9	9	420	NA	2	0	1	1	0	5.8	NA	NA	NA	NA	NA	3	1
1	3	3	2.32	100497	10	2	80	27249.3	28551.2	1	140	7.6	1.6	4.9	358	50	1.29	146	3.78	NA	NA	NA	NA	1	30.2	1	2	9	9	9	9	9	600	NA	2	0	1	1	0	5.7	NA	NA	NA	NA	NA	3	1
1	2	4	1.89	100499	10	2	52	14531.5	14190.5	2	137	8.2	1.6	6	127	61	1.58	183	4.73	50	0.565	112	2.896	1	51.3	1	2	9	9	9	9	9	240	NA	1	3	3	6	1	5.4	33571.6	115	6.38	25.2	151.2	3	1
1	1	1	0.87	100501	10	1	72	11419.7	12420.5	1	148	7.4	2.1	4.3	215	57	1.47	145	3.75	NA	NA	NA	NA	1	25	2	1	9	9	9	9	9	300	NA	2	0	2	2	0	10.6	NA	NA	NA	NA	NA	0	1
1	1	1	4.1825	100505	10	2	57	18368.1	17661.5	1	140	8.2	2.5	4.8	358	54	1.4	217	5.61	NA	NA	NA	NA	2	28.7	2	9	9	9	9	9	9	150	NA	2	0	3	3	1	5.5	NA	NA	NA	NA	NA	3	1
1	3	4	1.66	100508	10	2	80	28494.7	29388.4	1	142	6.7	1.7	3.6	187	72	1.86	233	6.03	90	1.016	143	3.698	1	24.5	1	2	9	9	9	9	9	300	NA	2	0	1	1	0	6.1	77197	119	6.61	5.91	35.46	3	1
1	3	2	1.26	100509	10	2	79	57873	66732.8	1	142	6.7	1.4	4.3	220	41	1.06	178	4.6	106	1.197	116	3	1	28.5	1	3	9	9	9	9	9	240	NA	1	3	1	4	1	5.8	157646	126	6.99	12.93	77.58	3	1
1	4	5	1.58	100511	10	2	64	16102.3	16508.6	2	145	3.7	1.6	1.7	250	64	1.66	170	4.4	69	0.779	92	2.379	1	33.6	2	2	9	9	9	9	9	60	NA	1	0	1	1	0	5.6	43478.3	94	5.22	6.23	37.38	3	1
1	4	3	0.911415	100513	10	1	56	18632.9	18425.9	1	144	4.4	2.3	1.3	125	90	2.33	164	4.24	NA	NA	NA	NA	1	23.5	2	2	9	9	9	9	9	120	NA	1	0	3	3	1	5.6	NA	NA	NA	NA	NA	3	1
1	1	3	1.91	100514	10	1	37	64974.7	68845.4	1	136	8	3	4.1	275	42	1.09	194	5.02	180	2.032	116	3	1	35.4	2	1	9	9	9	9	9	360	NA	2	0	0	0	0	6.1	147525	108	6	21.78	130.68	3	1
1	5	4	2.01	100515	10	2	70	7076.1	7711.39	2	143	5.6	2.1	2.8	207	59	1.53	161	4.16	128	1.445	76	1.965	1	24	1	2	9	9	9	9	9	120	NA	1	1	2	3	1	5.8	13678.7	105	5.83	7.84	47.04	3	1
1	2	4	1.79	100516	10	1	61	12142.4	12352.5	1	145	4.4	2.2	1.6	238	51	1.32	188	4.86	69	0.779	123	3.181	1	38.5	1	3	9	9	9	9	9	120	NA	1	1	3	4	1	6.3	32819.9	124	6.88	19.41	116.46	3	1
1	3	5	5	100517	10	1	39	165069	168618	2	143	6	2.6	2.6	328	41	1.06	193	4.99	114	1.287	129	3.336	1	25.4	1	2	9	9	9	9	9	600	NA	1	0	2	2	0	6	362256	98	5.44	5.19	31.14	3	1
1	5	5	5	100521	10	1	58	11562.7	11726.2	1	148	4.8	1.6	2.3	241	40	1.03	164	4.24	102	1.152	104	2.689	1	29	1	1	9	9	9	9	9	240	NA	1	0	1	1	0	6.3	28204.5	132	7.33	5.43	32.58	0	1
1	1	3	5	100524	10	1	20	53510.8	56412.1	2	142	4.8	1.8	2.5	295	51	1.32	137	3.54	NA	NA	NA	NA	1	20.7	2	2	9	9	9	9	9	120	NA	2	0	1	1	0	5.1	NA	NA	NA	NA	NA	3	1
1	2	4	4.02226	100526	10	2	33	67967.7	75035.6	1	140	7.5	2	4.8	187	47	1.22	172	4.45	96	1.084	106	2.741	1	28.4	2	2	9	9	9	9	9	300	2	2	0	0	0	0	5.5	159237	98	5.44	17.08	102.48	3	1
1	3	4	4.9	100528	10	2	47	265692	288489	1	135	12.1	2.7	8.3	380	55	1.42	213	5.51	NA	NA	NA	NA	1	47.7	2	2	9	9	9	9	9	480	NA	1	0	1	1	0	5.5	NA	NA	NA	NA	NA	3	1
1	5	5	5	100530	10	1	52	9502	10205.5	2	138	6.4	1.5	4.3	246	41	1.06	213	5.51	NA	NA	NA	NA	1	28.3	1	2	9	9	9	9	9	360	NA	2	0	0	0	0	5.4	NA	NA	NA	NA	NA	3	1
1	5	3	1.19	100531	10	1	80	14378.4	15766.9	1	140	3.9	1.4	1.5	193	58	1.5	177	4.58	47	0.531	110	2.845	1	22.9	2	2	9	9	9	9	9	180	NA	2	0	1	1	0	5.7	49950.5	114	6.33	17.82	106.92	3	1
1	4	2	2.45	100532	10	2	46	23031.1	26406.1	1	147	9.9	4.6	4.2	220	36	0.93	147	3.8	58	0.655	99	2.56	1	34.2	1	2	9	9	9	9	9	180	NA	2	2	2	4	1	6.2	0	102	5.66	36.55	219.3	3	1
1	5	5	4.87732	100534	10	2	77	16720.2	18693.8	2	134	6.5	1.1	4.4	250	45	1.16	164	4.24	222	2.506	75	1.94	2	26.8	1	1	9	9	9	9	9	60	NA	2	0	1	1	0	7.1	40048	153	8.49	13.57	81.42	0	1
1	5	4	1.54	100535	10	2	56	13874.2	15780.8	2	135	6.8	2.7	3.2	245	64	1.66	178	4.6	NA	NA	NA	NA	2	27.8	1	2	9	9	9	9	9	480	NA	2	1	1	2	0	6.4	NA	NA	NA	NA	NA	3	1
1	1	1	2.58462	100537	10	2	32	18426.8	21655.1	2	141	6.3	2.3	3.4	382	50	1.29	152	3.93	66	0.745	89	2.302	2	41.6	2	2	9	9	9	9	9	420	2	2	0	1	1	0	5.5	45955.5	111	6.16	30.82	184.92	3	1
1	4	4	3.44023	100544	10	2	61	11681.5	11932	2	142	8.7	3.6	4.4	254	79	2.04	166	4.29	112	1.264	65	1.681	1	34.6	1	1	9	9	9	9	9	420	NA	1	0	3	3	1	5.9	28497.2	129	7.16	12.84	77.04	3	1
1	3	5	2.64644	100546	10	2	31	101388	98477.9	1	135	7.7	3.5	3.2	227	80	2.07	234	6.05	NA	NA	NA	NA	1	25.7	2	2	9	9	9	9	9	480	NA	2	1	1	2	0	5.2	NA	NA	NA	NA	NA	3	1
1	3	5	5	100548	10	2	33	230872	227916	2	134	5.7	1.5	3.6	185	65	1.68	209	5.4	NA	NA	NA	NA	1	21.7	2	2	9	9	9	9	9	300	NA	2	0	0	0	0	5	NA	NA	NA	NA	NA	3	1
1	3	5	2.76875	100549	10	2	76	40193.3	45693.8	1	147	7.6	1.5	5.3	321	79	2.04	212	5.48	66	0.745	120	3.103	1	25.5	1	2	9	9	9	9	9	1	NA	1	1	3	4	1	5.1	0	97	5.38	6.25	37.5	3	1
1	3	5	4.29	100551	10	1	66	213121	221823	1	141	4.8	1.7	2.4	190	42	1.09	158	4.09	NA	NA	NA	NA	1	38.8	2	2	9	9	9	9	9	240	NA	2	1	2	3	1	5.9	NA	NA	NA	NA	NA	3	1
1	4	4	4.05	100554	10	1	65	5312.23	5580.41	2	145	4	1.5	1.8	210	54	1.4	114	2.95	31	0.35	54	1.396	1	37.8	1	1	9	9	9	9	9	480	NA	2	0	3	3	1	9.2	13327.7	206	11.4	5.69	34.14	2	1
1	3	3	1.27	100556	10	2	65	34651.1	33221.7	2	139	9.9	2.5	5.7	256	61	1.58	117	3.03	43	0.485	47	1.215	1	17.5	2	1	9	9	9	9	9	720	NA	1	3	3	6	1	12	74300	241	13.4	10.58	63.48	3	1
1	4	5	4.9	100557	10	1	52	24178.1	26029.9	1	134	8	3.1	3.9	265	39	1.01	214	5.53	94	1.061	156	4.034	1	26	2	2	9	9	9	9	9	300	NA	2	0	1	1	0	6.3	61232	101	5.61	7.08	42.48	3	1
1	1	3	1.78	100558	10	1	60	14183.4	15506.8	2	148	8.1	2.9	4.7	225	54	1.4	283	7.32	NA	NA	NA	NA	1	26.6	2	2	9	9	9	9	9	120	NA	1	0	1	1	0	7.1	NA	NA	NA	NA	NA	3	1
1	4	4	2.96482	100563	10	2	45	20625.8	23397.8	2	146	5.6	2.6	2.1	348	58	1.5	215	5.56	NA	NA	NA	NA	1	41.6	1	1	9	9	9	9	9	360	NA	2	0	1	1	0	6.2	NA	NA	NA	NA	NA	0	1
1	3	3	1.79	100565	10	1	70	7585.44	10077	2	139	9	2	5.9	254	35	0.91	175	4.53	211	2.382	98	2.534	1	27.8	1	2	9	9	9	9	9	600	NA	1	0	0	0	0	5.7	30480.7	108	6	14.78	88.68	3	1
1	1	4	4.78	100568	10	1	46	13125.6	13889.6	2	136	6.5	1.5	4.2	188	42	1.09	263	6.8	126	1.423	196	5.069	1	33.8	2	2	9	9	9	9	9	60	NA	2	0	1	1	0	11.4	31530.6	321	17.8	14.33	85.98	3	1
1	1	3	2.59	100570	10	2	69	14347.5	15876.5	1	137	8.9	3.2	4.5	290	48	1.24	200	5.17	NA	NA	NA	NA	1	48.2	2	1	9	9	9	9	9	240	NA	2	3	2	5	1	7.5	NA	NA	NA	NA	NA	1	1
1	4	5	2.17864	100571	10	1	30	30765.7	32421.8	1	144	4.4	2.4	1.2	143	35	0.91	180	4.65	111	1.253	123	3.181	1	25.8	2	2	9	9	9	9	9	480	NA	2	0	1	1	0	5.2	64138.6	96	5.33	7.59	45.54	3	1
1	3	4	0.41	100572	10	1	41	22218.9	22335.7	2	143	10.1	2.9	6.3	457	33	0.85	227	5.87	NA	NA	NA	NA	1	38.1	1	2	9	9	9	9	9	60	NA	1	1	0	1	0	6	NA	NA	NA	NA	NA	3	1
1	2	1	0.49	100574	10	2	53	11411	10995	2	138	5.6	2.2	2.8	242	48	1.24	207	5.35	142	1.603	131	3.388	1	38.5	2	2	9	9	9	9	9	180	NA	2	0	2	2	0	6.4	24440.5	136	7.55	32.44	194.64	3	1
1	5	5	5	100575	10	2	50	11579.8	11704.5	2	140	6.7	2	3.8	248	37	0.96	200	5.17	NA	NA	NA	NA	1	25.8	1	2	9	9	9	9	9	120	NA	2	0	1	1	0	6.3	NA	NA	NA	NA	NA	3	1
1	2	4	1	100576	10	1	62	15386.7	15782.3	1	140	8.3	1.9	5.4	238	58	1.5	274	7.09	141	1.592	188	4.862	1	35.5	1	1	9	9	9	9	9	60	NA	1	0	3	3	1	6.9	35992.8	159	8.83	8.18	49.08	3	1
1	4	3	0.14	100577	10	2	27	39671.6	41679.6	2	144	7	2.2	3.9	261	65	1.68	122	3.15	NA	NA	NA	NA	1	22.2	2	2	9	9	9	9	9	300	2	2	0	2	2	0	5.4	NA	NA	NA	NA	NA	3	1
1	3	3	1.97	100579	10	1	59	235793	268262	2	146	6.9	1.3	5	199	92	2.38	226	5.84	NA	NA	NA	NA	1	34.1	2	2	9	9	9	9	9	180	NA	1	0	1	1	0	5.6	NA	NA	NA	NA	NA	3	1
1	2	1	0.92	100580	10	1	65	9308.06	10208.9	1	138	7.3	1.7	4.5	185	41	1.06	204	5.28	NA	NA	NA	NA	1	31.9	1	2	9	9	9	9	9	180	NA	1	0	2	2	0	5.6	NA	NA	NA	NA	NA	3	1
1	4	2	1.46	100581	10	1	78	9058.91	8951.46	2	145	5.2	2	2.5	228	35	0.91	179	4.63	97	1.095	125	3.233	1	30.5	2	2	9	9	9	9	9	120	NA	1	0	1	1	0	7	21176.6	122	6.77	24.16	144.96	3	1
1	1	1	1.2	100583	10	2	29	15663.3	18116.6	2	136	6.2	2.1	3.4	240	75	1.94	174	4.5	NA	NA	NA	NA	1	27.7	2	2	9	9	9	9	9	120	2	2	0	2	2	0	5.1	NA	NA	NA	NA	NA	3	1
1	3	4	5	100584	10	1	63	99423.1	107744	1	134	11.1	2.4	7.5	186	42	1.09	188	4.86	166	1.874	113	2.922	1	26.8	2	2	9	9	9	9	9	720	NA	1	0	1	1	0	5.6	305126	141	7.83	7.29	43.74	3	1
1	3	2	1.36	100586	10	1	80	15000.7	17028	2	135	10.7	2.1	6.6	287	42	1.09	112	2.9	97	1.095	51	1.319	1	32.2	2	3	9	9	9	9	9	600	NA	1	1	1	2	0	6	55375.6	123	6.83	4.45	26.7	3	1
1	1	1	1.01	100589	10	2	33	19796.6	22733.3	2	136	9	3.9	4.4	270	38	0.98	147	3.8	NA	NA	NA	NA	1	36.5	2	2	9	9	9	9	9	180	2	2	1	3	4	1	5.6	NA	NA	NA	NA	NA	3	1
1	5	4	3.05628	100590	10	1	24	19467.2	20985.4	2	135	8.8	2.2	5.5	269	41	1.06	184	4.76	NA	NA	NA	NA	1	34.4	2	2	9	9	9	9	9	210	NA	1	0	0	0	0	5.2	NA	NA	NA	NA	NA	3	1
1	4	4	0.99	100594	10	1	59	15360.5	15867.5	1	145	2.7	1.5	0.8	133	60	1.55	120	3.1	40	0.452	52	1.345	1	15.7	2	2	9	9	9	9	9	120	NA	1	0	2	2	0	5.1	38371.9	69	3.83	0.71	4.26	3	1
1	1	1	1.04	100597	10	1	71	11111	11604.5	2	136	6.3	3.2	2.3	340	58	1.5	144	3.72	NA	NA	NA	NA	1	25.2	2	2	9	9	9	9	9	30	NA	1	0	0	0	0	5.7	NA	NA	NA	NA	NA	3	1
1	1	3	3.21	100599	10	1	54	41993.7	43860.7	2	140	7.1	1.7	4.7	209	62	1.6	197	5.09	NA	NA	NA	NA	1	29.3	2	1	9	9	9	9	9	360	NA	2	1	1	2	0	10.3	NA	NA	NA	NA	NA	1	1
1	1	4	0.53	100608	10	2	64	19765.3	20282.4	2	140	12.1	3.6	6.7	272	47	1.22	158	4.09	230	2.597	65	1.681	1	36.1	1	1	9	9	9	9	9	120	NA	1	2	3	5	1	8.3	46255.7	212	11.8	18.09	108.54	3	1
1	4	4	1.24	100610	10	2	41	14495.3	14809.1	1	144	7	2.6	3.7	216	54	1.4	242	6.26	NA	NA	NA	NA	1	21.7	2	2	9	9	9	9	9	300	2	2	0	1	1	0	5	NA	NA	NA	NA	NA	3	1
1	1	2	2.15	100611	10	1	43	21870	23479	1	137	5.4	2	2.7	221	46	1.19	261	6.75	NA	NA	NA	NA	1	26.7	2	2	9	9	9	9	9	180	NA	2	0	1	1	0	5.3	NA	NA	NA	NA	NA	3	1
1	5	5	3.23196	100613	10	1	26	11273.7	11323.7	2	135	NA	NA	NA	NA	NA	NA	NA	NA	NA	NA	NA	NA	1	30.1	1	2	9	9	9	9	9	240	NA	2	0	0	0	0	NA	NA	NA	NA	NA	NA	3	1
1	3	5	4.86	100617	10	1	76	91718	93068.6	2	143	9.7	1.7	6.6	307	34	0.88	142	3.67	198	2.235	68	1.758	1	28	1	1	9	9	9	9	9	240	NA	1	0	3	3	1	6.7	197000	157	8.72	13.84	83.04	0	1
1	3	5	2.88	100619	10	2	28	81923.1	84654	2	147	9	2.7	5.5	294	72	1.86	174	4.5	NA	NA	NA	NA	1	29.9	1	2	9	9	9	9	9	300	NA	1	0	1	1	0	5.4	NA	NA	NA	NA	NA	3	1
1	5	5	5	100621	10	1	40	313107	310518	2	135	5.9	1.9	3.3	162	54	1.4	217	5.61	NA	NA	NA	NA	1	27.8	2	2	9	9	9	9	9	120	NA	1	0	1	1	0	6	NA	NA	NA	NA	NA	3	1
1	5	3	1.22	100622	10	1	43	56534.1	54682.8	1	135	5.5	2.1	2.6	205	54	1.4	146	3.78	NA	NA	NA	NA	1	17.4	2	2	9	9	9	9	9	420	NA	1	0	2	2	0	4.7	NA	NA	NA	NA	NA	3	1
1	3	5	5	100623	10	2	36	130878	129734	2	143	5.6	1.7	3.5	251	55	1.42	173	4.47	138	1.558	90	2.327	1	24.3	2	2	9	9	9	9	9	540	NA	2	0	3	3	1	4.9	283696	93	5.16	3.64	21.84	3	1
1	1	3	0.49	100624	10	1	23	31644.6	34018.1	2	148	5.3	1.9	2.9	235	43	1.11	143	3.7	39	0.44	92	2.379	1	29.5	2	2	9	9	9	9	9	60	NA	1	0	1	1	0	5.4	73626.7	118	6.55	32.01	192.06	3	1
1	1	4	2.92	100625	10	2	54	20066.3	21003	1	135	9.2	4.6	3.5	315	48	1.24	189	4.89	NA	NA	NA	NA	2	33.5	2	2	9	9	9	9	9	240	NA	2	0	1	1	0	6.2	NA	NA	NA	NA	NA	3	1
1	5	3	0.12	100627	10	2	43	40132.8	49571.9	2	139	11.6	2.2	8.4	204	50	1.29	177	4.58	83	0.937	110	2.845	1	19.5	2	2	9	9	9	9	9	720	2	1	0	1	1	0	5.4	115069	106	5.88	4.24	25.44	3	1
1	5	5	3.33	100628	10	1	33	21719	21041.4	1	141	8	2.2	4.3	247	34	0.88	184	4.76	NA	NA	NA	NA	1	33.1	1	3	9	9	9	9	9	300	NA	2	0	0	0	0	5.4	NA	NA	NA	NA	NA	3	1
1	1	1	1.75	100629	10	1	67	4895.63	5798.12	1	137	6.8	1.5	4.6	218	48	1.24	139	3.59	NA	NA	NA	NA	1	20.9	2	1	9	9	9	9	9	20	NA	1	1	3	4	1	8	NA	NA	NA	NA	NA	3	1
1	3	1	2.77	100632	10	1	39	38171.3	38677.3	1	146	8.7	1.8	6	194	38	0.98	197	5.09	NA	NA	NA	NA	2	37.2	2	2	9	9	9	9	9	120	NA	2	0	0	0	0	5.4	NA	NA	NA	NA	NA	3	1
1	4	4	2.43	100633	10	1	61	9936.02	10191.9	2	148	NA	NA	NA	NA	NA	NA	NA	NA	NA	NA	NA	NA	1	28.4	1	1	9	9	9	9	9	480	NA	2	0	1	1	0	NA	NA	NA	NA	NA	NA	3	1
1	4	3	1.14	100634	10	1	38	27031.4	34407.9	1	147	13.6	3.9	8.5	416	40	1.03	139	3.59	NA	NA	NA	NA	1	28.5	1	2	9	9	9	9	9	240	NA	1	0	1	1	0	9.3	NA	NA	NA	NA	NA	3	1
1	5	5	5	100635	10	1	39	28807.8	27196.6	2	134	11.1	2.8	6.6	303	42	1.09	188	4.86	NA	NA	NA	NA	1	32	2	2	9	9	9	9	9	600	NA	2	0	1	1	0	5.4	NA	NA	NA	NA	NA	3	1
1	4	4	1.15	100636	10	1	46	14930.2	15076.7	2	138	6.5	1.9	4	242	35	0.91	162	4.19	267	3.014	74	1.914	1	32.5	1	1	9	9	9	9	9	300	NA	2	0	1	1	0	7.5	36007.8	183	10.2	14.72	88.32	2	1
1	1	2	0.241126	100638	10	1	42	27438.9	29404.2	1	148	3.7	0.5	2.7	126	41	1.06	214	5.53	154	1.739	142	3.672	1	23.8	1	2	9	9	9	9	9	30	NA	1	0	2	2	0	5.5	59843.7	110	6.11	12.55	75.3	3	1
1	3	3	1.49	100639	10	2	80	19445.1	21144.6	1	142	7.5	2.6	4	170	56	1.45	273	7.06	NA	NA	NA	NA	1	26.1	1	2	9	9	9	9	9	360	NA	1	0	3	3	1	5.9	NA	NA	NA	NA	NA	3	1
1	5	2	1.84557	100641	10	2	24	37194.2	42015.6	2	140	10.7	2.2	7.5	321	71	1.84	164	4.24	67	0.756	80	2.069	1	19.1	2	2	9	9	9	9	9	300	NA	1	0	0	0	0	4.8	0	136	7.55	38	228	3	1
1	4	5	1.69	100642	10	1	65	6308.88	6279.82	2	142	10.9	4.6	5.2	254	33	0.85	266	6.88	NA	NA	NA	NA	1	46.1	2	2	9	9	9	9	9	360	NA	2	1	1	2	0	6.2	NA	NA	NA	NA	NA	3	1
1	3	4	0.13	100644	10	2	31	30442.5	30006.6	1	140	7.6	1.8	5.2	133	41	1.06	144	3.72	125	1.411	78	2.017	1	24.1	2	2	9	9	9	9	9	120	2	2	1	1	2	0	5.3	69329.6	99	5.5	20.96	125.76	3	1
1	3	3	2.02	100647	10	1	33	57665.2	68581.6	1	141	7.8	2.1	5	165	38	0.98	140	3.62	130	1.468	76	1.965	2	25.9	1	3	9	9	9	9	9	300	NA	2	0	1	1	0	5	160607	111	6.16	12.25	73.5	3	1
1	3	3	1.51	100649	10	1	43	32781.4	32446.1	2	142	6.5	1.5	4.2	221	35	0.91	130	3.36	99	1.118	75	1.94	1	26.9	2	2	9	9	9	9	9	360	NA	2	0	1	1	0	5.4	65201.1	99	5.5	6.95	41.7	3	1
1	4	3	0.04	100653	10	1	25	37724.5	39554.5	1	138	8.1	2.1	4.9	200	37	0.96	132	3.41	NA	NA	NA	NA	1	28.8	2	2	9	9	9	9	9	480	NA	1	2	3	5	1	5.4	NA	NA	NA	NA	NA	3	1
1	3	3	2.59	100654	10	2	74	60561.7	64788.4	1	146	7.2	1.5	4.9	233	54	1.4	189	4.89	113	1.276	112	2.896	1	38.5	2	2	9	9	9	9	9	1080	NA	2	1	2	3	1	5.5	150056	101	5.61	19.29	115.74	3	1
1	4	3	2.49	100657	10	2	57	22896.4	22919.4	2	144	5	1.8	2.6	225	55	1.42	147	3.8	NA	NA	NA	NA	1	55.1	1	1	9	9	9	9	9	240	NA	2	0	2	2	0	6.1	NA	NA	NA	NA	NA	2	1
1	3	5	5	100663	10	2	71	152139	171415	2	147	4.6	1.1	2.9	228	56	1.45	233	6.03	130	1.468	151	3.905	1	31.3	2	2	9	9	9	9	9	720	NA	2	1	0	1	0	5.1	399494	96	5.33	8.42	50.52	3	1
1	4	3	3.92	100667	10	1	20	31115.8	29537.1	1	141	4.9	1.9	2.3	239	51	1.32	143	3.7	NA	NA	NA	NA	1	21.6	2	2	9	9	9	9	9	300	NA	2	0	0	0	0	5.6	NA	NA	NA	NA	NA	3	1
1	5	5	4.08	100670	10	1	41	16614.6	18730.7	2	134	6.2	1.6	4.1	220	33	0.85	185	4.78	323	3.647	87	2.25	1	28.6	1	2	9	9	9	9	9	300	NA	1	0	3	3	1	5.4	48409.8	100	5.55	7.95	47.7	3	1
1	1	4	1	100672	10	2	25	30245.4	32668.2	1	135	8	2.9	4.5	293	39	1.01	221	5.72	NA	NA	NA	NA	1	30.5	2	2	9	9	9	9	9	240	2	2	0	2	2	0	5.3	NA	NA	NA	NA	NA	3	1
1	4	2	2.31	100673	10	2	35	19220.8	20522.3	2	145	3.9	1.7	1.4	380	75	1.94	167	4.32	NA	NA	NA	NA	1	21.1	2	2	9	9	9	9	9	180	2	1	0	2	2	0	5.2	NA	NA	NA	NA	NA	3	1
1	3	4	1.09542	100674	10	1	80	9059.06	9849.26	1	140	7	1.3	5.1	207	60	1.55	194	5.02	NA	NA	NA	NA	1	26.6	2	2	9	9	9	9	9	720	NA	1	0	0	0	0	5.5	NA	NA	NA	NA	NA	3	1
1	4	3	1.54	100675	10	2	21	41470.9	45399.1	1	138	4.8	2.2	2.1	310	51	1.32	174	4.5	53	0.598	112	2.896	2	29.7	2	2	9	9	9	9	9	600	2	2	0	1	1	0	4.9	0	62	3.44	5.7	34.2	3	1
1	3	4	1.98	100677	10	2	56	58005.2	57443	1	135	6.2	2.3	3.3	229	93	2.4	242	6.26	81	0.914	133	3.439	1	25.8	1	2	9	9	9	9	9	360	NA	2	0	1	1	0	5.6	133340	97	5.38	2.29	13.74	3	1
1	2	2	0.832489	100681	10	2	56	19035.2	18577.3	1	148	7.8	2	3.9	377	56	1.45	176	4.55	NA	NA	NA	NA	1	28	2	2	9	9	9	9	9	60	NA	2	0	1	1	0	5.7	NA	NA	NA	NA	NA	3	1
1	4	3	3.34	100684	10	2	35	25123.8	27255	1	139	5.3	2.8	1.9	271	72	1.86	246	6.36	NA	NA	NA	NA	1	28	2	2	9	9	9	9	9	600	2	2	1	1	2	0	5.4	NA	NA	NA	NA	NA	3	1
1	4	3	0.824329	100689	10	1	21	33290.2	32340	1	144	6.6	2.8	3.1	221	47	1.22	189	4.89	38	0.429	134	3.465	1	43.6	2	3	9	9	9	9	9	480	NA	2	0	1	1	0	5.9	63976.7	111	6.16	19.27	115.62	3	1
1	3	3	5	100692	10	1	62	139409	142001	1	136	9.5	1.4	7.2	229	39	1.01	180	4.65	NA	NA	NA	NA	1	28.2	1	2	9	9	9	9	9	240	NA	2	0	0	0	0	5.1	NA	NA	NA	NA	NA	3	1
1	4	5	4.98	100693	10	2	49	26191.4	27784.5	2	144	7.2	1.9	4.5	359	68	1.76	191	4.94	145	1.637	94	2.431	1	36.2	1	1	9	9	9	9	9	240	NA	2	0	2	2	0	8	66357.8	175	9.71	22.03	132.18	2	1
1	3	3	1.18	100696	10	1	70	22829.2	25073.5	2	142	9.6	3.7	4.7	368	36	0.93	177	4.58	NA	NA	NA	NA	1	27.9	1	2	9	9	9	9	9	480	NA	1	1	3	4	1	5.7	NA	NA	NA	NA	NA	3	1
1	3	4	1.98	100697	10	1	32	77444.6	79818.1	2	137	11.7	2.1	8.4	249	34	0.88	178	4.6	NA	NA	NA	NA	1	26.6	2	2	9	9	9	9	9	240	NA	1	0	1	1	0	4.9	NA	NA	NA	NA	NA	3	1
1	5	5	5	100698	10	2	48	16213.1	16253.4	1	137	5.4	1.7	3.1	232	50	1.29	169	4.37	61	0.689	107	2.767	1	22.7	2	2	9	9	9	9	9	300	NA	2	0	1	1	0	5.1	38104.3	96	5.33	3.93	23.58	3	1
1	4	5	5	100701	10	2	33	29028.4	30878.1	1	147	5.6	1.8	3.1	250	55	1.42	201	5.2	NA	NA	NA	NA	1	43.6	2	2	9	9	9	9	9	240	2	2	0	0	0	0	5.4	NA	NA	NA	NA	NA	3	1
1	3	3	2.16	100705	10	2	56	166139	160726	1	139	6.8	1.8	4.2	227	42	1.09	219	5.66	129	1.456	151	3.905	1	35.7	2	2	9	9	9	9	9	360	NA	1	0	1	1	0	5.4	355314	111	6.16	15.25	91.5	3	1
1	3	4	1.62	100706	10	1	66	24111.8	25196.3	2	143	6.7	1.8	3.9	209	45	1.16	145	3.75	27	0.305	95	2.457	1	34	1	2	9	9	9	9	9	360	NA	2	2	2	4	1	5.2	76213.1	107	5.94	NA	NA	3	1
1	3	4	3.56	100707	10	2	34	114867	115897	2	142	7	1.6	4.7	332	47	1.22	243	6.28	NA	NA	NA	NA	1	25.1	2	2	9	9	9	9	9	180	2	2	0	0	0	0	4.9	NA	NA	NA	NA	NA	3	1
1	3	3	1.02	100709	10	1	38	30866.6	31750.5	2	139	6.2	2	3.5	212	71	1.84	182	4.71	NA	NA	NA	NA	1	21.7	2	2	9	9	9	9	9	120	NA	1	0	0	0	0	5.3	NA	NA	NA	NA	NA	3	1
1	2	2	1.77723	100710	10	1	33	34939.5	35117.4	2	143	4.5	1.1	2.7	140	66	1.71	188	4.86	45	0.508	113	2.922	1	33.2	2	2	9	9	9	9	9	240	NA	2	0	0	0	0	5	82303.9	88	4.88	3.88	23.28	3	1
1	3	5	5	100711	10	2	69	139745	138560	1	134	6.6	2.2	3.9	220	81	2.09	203	5.25	NA	NA	NA	NA	1	23.3	2	2	9	9	9	9	9	720	NA	1	1	1	2	0	4.9	NA	NA	NA	NA	NA	3	1
1	3	4	3.92	100713	10	2	38	128888	125026	1	134	7	1.9	4.4	304	65	1.68	165	4.27	52	0.587	90	2.327	1	25	2	2	9	9	9	9	9	360	NA	1	0	2	2	0	5.6	281850	86	4.77	3.57	21.42	3	1
1	3	5	1.63	100714	10	2	37	72531.7	70450	1	145	5.9	1.2	4.1	172	57	1.47	173	4.47	77	0.869	101	2.612	1	26.7	2	2	9	9	9	9	9	480	2	2	0	0	0	0	5.3	158817	104	5.77	6.51	39.06	3	1
1	3	3	1.49	100715	10	2	51	81073.9	90424.9	1	146	7	2.6	3.7	223	55	1.42	202	5.22	60	0.677	135	3.491	1	33.4	2	2	9	9	9	9	9	180	NA	1	1	3	4	1	5.6	209899	106	5.88	5.08	30.48	3	1
1	1	4	1.68	100716	10	2	79	15200.2	15570.7	2	143	8.2	1.9	5.5	249	72	1.86	180	4.65	NA	NA	NA	NA	1	25.3	1	3	9	9	9	9	9	720	NA	2	3	3	6	1	5.8	NA	NA	NA	NA	NA	3	1
1	3	4	0.82	100717	10	2	49	16080.3	16001.1	2	137	7.8	2.2	4.8	225	44	1.14	154	3.98	94	1.061	91	2.353	1	42.3	1	2	9	9	9	9	9	540	NA	1	0	0	0	0	6.2	37142.7	118	6.55	8.81	52.86	3	1
1	3	4	2.65	100720	10	1	59	48136.8	50394.3	1	137	12.7	2.8	9	218	35	0.91	153	3.96	158	1.784	86	2.224	1	22.7	1	3	9	9	9	9	9	360	NA	1	0	3	3	1	5.9	108877	96	5.33	3.97	23.82	3	1
1	2	1	1.52	100721	10	2	73	15806.7	17361.3	1	138	5.4	2.2	2.8	222	49	1.27	226	5.84	NA	NA	NA	NA	1	25.3	2	2	9	9	9	9	9	180	NA	2	1	2	3	1	5.3	NA	NA	NA	NA	NA	3	1
1	5	1	3.94	100725	10	2	67	19890.7	19710.7	2	138	4.9	1.7	2.6	202	66	1.71	151	3.9	78	0.881	69	1.784	2	26.4	1	2	9	9	9	9	9	120	NA	2	0	2	2	0	6	39729.1	106	5.88	12.82	76.92	3	1
1	1	2	2.16692	100726	10	2	69	11092.9	11464	1	148	7.7	1.7	5	268	60	1.55	165	4.27	111	1.253	83	2.146	1	35.2	1	2	9	9	9	9	9	180	NA	2	3	3	6	1	6.7	24369	136	7.55	25.92	155.52	3	1
1	3	4	2.55	100727	10	1	26	9163.36	10224.2	2	139	4.9	1.6	2.6	300	36	0.93	151	3.9	119	1.344	91	2.353	1	26.4	1	2	9	9	9	9	9	480	NA	2	0	0	0	0	5.3	21965.5	101	5.61	9.78	58.68	3	1
1	3	4	1.04	100728	10	2	68	45212.5	47363.4	1	145	6.6	2	3.6	327	36	0.93	155	4.01	NA	NA	NA	NA	1	22.2	1	2	9	9	9	9	9	300	NA	2	0	2	2	0	5.7	NA	NA	NA	NA	NA	3	1
1	3	4	1.99	100730	10	2	44	6910.73	8528.33	2	139	6.9	1.5	4.9	323	61	1.58	183	4.73	163	1.84	89	2.302	1	37.7	2	2	9	9	9	9	9	480	NA	2	0	2	2	0	5.5	19796.4	98	5.44	16.55	99.3	3	1
1	5	3	4.43	100732	10	1	35	20049.7	20434.8	2	141	10.8	2.7	6.7	242	46	1.19	215	5.56	NA	NA	NA	NA	1	40.1	2	2	9	9	9	9	9	180	NA	1	0	2	2	0	5.3	NA	NA	NA	NA	NA	3	1
1	5	4	3.04	100733	10	2	44	24172.3	27351.2	2	135	7.6	3.1	3.8	329	44	1.14	189	4.89	201	2.269	105	2.715	2	33.6	2	2	9	9	9	9	9	120	2	2	0	0	0	0	6.2	64121.9	103	5.72	17.46	104.76	3	1
1	2	4	1.88	100738	10	2	39	56304	67312.4	2	137	9.5	2	6.3	378	62	1.6	175	4.53	NA	NA	NA	NA	1	39.6	2	2	9	9	9	9	9	660	2	2	1	2	3	1	6.3	NA	NA	NA	NA	NA	3	1
1	3	4	2.46	100739	10	1	79	49247.8	49928.9	1	142	8.2	1.3	5.9	190	34	0.88	133	3.44	NA	NA	NA	NA	1	31.4	1	1	9	9	9	9	9	780	NA	1	2	0	2	0	6.5	NA	NA	NA	NA	NA	1	1
1	3	3	4.74	100740	10	1	20	161260	166330	2	138	8	2.6	4.4	225	38	0.98	206	5.33	NA	NA	NA	NA	2	25.2	2	2	9	9	9	9	9	600	NA	2	0	1	1	0	4.6	NA	NA	NA	NA	NA	3	1
1	3	5	5	100741	10	1	66	169294	180913	1	134	4.7	2.2	1.9	190	70	1.81	196	5.07	NA	NA	NA	NA	1	25.5	2	2	9	9	9	9	9	180	NA	1	1	1	2	0	5.7	NA	NA	NA	NA	NA	3	1
1	4	4	5	100742	10	1	34	25666.3	27280.4	2	134	4.1	1.6	1.9	217	53	1.37	198	5.12	NA	NA	NA	NA	1	21.8	2	2	9	9	9	9	9	120	NA	2	0	0	0	0	5.5	NA	NA	NA	NA	NA	3	1
1	1	4	5	100743	10	2	52	31534.1	33838.2	1	135	5.9	2.2	3.2	201	61	1.58	240	6.21	NA	NA	NA	NA	1	27.7	2	2	9	9	9	9	9	480	NA	2	1	0	1	0	5.9	NA	NA	NA	NA	NA	3	1
1	1	1	1.22	100745	10	1	64	6011.73	5935.78	1	135	7.7	2.8	4.3	155	41	1.06	212	5.48	NA	NA	NA	NA	1	29.4	2	2	9	9	9	9	9	240	NA	2	0	1	1	0	6.1	NA	NA	NA	NA	NA	3	1
1	5	3	1.22	100747	10	2	55	282289	278721	1	141	4.7	2	2.2	177	56	1.45	242	6.26	166	1.874	153	3.957	1	30.9	1	2	9	9	9	9	9	300	NA	2	0	0	0	0	5.3	619739	109	6.05	8.26	49.56	3	1
1	4	5	1.85	100748	10	2	62	14019.7	14735.9	1	136	7.5	2.1	4.4	181	83	2.15	198	5.12	NA	NA	NA	NA	1	25.4	1	2	9	9	9	9	9	30	NA	1	0	0	0	0	5.3	NA	NA	NA	NA	NA	3	1
1	5	3	1.36	100749	10	1	21	36484.3	47238.6	2	137	7.5	1.8	4.7	281	42	1.09	220	5.69	NA	NA	NA	NA	1	32.2	2	2	9	9	9	9	9	540	NA	2	0	1	1	0	5.2	NA	NA	NA	NA	NA	3	1
1	5	5	5	100752	10	1	42	10099.5	10516	1	143	5.9	2.2	3.2	200	59	1.53	226	5.84	NA	NA	NA	NA	1	19.3	2	3	9	9	9	9	9	420	NA	2	0	0	0	0	5.3	NA	NA	NA	NA	NA	3	1
1	4	4	4.31	100754	10	1	54	45059.1	47302.5	1	143	7.7	2.6	4.1	191	54	1.4	221	5.72	268	3.026	113	2.922	1	30	1	2	9	9	9	9	9	180	NA	1	0	2	2	0	5.4	119820	100	5.55	15.81	94.86	3	1
1	4	3	2.92	100756	10	1	60	8344.22	8559.61	1	135	5.5	1.5	3.2	288	75	1.94	275	7.11	NA	NA	NA	NA	1	22.7	1	3	9	9	9	9	9	480	NA	2	1	2	3	1	6.2	NA	NA	NA	NA	NA	3	1
1	3	4	1.06	100759	10	1	35	38169.2	40377.2	2	143	5.5	2.4	2.6	247	166	4.29	289	7.47	NA	NA	NA	NA	1	25	2	2	9	9	9	9	9	120	NA	1	0	0	0	0	5.5	NA	NA	NA	NA	NA	3	1
1	3	5	5	100760	10	2	63	105617	103134	2	135	8.6	1.6	6.3	265	95	2.46	279	7.21	NA	NA	NA	NA	1	22.4	2	2	9	9	9	9	9	300	NA	2	0	0	0	0	5.6	NA	NA	NA	NA	NA	3	1
1	3	5	3.43	100761	10	1	80	39992.2	45153.4	1	140	5.1	0.9	3.6	162	60	1.55	175	4.53	NA	NA	NA	NA	1	23.3	1	2	9	9	9	9	9	600	NA	1	2	2	4	1	5.6	NA	NA	NA	NA	NA	3	1
1	5	5	2.08	100764	10	2	47	13132.5	13185.4	1	140	NA	NA	NA	NA	NA	NA	NA	NA	NA	NA	NA	NA	1	24.9	2	2	9	9	9	9	9	360	NA	2	0	0	0	0	NA	0	NA	NA	NA	NA	3	1
1	5	3	0.352394	100765	10	2	48	15023.6	16232.5	1	137	7.3	2.4	4	231	48	1.24	174	4.5	NA	NA	NA	NA	2	23.6	2	2	9	9	9	9	9	180	NA	2	0	1	1	0	5.8	NA	NA	NA	NA	NA	3	1
1	5	5	4.59231	100768	10	2	42	24812.1	24873.8	1	136	10.3	2.7	6.6	349	51	1.32	229	5.92	NA	NA	NA	NA	2	31.3	1	2	9	9	9	9	9	540	2	2	0	2	2	0	4.9	NA	NA	NA	NA	NA	3	1
1	3	3	0.7	100771	10	2	68	43186.2	41816.1	1	145	8.6	2	5.9	303	54	1.4	233	6.03	82	0.926	163	4.215	2	30	1	2	9	9	9	9	9	420	NA	1	0	0	0	0	5.5	102330	103	5.72	9.38	56.28	3	1
1	5	4	0.96	100772	10	2	45	26528.9	26881	2	144	8.9	2.5	5.6	243	67	1.73	192	4.97	NA	NA	NA	NA	1	31	2	2	9	9	9	9	9	480	NA	2	1	1	2	0	5.2	NA	NA	NA	NA	NA	3	1
1	5	5	3.1435	100774	10	1	61	11627	10895.8	1	138	5.2	1.2	3.1	216	39	1.01	282	7.29	NA	NA	NA	NA	1	25.5	1	1	9	9	9	9	9	420	NA	2	0	2	2	0	7.3	NA	NA	NA	NA	NA	1	1
1	3	3	1.90311	100775	10	2	21	83639	92029.6	2	142	7.2	2.3	4.1	268	58	1.5	135	3.49	NA	NA	NA	NA	1	20.6	2	2	9	9	9	9	9	600	NA	1	0	0	0	0	5.1	NA	NA	NA	NA	NA	3	1
1	3	4	1.22	100780	10	1	54	28527.7	29970	1	146	10.3	3.5	4.9	368	67	1.73	185	4.78	59	0.666	106	2.741	1	28.5	2	2	9	9	9	9	9	480	NA	1	0	2	2	0	5.7	64750.5	109	6.05	15.56	93.36	3	1
1	3	5	3.80631	100782	10	1	39	82541.9	82606.9	2	143	7.7	2.1	4.7	260	38	0.98	213	5.51	NA	NA	NA	NA	1	37.7	2	2	9	9	9	9	9	360	NA	2	0	0	0	0	5.6	NA	NA	NA	NA	NA	3	1
1	3	3	4.57	100787	10	1	72	59882	62446.3	1	142	10.2	2.2	6.9	304	62	1.6	207	5.35	NA	NA	NA	NA	1	29.6	1	2	9	9	9	9	9	120	NA	1	0	0	0	0	5.6	NA	NA	NA	NA	NA	3	1
1	3	4	1.58	100788	10	1	35	37421.6	39016.9	2	142	9.1	1.2	7.1	296	24	0.62	291	7.53	NA	NA	NA	NA	1	27.2	2	2	9	9	9	9	9	240	NA	1	0	2	2	0	4.7	NA	NA	NA	NA	NA	3	1
1	4	5	5	100790	10	2	60	8620.23	8476.63	1	144	5.7	3.3	1.9	345	63	1.63	226	5.84	NA	NA	NA	NA	1	27.3	1	2	9	9	9	9	9	1140	NA	2	1	0	1	0	5.5	NA	NA	NA	NA	NA	3	1
1	4	4	1.99	100792	10	2	68	9062.88	9526.04	1	144	7.6	2.1	4.7	261	66	1.71	151	3.9	NA	NA	NA	NA	1	62.1	1	1	9	9	9	9	9	300	NA	2	0	3	3	1	6.5	NA	NA	NA	NA	NA	0	1
1	3	5	4.25	100795	10	1	78	94639.2	102822	2	136	6.8	1.7	4.5	231	50	1.29	126	3.26	NA	NA	NA	NA	1	26.6	2	2	9	9	9	9	9	240	NA	1	1	1	2	0	5.5	NA	NA	NA	NA	NA	3	1
1	3	4	5	100800	10	2	76	43116.8	44200.8	1	135	9.4	2.5	6	208	54	1.4	152	3.93	NA	NA	NA	NA	1	31	2	2	9	9	9	9	9	480	NA	2	0	1	1	0	6.1	NA	NA	NA	NA	NA	3	1
1	3	3	0.43	100801	10	1	34	31597.7	30168	2	139	6.6	1.4	4.6	241	41	1.06	140	3.62	82	0.926	83	2.146	1	35.8	2	2	9	9	9	9	9	240	NA	1	0	2	2	0	4.9	65711.3	100	5.55	10.43	62.58	3	1
1	4	5	5	100802	10	2	51	26733.7	28249	1	141	9.2	3	5.3	266	33	0.85	147	3.8	NA	NA	NA	NA	1	37.5	2	1	9	9	9	9	9	480	NA	2	1	1	2	0	9.7	NA	NA	NA	NA	NA	1	1
1	3	3	1.75	100805	10	2	80	29810.3	32893.4	1	136	5	1.1	3.1	266	87	2.25	242	6.26	NA	NA	NA	NA	1	19.8	1	2	9	9	9	9	9	9999	NA	1	3	3	6	1	5.7	NA	NA	NA	NA	NA	3	1
1	4	3	1.33	100815	10	2	53	51596.9	54379.3	2	142	3	1.7	0.9	117	NA	NA	NA	NA	NA	NA	NA	NA	2	27.7	2	2	9	9	9	9	9	540	NA	2	0	2	2	0	5.3	155618	89	4.94	NA	NA	3	1
1	3	1	1.22	100816	10	2	43	17534.3	23278.7	2	139	4.7	1	3	275	45	1.16	191	4.94	NA	NA	NA	NA	1	32	1	1	9	9	9	9	9	240	NA	1	1	3	4	1	7	NA	NA	NA	NA	NA	2	1
1	5	4	2.8	100817	10	2	60	9975.89	10377.1	1	138	6.3	1.7	3.3	255	72	1.86	244	6.31	83	0.937	155	4.008	1	28.2	2	2	9	9	9	9	9	180	NA	2	0	1	1	0	5.3	23040.2	94	5.22	7	42	3	1
1	5	5	4.57	100818	10	2	27	18878.9	20332.7	2	147	7.2	1.5	4.8	215	NA	NA	NA	NA	NA	NA	NA	NA	1	25.1	2	2	9	9	9	9	9	240	NA	2	0	1	1	0	4.7	NA	NA	NA	NA	NA	3	1
1	4	4	1.18	100819	10	1	30	16374.6	17807.3	1	144	6.8	2	4.3	217	78	2.02	169	4.37	31	0.35	85	2.198	2	22	2	2	9	9	9	9	9	720	NA	2	0	2	2	0	5.4	42209.5	100	5.55	5.45	32.7	3	1
1	2	4	1.45	100821	10	2	68	16013.2	17056.9	1	140	8.2	2	5.3	315	46	1.19	146	3.78	189	2.134	62	1.603	1	27.2	1	1	9	9	9	9	9	300	NA	2	1	3	4	1	7.5	38899.7	171	9.49	11.37	68.22	1	1
1	4	4	1.80148	100825	10	2	37	16224.5	16798.4	1	146	8.6	3.2	4.6	229	74	1.91	164	4.24	NA	NA	NA	NA	1	36.9	2	2	9	9	9	9	9	720	2	2	1	1	2	0	5.8	NA	NA	NA	NA	NA	3	1
1	3	5	4.08	100827	10	2	45	318293	320793	2	137	10.8	2.5	7.7	225	NA	NA	NA	NA	NA	NA	NA	NA	1	28.5	2	2	9	9	9	9	9	480	NA	2	0	1	1	0	5	726545	86	4.77	NA	NA	3	1
1	4	2	1.13	100829	10	1	43	19486.8	19950	2	147	3.4	1.3	1.6	253	40	1.03	195	5.04	103	1.163	134	3.465	1	30.9	2	2	9	9	9	9	9	540	NA	2	0	1	1	0	6	48244.4	89	4.94	13.7	82.2	3	1
1	3	3	1.71	100832	10	2	36	59727.5	69723.5	1	136	7.2	2.8	3.6	206	NA	NA	NA	NA	NA	NA	NA	NA	1	29.4	2	2	9	9	9	9	9	600	2	1	0	2	2	0	5.3	NA	NA	NA	NA	NA	3	1
1	1	1	1.03	100834	10	1	80	12285.6	13496.9	2	135	5.9	1.9	3.2	203	54	1.4	140	3.62	NA	NA	NA	NA	1	29.6	1	1	9	9	9	9	9	60	NA	2	0	1	1	0	7.8	NA	NA	NA	NA	NA	0	1
1	2	2	5	100836	10	1	63	17837.1	18581.8	1	137	5.5	1.9	2.7	224	72	1.86	201	5.2	83	0.937	112	2.896	1	27.7	2	1	9	9	9	9	9	480	NA	1	1	2	3	1	6.6	42046.7	107	5.94	2.47	14.82	1	1
1	3	2	2.13	100837	10	1	68	31250.4	32975.4	2	137	7.8	1.9	4.9	201	46	1.19	189	4.89	NA	NA	NA	NA	1	25.8	2	2	9	9	9	9	9	420	NA	2	0	1	1	0	5.9	NA	NA	NA	NA	NA	3	1
1	3	4	0.49	100838	10	2	37	39153.9	38527.9	1	136	9.4	3.5	4.4	376	44	1.14	231	5.97	NA	NA	NA	NA	1	48.8	1	2	9	9	9	9	9	900	2	1	0	3	3	1	5.7	NA	NA	NA	NA	NA	3	1
1	3	4	0.73	100840	10	1	76	34253.9	35190	1	140	7.5	2.3	4.1	226	42	1.09	184	4.76	NA	NA	NA	NA	1	27.6	1	2	9	9	9	9	9	180	NA	1	0	1	1	0	6.2	NA	NA	NA	NA	NA	3	1
1	5	5	5	100841	10	2	41	12628.5	14073.3	1	134	6.8	2.3	3.9	237	86	2.22	236	6.1	NA	NA	NA	NA	1	21.9	2	2	9	9	9	9	9	180	2	1	0	0	0	0	5.4	NA	NA	NA	NA	NA	3	1
1	5	1	0.56	100843	10	1	33	27391.1	27120.2	2	146	6.5	2.2	3.8	237	29	0.75	203	5.25	NA	NA	NA	NA	1	40.3	1	1	9	9	9	9	9	540	NA	1	1	3	4	1	5.7	NA	NA	NA	NA	NA	2	1
1	3	3	3.88788	100846	10	1	29	30198.4	37989.3	2	140	5.2	2	2.6	204	69	1.78	145	3.75	38	0.429	68	1.758	1	23.4	2	2	9	9	9	9	9	120	NA	2	0	2	2	0	4.7	77472.9	88	4.88	4.93	29.58	3	1
1	4	3	5	100847	10	2	57	45007.5	45355.1	2	144	NA	NA	NA	NA	NA	NA	NA	NA	NA	NA	NA	NA	1	53.1	2	2	9	9	9	9	9	600	NA	2	1	0	1	0	NA	0	NA	NA	NA	NA	3	1
1	3	3	4.65	100848	10	2	70	134408	151132	1	141	9.9	3	5.9	226	53	1.37	144	3.72	NA	NA	NA	NA	1	37.7	1	1	9	9	9	9	9	720	NA	2	0	0	0	0	7.4	NA	NA	NA	NA	NA	0	1
1	3	5	2.48	100851	10	2	71	77849.5	85172.6	1	140	5.5	1.6	3.2	235	50	1.29	173	4.47	NA	NA	NA	NA	1	28.9	1	1	9	9	9	9	9	300	NA	2	0	1	1	0	6.9	NA	NA	NA	NA	NA	1	1
1	1	5	3.37	100853	10	1	80	25356.7	26547.8	2	136	3.7	0.7	2.4	128	79	2.04	239	6.18	102	1.152	140	3.62	1	32.1	2	1	9	9	9	9	9	180	NA	2	0	2	2	0	7.7	55475.4	174	9.66	5.54	33.24	1	1
1	3	3	0.61	100855	10	2	30	67054	66143.5	1	145	8.3	2.6	4.7	287	40	1.03	187	4.84	NA	NA	NA	NA	1	22.7	2	2	9	9	9	9	9	180	2	1	0	2	2	0	5	NA	NA	NA	NA	NA	3	1
1	5	4	5	100856	10	2	75	16178.8	17725.7	1	136	7.5	1.5	5.2	193	74	1.91	141	3.65	61	0.689	55	1.422	1	20.5	1	2	9	9	9	9	9	300	NA	1	1	0	1	0	5.4	31638.9	122	6.77	5.13	30.78	3	1
1	4	2	0.99	100860	10	2	36	36073	40726.2	2	140	7.7	2.8	4.3	287	41	1.06	182	4.71	103	1.163	120	3.103	1	42.9	2	2	9	9	9	9	9	180	2	2	0	2	2	0	6.8	88654.7	147	8.16	28.12	168.72	3	1
1	3	3	1.94	100861	10	1	36	27945.2	26780.2	2	139	6.3	1.9	3.5	233	35	0.91	163	4.22	NA	NA	NA	NA	1	51.9	2	2	9	9	9	9	9	120	NA	2	0	0	0	0	5.2	NA	NA	NA	NA	NA	3	1
1	2	3	4.62	100862	10	2	62	11232.4	11969	1	140	7.1	2.4	3.7	224	44	1.14	227	5.87	NA	NA	NA	NA	1	32.8	2	2	9	9	9	9	9	300	NA	2	0	2	2	0	5.7	NA	NA	NA	NA	NA	3	1
1	3	4	2.64	100866	10	1	46	22078.2	22020.9	1	145	6.6	1.7	4	229	56	1.45	183	4.73	64	0.723	114	2.948	1	39.1	1	2	9	9	9	9	9	480	NA	2	0	0	0	0	5.5	44251.4	112	6.22	11.84	71.04	3	1
1	4	2	1.33	100872	10	2	71	16395.2	16817.6	2	142	5.4	2.6	2.1	205	38	0.98	164	4.24	87	0.982	109	2.819	1	29.8	1	1	9	9	9	9	9	270	NA	2	0	3	3	1	10	40165.6	127	7.05	35.32	211.92	3	1
1	5	5	3.19	100874	10	1	55	11894.7	12003.7	2	144	5.5	1.5	3.3	192	53	1.37	185	4.78	74	0.835	117	3.026	1	22.5	2	2	9	9	9	9	9	120	NA	2	0	1	1	0	5.9	31023.7	93	5.16	1.87	11.22	3	1
1	5	5	5	100875	10	1	80	24045.5	23842.8	2	140	8.6	2.1	5.3	236	51	1.32	181	4.68	NA	NA	NA	NA	2	27.1	1	2	9	9	9	9	9	360	NA	2	1	3	4	1	6	NA	NA	NA	NA	NA	3	1
1	5	3	0.91	100876	10	1	77	21148.3	22058.7	1	148	3.3	1.5	1.3	188	53	1.37	169	4.37	54	0.61	105	2.715	1	28.8	2	2	9	9	9	9	9	300	NA	1	0	2	2	0	5.8	45266.1	127	7.05	12.11	72.66	3	1
1	4	4	1.64	100877	10	1	25	34789.5	34743.4	2	142	5.2	2	2.6	234	68	1.76	216	5.59	NA	NA	NA	NA	1	21.8	2	2	9	9	9	9	9	600	NA	2	0	1	1	0	5.4	NA	NA	NA	NA	NA	3	1
1	5	2	1.4	100879	10	1	71	8067.66	7854.23	1	141	5.9	1.6	3.8	183	87	2.25	291	7.53	94	1.061	185	4.784	1	26.7	2	2	9	9	9	9	9	20	NA	1	0	0	0	0	7.9	15664.5	145	8.05	6.21	37.26	3	1
1	3	3	1.27	100880	10	1	46	30969.8	30515.6	2	139	11	4.5	5.3	267	32	0.83	208	5.38	188	2.123	138	3.569	1	29.1	2	2	9	9	9	9	9	120	NA	1	0	1	1	0	5.9	65929.3	114	6.33	10.26	61.56	3	1
1	4	3	1.76	100881	10	1	26	35025.5	34374.3	1	137	4.2	1.6	2.1	179	41	1.06	261	6.75	257	2.902	169	4.37	1	25.2	2	2	9	9	9	9	9	360	NA	2	1	0	1	0	5.2	81479.3	90	5	3.74	22.44	3	1
1	4	5	1.05	100887	10	2	64	8157.8	8764.74	1	144	7.7	3	4.1	162	43	1.11	166	4.29	NA	NA	NA	NA	1	29.5	1	3	9	9	9	9	9	480	NA	1	0	3	3	1	7.7	NA	NA	NA	NA	NA	3	1
1	4	2	0.75	100890	10	2	68	8614.57	8750.82	2	145	7.4	2.3	4.3	181	54	1.4	128	3.31	NA	NA	NA	NA	1	30.3	1	2	9	9	9	9	9	240	NA	2	0	2	2	0	6.2	NA	NA	NA	NA	NA	3	1
1	1	4	3.29	100892	10	1	23	41543.8	52180.5	2	137	4.8	1.5	2.9	201	64	1.66	154	3.98	65	0.734	77	1.991	1	28.3	2	2	9	9	9	9	9	540	NA	2	0	2	2	0	5.2	122294	93	5.16	7.21	43.26	3	1
1	5	5	2.38	100895	10	2	58	20519.2	22060.4	2	135	8.4	2.3	5.3	236	44	1.14	142	3.67	71	0.802	84	2.172	2	25.7	1	2	9	9	9	9	9	480	NA	2	1	1	2	0	5.9	45798.9	101	5.61	6.18	37.08	3	1
1	3	2	0.31	100896	10	2	28	115993	125853	2	142	7.6	3.7	3.3	170	44	1.14	208	5.38	132	1.49	138	3.569	1	37.1	1	2	9	9	9	9	9	420	2	2	2	1	3	1	5.6	290780	89	4.94	11.31	67.86	3	1
1	3	4	4.11151	100898	10	2	42	23405.2	28776.5	2	139	7.9	2.8	4.4	348	57	1.47	259	6.7	148	1.671	172	4.448	1	28.3	2	2	9	9	9	9	9	480	2	2	0	1	1	0	5.3	66797.6	102	5.66	8.79	52.74	3	1
1	5	3	4.9	100902	10	2	52	16654.2	16672.3	1	136	6.1	1.9	3.2	297	46	1.19	210	5.43	NA	NA	NA	NA	1	23.6	1	2	9	9	9	9	9	600	NA	1	0	0	0	0	5.4	NA	NA	NA	NA	NA	3	1
1	3	5	5	100905	10	1	80	30205.4	34730.6	1	144	5.1	1	3.3	174	50	1.29	147	3.8	118	1.332	73	1.888	1	28.3	2	2	9	9	9	9	9	720	NA	1	1	2	3	1	5.6	95437.9	106	5.88	17.92	107.52	3	1
1	3	3	2.64	100907	10	1	41	144323	137241	1	142	6.9	1.7	4.3	230	47	1.22	197	5.09	NA	NA	NA	NA	1	32.3	1	2	9	9	9	9	9	240	NA	1	0	0	0	0	5.3	NA	NA	NA	NA	NA	3	1
1	3	4	5	100910	10	1	27	89343.9	115703	1	142	NA	NA	NA	NA	NA	NA	NA	NA	NA	NA	NA	NA	1	44.2	1	2	9	9	9	9	9	240	NA	1	0	1	1	0	NA	NA	NA	NA	NA	NA	3	1
1	3	4	2.55	100911	10	1	26	131430	173849	1	135	7.3	3.7	2.8	210	39	1.01	148	3.83	70	0.79	95	2.457	2	31.7	1	2	9	9	9	9	9	600	NA	2	0	1	1	0	5.3	373493	102	5.66	8.86	53.16	3	1
1	4	4	1.89	100913	10	2	23	35011.1	37736.9	2	143	10.3	3.1	6	313	50	1.29	162	4.19	NA	NA	NA	NA	1	28.2	2	2	9	9	9	9	9	600	NA	2	0	3	3	1	4.4	NA	NA	NA	NA	NA	3	1
1	3	3	-0.49966	100914	10	2	80	34343.3	37544.7	2	136	8	1.3	5.7	221	53	1.37	170	4.4	NA	NA	NA	NA	1	33.3	1	2	9	9	9	9	9	660	NA	2	1	3	4	1	5.6	NA	NA	NA	NA	NA	3	1
1	3	2	3.86	100915	10	1	67	143558	159258	2	145	7	1.9	3.9	210	51	1.32	207	5.35	103	1.163	135	3.491	1	33.5	1	2	9	9	9	9	9	600	NA	1	0	1	1	0	5.7	451012	102	5.66	11.36	68.16	3	1
1	3	5	1.24	100919	10	1	80	12155.6	13963.3	2	141	5.2	1.8	2.6	170	58	1.5	148	3.83	NA	NA	NA	NA	1	22.9	1	2	9	9	9	9	9	240	NA	1	0	3	3	1	5.8	NA	NA	NA	NA	NA	3	1
1	3	3	1.52	100920	10	2	61	72350.5	77431.8	2	145	6.9	2	4.1	312	60	1.55	226	5.84	NA	NA	NA	NA	1	28	1	2	9	9	9	9	9	360	NA	1	0	2	2	0	5.2	NA	NA	NA	NA	NA	3	1
1	2	3	0.41	100923	10	1	22	32386.9	35617.3	1	139	6	2.2	2.9	204	31	0.8	152	3.93	NA	NA	NA	NA	1	26.9	2	2	9	9	9	9	9	240	NA	2	0	0	0	0	5.1	NA	NA	NA	NA	NA	3	1
1	3	3	0.776692	100924	10	2	40	28967.3	29031.8	1	142	8.7	2.8	4.9	246	35	0.91	192	4.97	NA	NA	NA	NA	1	44.9	1	2	9	9	9	9	9	120	2	1	0	0	0	0	4.7	NA	NA	NA	NA	NA	3	1
1	4	1	3.08	100925	10	2	45	21443.2	24275.2	1	146	7	2.8	3.6	291	84	2.17	232	6	NA	NA	NA	NA	1	26.2	2	2	9	9	9	9	9	300	NA	1	0	3	3	1	5.5	NA	NA	NA	NA	NA	3	1
1	5	5	4.16	100926	10	1	51	9510.25	9520.46	1	141	NA	NA	NA	NA	NA	NA	NA	NA	NA	NA	NA	NA	1	21.4	2	2	9	9	9	9	9	540	NA	2	0	0	0	0	NA	0	NA	NA	NA	NA	3	1
1	3	2	2.08	100928	10	1	25	121151	143272	1	146	7.7	2.6	4.3	217	47	1.22	156	4.03	53	0.598	98	2.534	1	19	2	2	9	9	9	9	9	360	NA	1	0	1	1	0	5.2	307802	99	5.5	4.16	24.96	3	1
1	4	3	-0.625741	100929	10	2	40	35092.1	39945.7	1	144	5.3	2.5	2.2	226	88	2.28	192	4.97	60	0.677	92	2.379	1	35.9	2	2	9	9	9	9	9	300	2	2	0	0	0	0	5.3	95403.6	99	5.5	11.11	66.66	3	1
1	2	3	0	100930	10	2	59	18491.8	18609	1	140	10.1	3.2	4.6	195	38	0.98	253	6.54	NA	NA	NA	NA	1	29.5	1	2	9	9	9	9	9	240	NA	2	1	0	1	0	7.8	NA	NA	NA	NA	NA	3	1
1	5	5	3.59802	100933	10	2	65	15818.5	17354.5	1	138	3.7	1.8	1.5	195	45	1.16	179	4.63	172	1.942	100	2.586	1	22.1	2	2	9	9	9	9	9	540	NA	2	0	2	2	0	4.9	30976.3	91	5.05	4.16	24.96	3	1
1	3	5	5	100934	10	2	37	77315	75167.3	1	135	6.3	2.2	3.4	262	66	1.71	170	4.4	47	0.531	95	2.457	1	39.4	2	2	9	9	9	9	9	180	2	2	0	0	0	0	4.8	169452	79	4.39	10.25	61.5	3	1
1	4	3	1.07	100935	10	1	20	41874.7	42180.8	2	143	7.8	2.4	4	267	41	1.06	119	3.08	46	0.519	69	1.784	1	21.3	2	2	9	9	9	9	9	240	NA	1	0	3	3	1	5.6	83444.3	98	5.44	3.52	21.12	3	1
1	2	1	1.38	100937	10	1	55	37455.2	41071.7	1	135	5.1	1.8	2.9	229	45	1.16	254	6.57	NA	NA	NA	NA	1	27.2	2	2	9	9	9	9	9	480	NA	2	1	3	4	1	5.7	NA	NA	NA	NA	NA	3	1
1	3	1	2.65611	100947	10	2	37	37414.2	44147.1	2	146	10.6	3.4	6.3	237	35	0.91	249	6.44	NA	NA	NA	NA	1	37.2	1	2	9	9	9	9	9	120	2	1	0	1	1	0	5.4	NA	NA	NA	NA	NA	3	1
1	4	4	3.34	100948	10	2	68	10905.6	11436.9	2	134	7.6	2.5	4.3	269	57	1.47	190	4.91	NA	NA	NA	NA	1	25.6	2	1	9	9	9	9	9	180	NA	2	0	0	0	0	6.6	NA	NA	NA	NA	NA	1	1
1	4	4	5	100949	10	2	51	8351.94	8658.81	2	135	8.8	1.9	6	255	75	1.94	188	4.86	78	0.881	97	2.508	1	36.3	1	2	9	9	9	9	9	300	NA	2	1	1	2	0	5.4	22268.5	103	5.72	18.39	110.34	3	1
1	4	4	0.04	100950	10	2	61	11288.8	10949.3	2	143	9.2	4.5	3.8	100	18	0.47	128	3.31	NA	NA	NA	NA	1	23.3	1	2	9	9	9	9	9	120	NA	1	0	3	3	1	4.7	NA	NA	NA	NA	NA	3	1
1	3	3	0.61	100951	10	1	62	23247.9	23459	2	135	4.7	0.6	3.4	329	40	1.03	122	3.15	NA	NA	NA	NA	1	30.4	1	1	9	9	9	9	9	720	NA	1	0	3	3	1	7.1	NA	NA	NA	NA	NA	1	1
1	3	4	4.19	100952	10	1	21	151256	162896	1	143	5.9	2.2	2.5	203	54	1.4	189	4.89	57	0.644	124	3.207	1	20.8	2	2	9	9	9	9	9	360	NA	1	0	0	0	0	5.4	322344	95	5.27	3.56	21.36	3	1
1	5	4	0.88	100954	10	1	47	10411.6	11623.6	1	137	10.9	2.6	6.7	179	47	1.22	184	4.76	NA	NA	NA	NA	2	32.6	2	2	9	9	9	9	9	480	NA	2	0	0	0	0	5.7	NA	NA	NA	NA	NA	3	1
1	4	5	1.2	100955	10	1	64	5836.85	5933.62	2	146	7.5	1.1	5.7	223	48	1.24	192	4.97	NA	NA	NA	NA	1	24.6	2	2	9	9	9	9	9	180	NA	1	0	0	0	0	6	NA	NA	NA	NA	NA	3	1
1	3	3	1.99	100961	10	2	20	50733.9	56031.4	2	139	7.9	2.4	4.2	206	66	1.71	165	4.27	70	0.79	85	2.198	1	17.2	2	2	9	9	9	9	9	120	NA	2	0	0	0	0	5	129459	90	5	12.31	73.86	3	1
1	4	4	1.29	100963	10	1	80	8855.61	9398.51	1	141	4.1	1.4	2.1	194	NA	NA	NA	NA	NA	NA	NA	NA	1	23.9	1	1	9	9	9	9	9	480	NA	2	0	0	0	0	7.8	0	NA	NA	NA	NA	0	1
1	3	4	1.61	100966	10	2	37	46625.3	46337.6	1	142	7	1.7	4.5	169	48	1.24	165	4.27	74	0.835	102	2.638	1	21.8	2	2	9	9	9	9	9	180	2	2	0	1	1	0	5.5	107062	94	5.22	5.02	30.12	3	1
1	3	4	1.24	100967	10	2	38	66226.6	65465.2	2	147	9.8	3.1	6	308	54	1.4	172	4.45	NA	NA	NA	NA	1	27.9	2	2	9	9	9	9	9	180	2	1	1	0	1	0	5.2	NA	NA	NA	NA	NA	3	1
1	3	4	0.94	100969	10	2	61	22158.9	22801.4	2	146	11.7	3.6	6.9	447	44	1.14	190	4.91	NA	NA	NA	NA	1	36.7	2	1	9	9	9	9	9	480	NA	1	1	3	4	1	7.3	NA	NA	NA	NA	NA	0	1
1	4	4	0	100971	10	2	22	20688.4	22076.7	2	143	11.7	2.9	8.2	342	43	1.11	199	5.15	NA	NA	NA	NA	1	42.2	1	2	9	9	9	9	9	240	NA	2	0	2	2	0	5.1	NA	NA	NA	NA	NA	3	1
1	5	4	0.49	100972	10	1	57	27444.3	27899.8	1	139	4.1	1.3	2.5	221	62	1.6	244	6.31	NA	NA	NA	NA	1	30.5	2	2	9	9	9	9	9	90	NA	1	0	1	1	0	5.6	NA	NA	NA	NA	NA	3	1
1	5	4	2.35	100973	10	1	28	21445.4	21195.2	1	145	5.2	1.4	3	207	44	1.14	141	3.65	62	0.7	85	2.198	1	38.4	2	2	9	9	9	9	9	300	NA	1	0	0	0	0	5.4	50240.1	91	5.05	7.55	45.3	3	1
1	1	2	0.81	100975	10	1	34	25505.9	27848	1	147	NA	NA	NA	NA	NA	NA	NA	NA	NA	NA	NA	NA	1	26.4	2	2	9	9	9	9	9	120	NA	1	0	0	0	0	NA	NA	NA	NA	NA	NA	3	1
1	5	5	4.26968	100980	10	2	30	15859.8	15696.8	2	138	NA	NA	NA	NA	NA	NA	NA	NA	NA	NA	NA	NA	1	27.5	2	2	9	9	9	9	9	240	2	2	0	0	0	0	NA	NA	NA	NA	NA	NA	3	1
1	5	4	3.43	100983	10	2	42	20808	22421.8	1	139	8.2	2.3	5.2	314	52	1.34	190	4.91	NA	NA	NA	NA	1	30.2	2	2	9	9	9	9	9	180	2	2	0	1	1	0	5.7	NA	NA	NA	NA	NA	3	1
1	3	3	1.22	100985	10	1	23	287740	302433	1	141	4.8	1.7	2.5	210	48	1.24	149	3.85	78	0.881	85	2.198	2	22.5	2	2	9	9	9	9	9	480	NA	2	0	1	1	0	4.9	616762	95	5.27	3.54	21.24	3	1
1	2	1	1.35	100986	10	2	50	15952.3	16616.5	2	136	7.7	1.4	5.7	214	57	1.47	206	5.33	94	1.061	130	3.362	1	27.1	1	2	9	9	9	9	9	240	NA	2	0	0	0	0	5.9	36586.2	127	7.05	13.72	82.32	3	1
1	5	3	0.7	100987	10	1	60	20884.8	19995.3	1	138	7.6	2.7	4.1	159	38	0.98	185	4.78	NA	NA	NA	NA	2	28.9	2	2	9	9	9	9	9	360	NA	2	0	0	0	0	5.7	NA	NA	NA	NA	NA	3	1
1	3	4	4.53754	100988	10	1	80	34355.3	41074	2	134	8.6	4	3.7	216	60	1.55	153	3.96	NA	NA	NA	NA	1	35.5	1	3	9	9	9	9	9	480	NA	2	0	3	3	1	6.6	NA	NA	NA	NA	NA	3	1
1	4	4	3.46	100989	10	2	68	14663.5	15009.1	1	136	6.4	2.2	3.5	180	45	1.16	161	4.16	97	1.095	97	2.508	1	25.3	1	2	9	9	9	9	9	480	NA	1	1	2	3	1	5.8	35523.9	106	5.88	8.31	49.86	3	1
1	2	3	5	100992	10	1	27	64125.6	80911.7	2	137	6.4	2.3	3.1	445	10	0.26	280	7.24	NA	NA	NA	NA	1	33.9	2	2	9	9	9	9	9	600	NA	2	0	0	0	0	4.9	NA	NA	NA	NA	NA	3	1
1	1	3	2.72	100994	10	1	28	41393.6	54410.4	2	136	7.4	2.4	4.2	212	52	1.34	170	4.4	NA	NA	NA	NA	1	26.6	2	2	9	9	9	9	9	120	NA	1	0	0	0	0	5	NA	NA	NA	NA	NA	3	1
1	3	4	5	100996	10	1	52	172888	185328	2	137	9.7	1.8	7.3	228	41	1.06	202	5.22	169	1.908	127	3.284	1	29.9	2	2	9	9	9	9	9	300	NA	1	0	2	2	0	5.5	367326	109	6.05	7.28	43.68	3	1
1	2	2	1.13	100997	10	2	60	7310.94	7459.08	1	140	6.8	2.8	3.5	227	56	1.45	210	5.43	106	1.197	133	3.439	1	42.8	1	2	9	9	9	9	9	540	NA	1	1	1	2	0	6	15855.8	124	6.88	26.26	157.56	3	1
1	3	5	2.41	100999	10	2	29	43650.7	46999.4	2	135	8.7	2.3	5.3	250	48	1.24	185	4.78	NA	NA	NA	NA	1	32.9	2	2	9	9	9	9	9	780	2	2	1	1	2	0	4.7	NA	NA	NA	NA	NA	3	1
1	4	4	2.07	101001	10	1	67	7196.14	7672.74	2	145	6.3	1.8	3.8	224	60	1.55	160	4.14	NA	NA	NA	NA	1	33.2	2	2	9	9	9	9	9	120	NA	2	0	1	1	0	5.6	NA	NA	NA	NA	NA	3	1
1	2	5	4.81	101002	10	2	37	66842.6	65157	2	138	7.6	1.3	5.7	258	66	1.71	146	3.78	NA	NA	NA	NA	1	18.9	2	2	9	9	9	9	9	600	NA	2	0	0	0	0	5	NA	NA	NA	NA	NA	3	1
1	1	1	1.64314	101003	10	1	56	18964.6	21078	2	148	7.4	1.6	4.8	245	52	1.34	209	5.4	134	1.513	130	3.362	1	29.7	2	2	9	9	9	9	9	60	NA	1	0	1	1	0	5.5	38894.6	106	5.88	14.14	84.84	3	1
1	3	4	1	101004	10	1	29	66305.9	74273.6	2	141	4.7	1.2	2.9	212	62	1.6	161	4.16	NA	NA	NA	NA	1	18.6	2	2	9	9	9	9	9	480	NA	1	0	0	0	0	5.2	NA	NA	NA	NA	NA	3	1
1	3	5	5	101006	10	1	76	99238.4	109732	2	144	4.7	1.8	2.2	150	52	1.34	151	3.9	NA	NA	NA	NA	1	20.9	2	2	9	9	9	9	9	240	NA	2	1	1	2	0	4.3	NA	NA	NA	NA	NA	3	1
1	3	3	1.02	101007	10	2	43	34505.7	34454.2	1	142	10.9	4.7	5.4	146	41	1.06	241	6.23	NA	NA	NA	NA	1	31.1	2	2	9	9	9	9	9	300	2	1	0	0	0	0	5.8	NA	NA	NA	NA	NA	3	1
1	1	3	1.41	101009	10	2	21	55711.7	64795.9	2	143	13	3.1	8.9	320	36	0.93	144	3.72	131	1.479	82	2.121	1	49.4	2	2	9	9	9	9	9	300	9	1	0	1	1	0	5.5	148901	103	5.72	43.62	261.72	3	1
1	3	4	2.07	101010	10	1	71	40297.9	42596	2	139	3.8	1	2.3	217	41	1.06	118	3.05	NA	NA	NA	NA	1	31.7	2	2	9	9	9	9	9	600	NA	1	0	1	1	0	5.8	NA	NA	NA	NA	NA	3	1
1	3	5	4.41	101011	10	1	23	127598	171836	1	134	8.4	2.2	5.1	340	51	1.32	169	4.37	103	1.163	97	2.508	1	31.1	2	2	9	9	9	9	9	120	NA	1	0	0	0	0	5.8	350431	100	5.55	6.18	37.08	3	1
1	4	4	4.37383	101013	10	2	44	13619.8	13647.4	1	144	8.3	2.4	5.1	226	80	2.07	207	5.35	NA	NA	NA	NA	1	31.5	2	2	9	9	9	9	9	240	NA	2	0	3	3	1	5.5	NA	NA	NA	NA	NA	3	1
1	3	3	0.63	101014	10	2	42	31176.7	38366.4	1	142	6.1	1.4	4.2	212	49	1.27	182	4.71	85	0.96	116	3	1	20.4	2	2	9	9	9	9	9	180	2	1	0	3	3	1	5.3	89058.3	100	5.55	5.94	35.64	3	1
1	3	4	2.67	101017	10	1	65	14847.8	14801.9	2	139	5.1	0.9	3.8	201	46	1.19	228	5.9	NA	NA	NA	NA	1	20.2	1	2	9	9	9	9	9	240	NA	1	0	3	3	1	5.5	NA	NA	NA	NA	NA	3	1
1	3	3	3.4	101018	10	1	77	83830.1	90204.4	2	135	5.1	1.1	3.3	231	75	1.94	123	3.18	NA	NA	NA	NA	1	20.4	2	1	9	9	9	9	9	300	NA	1	0	3	3	1	7.6	NA	NA	NA	NA	NA	3	1
1	3	5	4	101019	10	1	49	108977	110964	1	141	5	1.5	2.9	211	38	0.98	178	4.6	NA	NA	NA	NA	1	32.6	2	1	9	9	9	9	9	180	NA	2	0	0	0	0	10.4	NA	NA	NA	NA	NA	1	1
1	4	4	2.65	101021	10	1	61	10989.3	11178.1	2	145	6.3	2.3	3.3	189	57	1.47	177	4.58	40	0.452	112	2.896	1	31.1	2	2	9	9	9	9	9	540	NA	1	0	3	3	1	6.5	26444.1	137	7.6	3.35	20.1	3	1
1	5	5	5	101023	10	1	52	433085	419057	2	144	5.5	2.1	2.9	176	59	1.53	178	4.6	62	0.7	107	2.767	1	25.2	2	2	9	9	9	9	9	300	NA	1	0	1	1	0	4.9	830582	101	5.61	4.16	24.96	3	1
1	3	4	1.26	101024	10	1	53	90758.5	93917.3	1	142	9	2.3	6	199	47	1.22	182	4.71	97	1.095	116	3	1	25.1	1	2	9	9	9	9	9	180	NA	2	0	1	1	0	5.1	193249	134	7.44	9.33	55.98	3	1
1	5	5	1.24	101025	10	2	23	27782.3	33148.3	2	137	4.6	1.8	2.4	230	76	1.97	201	5.2	81	0.914	109	2.819	1	24.5	1	2	9	9	9	9	9	300	NA	2	0	1	1	0	5.3	66112.7	97	5.38	7.93	47.58	3	1
1	2	5	1.83	101026	10	2	61	9225.79	9621.02	2	141	8.7	3.7	4.2	269	57	1.47	177	4.58	NA	NA	NA	NA	1	26.8	2	2	9	9	9	9	9	360	NA	2	0	3	3	1	5.9	NA	NA	NA	NA	NA	3	1
1	3	1	3.98492	101027	10	1	55	19713.4	20208.9	1	135	8	2.5	4.5	258	45	1.16	182	4.71	NA	NA	NA	NA	1	29.24	2	1	9	9	9	9	9	240	NA	1	0	3	3	1	9.3	NA	NA	NA	NA	NA	3	1
1	2	3	1.72	101028	10	2	59	23568.3	24182	1	138	4.9	2	2.2	248	68	1.76	299	7.73	75	0.847	216	5.586	2	24.3	2	2	9	9	9	9	9	300	NA	2	0	1	1	0	5.7	52419.4	104	5.77	8.02	48.12	3	1
1	5	5	5	101030	10	2	30	19866.3	21663.8	1	141	8.7	2.6	5.3	281	61	1.58	145	3.75	NA	NA	NA	NA	2	22.2	2	1	9	9	9	9	9	660	NA	2	1	0	1	0	5.9	NA	NA	NA	NA	NA	0	1
1	5	5	5	101031	10	1	27	18261	23438	1	141	12	3.1	7.4	269	24	0.62	215	5.56	NA	NA	NA	NA	1	30.9	2	2	9	9	9	9	9	780	NA	1	0	0	0	0	5.4	NA	NA	NA	NA	NA	3	1
1	4	4	4.35	101033	10	1	63	15173.7	16816.2	1	143	4.4	1.6	2.1	220	49	1.27	227	5.87	129	1.456	152	3.931	1	26.1	2	2	9	9	9	9	9	180	NA	1	0	1	1	0	6.5	39782.4	127	7.05	18.14	108.84	3	1
1	3	4	1.02	101034	10	2	46	37073.7	37879.9	1	142	7.1	1.8	4	293	57	1.47	186	4.81	73	0.824	114	2.948	1	32.1	2	2	9	9	9	9	9	420	NA	2	3	2	5	1	4.9	87928.9	83	4.61	11.54	69.24	3	1
1	4	4	5	101036	10	2	80	24006.2	25149.9	1	141	7.9	2.8	4.3	219	67	1.73	212	5.48	NA	NA	NA	NA	1	23.7	2	3	9	9	9	9	9	600	NA	1	1	0	1	0	5.6	NA	NA	NA	NA	NA	3	1
1	3	4	3.66	101037	10	2	41	111469	137050	2	139	8.4	2.8	4.8	346	66	1.71	206	5.33	75	0.847	125	3.233	1	44.4	2	2	9	9	9	9	9	120	2	2	0	0	0	0	5.6	310398	102	5.66	9.96	59.76	3	1
1	4	2	0.58	101040	10	1	61	9199.02	9630.49	2	147	9.7	2.6	6	212	41	1.06	224	5.79	NA	NA	NA	NA	1	32.3	1	1	9	9	9	9	9	540	NA	1	0	2	2	0	9.2	NA	NA	NA	NA	NA	1	1
1	5	4	1.2	101046	10	1	68	26841.7	29154.3	1	146	3.7	0.6	2.5	173	29	0.75	105	2.72	133	1.502	49	1.267	1	30.2	1	1	9	9	9	9	9	300	NA	2	0	0	0	0	5.7	68352.9	154	8.55	13.52	81.12	0	1
1	3	4	3.52	101049	10	2	57	12231.4	13433.6	2	146	9.8	3.9	5	257	53	1.37	151	3.9	NA	NA	NA	NA	1	47.3	2	1	9	9	9	9	9	120	NA	2	1	3	4	1	7.2	NA	NA	NA	NA	NA	0	1
1	5	5	3.69	101051	10	1	57	9990.73	10229.4	1	144	12.2	3.6	7.1	391	38	0.98	218	5.64	NA	NA	NA	NA	2	26.4	2	1	9	9	9	9	9	180	NA	2	0	1	1	0	9.3	NA	NA	NA	NA	NA	1	1
1	4	1	0.942399	101052	10	2	49	31291.7	31817.4	1	141	13	1.7	9.7	336	47	1.22	205	5.3	117	1.321	135	3.491	2	39	1	2	9	9	9	9	9	300	NA	2	1	2	3	1	6.1	81827.4	105	5.83	35.07	210.42	3	1
1	3	4	2.31	101060	10	1	71	7292.93	8048.48	2	146	5.4	0.7	4.3	145	NA	NA	NA	NA	NA	NA	NA	NA	1	33.7	1	1	9	9	9	9	9	840	NA	2	1	3	4	1	5.5	NA	NA	NA	NA	NA	0	1
1	4	5	4.56	101063	10	1	80	7726.6	7740.45	2	139	4.6	0.9	2.7	201	54	1.4	157	4.06	NA	NA	NA	NA	1	24.1	1	2	9	9	9	9	9	120	NA	2	0	0	0	0	5.9	NA	NA	NA	NA	NA	3	1
1	5	4	1.85	101064	10	1	28	13302.2	17301.5	1	137	6.5	2.6	3.3	252	33	0.85	244	6.31	285	3.218	154	3.982	1	33.3	2	2	9	9	9	9	9	300	NA	1	0	0	0	0	5.4	43388.2	103	5.72	18.94	113.64	3	1
1	1	3	0.8	101065	10	2	44	54725.9	56242.6	1	137	4.1	1.3	2.3	164	64	1.66	252	6.52	87	0.982	171	4.422	1	23.9	2	2	9	9	9	9	9	180	2	1	1	2	3	1	5.4	125021	111	6.16	14.52	87.12	3	1
1	3	4	2.59	101068	10	2	55	191241	197924	2	136	5.2	1.9	2.8	339	62	1.6	175	4.53	NA	NA	NA	NA	1	19.7	2	2	9	9	9	9	9	240	NA	2	1	1	2	0	5.6	NA	NA	NA	NA	NA	3	1
1	4	4	1.74	101069	10	1	32	18220.9	19453.5	1	147	4	1.9	1.5	239	48	1.24	209	5.4	81	0.914	145	3.75	1	30.6	2	2	9	9	9	9	9	120	NA	2	0	1	1	0	5.9	46111.6	89	4.94	8.18	49.08	3	1
1	1	4	2.63	101070	10	2	34	33584.3	34796.5	2	135	5.4	1.6	3.1	237	48	1.24	146	3.78	57	0.644	87	2.25	1	32.1	2	2	9	9	9	9	9	420	2	2	0	0	0	0	5.4	79962.5	91	5.05	11.28	67.68	3	1
1	1	4	5	101075	10	1	67	28755.4	28345.6	2	140	12	3.7	7.4	171	58	1.5	151	3.9	NA	NA	NA	NA	1	31.7	1	1	9	9	9	9	9	180	NA	2	0	2	2	0	6.3	NA	NA	NA	NA	NA	2	1
1	5	3	4.25	101076	10	2	22	29159.6	33025.3	2	140	7.4	2.1	4.6	259	52	1.34	183	4.73	66	0.745	118	3.051	1	23.4	2	2	9	9	9	9	9	600	2	1	0	1	1	0	5.3	73951.4	92	5.11	4.7	28.2	3	1
1	3	4	0.83	101077	10	1	36	38157.8	38928.5	1	135	6.2	2	3.6	188	42	1.09	164	4.24	NA	NA	NA	NA	1	21.9	2	2	9	9	9	9	9	180	NA	1	1	1	2	0	5.1	NA	NA	NA	NA	NA	3	1
1	4	4	1.38	101078	10	1	62	6091.9	6681.41	1	144	5.2	1.3	3.1	200	43	1.11	192	4.97	114	1.287	126	3.258	1	31.1	1	3	9	9	9	9	9	240	NA	1	0	2	2	0	5.4	14204.9	125	6.94	40.81	244.86	3	1
1	5	3	1.47	101079	10	2	51	18493.7	23222.3	1	138	4.1	1.7	1.7	283	69	1.78	202	5.22	44	0.497	124	3.207	1	19.3	2	2	9	9	9	9	9	240	NA	1	0	2	2	0	5.5	48211	87	4.83	3.57	21.42	3	1
1	3	4	4.41	101084	10	2	46	221228	219801	1	136	8.2	2	5	265	43	1.11	183	4.73	NA	NA	NA	NA	1	22.9	2	2	9	9	9	9	9	780	NA	2	0	1	1	0	5	NA	NA	NA	NA	NA	3	1
1	5	4	2.79	101085	10	1	31	103892	106181	2	143	6.6	1.8	4.1	180	36	0.93	207	5.35	97	1.095	152	3.931	1	40	2	2	9	9	9	9	9	960	NA	1	0	1	1	0	5.2	228117	110	6.11	18.74	112.44	3	1
1	5	4	2.1	101086	10	1	32	108180	134126	2	136	6.2	2.7	2.7	300	56	1.45	187	4.84	NA	NA	NA	NA	1	32.4	2	2	9	9	9	9	9	60	NA	2	0	1	1	0	5.9	NA	NA	NA	NA	NA	3	1
1	3	3	3.34	101087	10	2	51	129375	125626	2	143	8.1	1.6	5.6	326	59	1.53	190	4.91	109	1.231	109	2.819	1	18.7	1	2	9	9	9	9	9	120	NA	1	0	3	3	1	6.7	348335	95	5.27	12.44	74.64	3	1
1	3	2	2.46	101088	10	2	80	33840.5	39292.9	1	140	11.3	1.4	9.2	266	63	1.63	214	5.53	NA	NA	NA	NA	1	32.2	1	1	9	9	9	9	9	240	NA	1	1	2	3	1	6.4	NA	NA	NA	NA	NA	1	1
1	4	4	2.77	101091	10	2	58	35019.4	36753.5	1	144	5.6	3.3	1.7	258	34	0.88	293	7.58	421	4.753	NA	NA	1	37.8	1	2	9	9	9	9	9	600	NA	2	3	3	6	1	5.4	94521.9	90	5	4.67	28.02	3	1
1	4	3	0.58	101093	10	2	63	13725.7	13865.9	1	136	6.3	1.7	3.8	205	NA	NA	NA	NA	NA	NA	NA	NA	1	38.8	2	1	9	9	9	9	9	9999	NA	1	0	0	0	0	7.3	30754	186	10.3	NA	NA	2	1
1	5	3	2.46	101095	10	2	56	18992.2	20968.5	1	137	6.3	2.3	3.3	160	54	1.4	167	4.32	NA	NA	NA	NA	1	17.7	2	2	9	9	9	9	9	180	NA	2	0	0	0	0	5.3	NA	NA	NA	NA	NA	3	1
1	2	1	1.82	101096	10	2	56	19893	23572	1	134	4.7	1.7	2.5	282	69	1.78	199	5.15	46	0.519	121	3.129	1	33.3	1	2	9	9	9	9	9	120	NA	2	1	1	2	0	5.8	51900.7	109	6.05	16.75	100.5	3	1
1	2	1	0.51	101097	10	2	39	53567.1	53164.7	2	134	7.2	2.1	4.3	268	44	1.14	239	6.18	289	3.263	137	3.543	1	31.7	2	2	9	9	9	9	9	120	2	2	0	1	1	0	5.7	115696	95	5.27	35.84	215.04	3	1
1	3	2	0.54	101099	10	2	23	69265.9	83144.6	1	140	7.5	1.6	5	264	57	1.47	224	5.79	NA	NA	NA	NA	2	35.6	2	2	9	9	9	9	9	780	2	2	0	1	1	0	4.6	NA	NA	NA	NA	NA	3	1
1	3	3	5	101101	10	1	22	74156.5	80073.6	1	146	7	2.2	3.9	290	56	1.45	171	4.42	NA	NA	NA	NA	1	26.4	2	2	9	9	9	9	9	120	NA	2	0	0	0	0	5	NA	NA	NA	NA	NA	3	1
1	3	4	1.03	101102	10	1	80	5725.77	8391.43	2	139	4.3	1	2.7	156	42	1.09	166	4.29	71	0.802	110	2.845	2	29.4	2	2	9	9	9	9	9	240	NA	2	0	0	0	0	5.8	25382.2	112	6.22	13.31	79.86	3	1
1	4	5	4.78	101103	10	2	53	35738.6	40889.3	2	137	9.7	2.8	5.3	319	46	1.19	147	3.8	NA	NA	NA	NA	1	31.8	1	1	9	9	9	9	9	240	NA	2	0	3	3	1	7.9	NA	NA	NA	NA	NA	1	1
1	4	4	5	101106	10	2	49	11004.5	11344.6	1	144	7	2.1	4.5	205	64	1.66	240	6.21	114	1.287	153	3.957	1	39.3	1	2	9	9	9	9	9	420	NA	1	1	2	3	1	5.7	29175.8	107	5.94	14.37	86.22	3	1
1	1	1	1.58	101107	10	2	44	30100.5	29619.1	2	135	4.2	1.8	1.9	150	62	1.6	164	4.24	72	0.813	88	2.276	2	27.6	2	2	9	9	9	9	9	120	2	2	1	1	2	0	5.5	65839.8	92	5.11	7.96	47.76	3	1
1	5	4	5	101108	10	2	59	12760.8	13183.3	1	139	6.9	2.3	3.8	315	54	1.4	201	5.2	92	1.039	129	3.336	1	22.7	1	2	9	9	9	9	9	600	NA	1	1	1	2	0	5.2	27369.4	47	2.61	3.34	20.04	3	1
1	4	4	2.07	101109	10	2	60	14399.4	14605.4	1	143	6.6	2.1	3.7	383	62	1.6	340	8.79	NA	NA	NA	NA	1	47	1	1	9	9	9	9	9	600	NA	1	2	3	5	1	7.3	NA	NA	NA	NA	NA	1	1
1	4	4	0.33726	101111	10	1	22	23812.6	23887.5	1	144	5	1.8	2.5	191	55	1.42	179	4.63	86	0.971	107	2.767	1	34.7	2	2	9	9	9	9	9	180	NA	2	0	0	0	0	5.2	47255.6	91	5.05	26.13	156.78	3	1
1	5	3	4.76	101112	10	2	45	12419.5	12357.4	2	141	11	1.2	8.9	220	90	2.33	188	4.86	NA	NA	NA	NA	1	19.4	1	2	9	9	9	9	9	120	NA	2	1	1	2	0	5.5	NA	NA	NA	NA	NA	3	1
1	4	4	0.49	101115	10	2	36	29821.6	29477.7	1	144	7.3	3.1	3.5	198	52	1.34	158	4.09	39	0.44	98	2.534	1	38.1	2	2	9	9	9	9	9	600	2	2	0	1	1	0	5.8	74791.7	97	5.38	10.12	60.72	3	1
1	1	4	2.72	101118	10	1	26	31927.5	32162.5	2	138	9.7	2.1	5.3	207	41	1.06	161	4.16	114	1.287	97	2.508	1	35.5	2	2	9	9	9	9	9	360	NA	1	0	2	2	0	5.1	69610.5	101	5.61	22.12	132.72	3	1
1	1	1	0.29	101119	10	2	48	27494	27010.2	2	144	NA	NA	NA	NA	NA	NA	NA	NA	NA	NA	NA	NA	1	34.5	2	2	9	9	9	9	9	300	NA	1	2	1	3	1	NA	0	NA	NA	NA	NA	3	1
1	3	3	2.75	101120	10	2	80	29794.7	35108.5	1	138	7.1	2.2	4.3	199	NA	NA	NA	NA	NA	NA	NA	NA	1	23.1	1	2	9	9	9	9	9	240	NA	2	1	1	2	0	NA	0	NA	NA	NA	NA	3	1
1	3	3	2.59	101123	10	2	59	167382	162335	1	142	7.2	1.2	5.1	313	45	1.16	174	4.5	55	0.621	118	3.051	1	17.5	2	2	9	9	9	9	9	420	NA	1	0	2	2	0	5.5	363763	114	6.33	6.85	41.1	3	1
1	3	3	5	101124	10	1	76	61887.5	65304.1	1	135	10.4	3.2	5.6	372	48	1.24	113	2.92	NA	NA	NA	NA	1	30.4	1	1	9	9	9	9	9	480	NA	1	1	1	2	0	6.5	NA	NA	NA	NA	NA	1	1
1	3	3	0.04	101125	10	2	33	51185.5	56192.4	2	146	9.5	3.3	5.4	245	38	0.98	225	5.82	NA	NA	NA	NA	1	24.9	2	2	9	9	9	9	9	360	2	1	0	2	2	0	5.7	NA	NA	NA	NA	NA	3	1
1	3	5	5	101126	10	1	37	94468.4	93850.5	1	135	NA	NA	NA	NA	NA	NA	NA	NA	NA	NA	NA	NA	1	40.8	1	2	9	9	9	9	9	300	NA	1	0	0	0	0	NA	0	NA	NA	NA	NA	3	1
1	5	5	4.1998	101132	10	1	31	15147.2	18297.2	1	139	4	1.5	2.1	208	41	1.06	190	4.91	102	1.152	129	3.336	1	27.4	2	2	9	9	9	9	9	240	NA	2	0	0	0	0	5.7	45885.2	95	5.27	6.99	41.94	3	1
1	3	3	1.91	101136	10	1	76	12782.1	13510	1	138	7.4	1.6	4.7	231	61	1.58	148	3.83	NA	NA	NA	NA	1	32	1	2	9	9	9	9	9	240	NA	1	0	2	2	0	5.9	NA	NA	NA	NA	NA	3	1
1	3	5	5	101138	10	2	33	123639	140633	2	140	8.1	2.8	4.5	196	52	1.34	227	5.87	75	0.847	160	4.138	1	40.2	2	2	9	9	9	9	9	600	NA	1	0	1	1	0	4.8	311247	102	5.66	21.06	126.36	3	1
1	3	4	5	101139	10	2	33	66016	65070.7	1	140	8.5	3.9	4.1	287	42	1.09	177	4.58	NA	NA	NA	NA	1	26.2	2	2	9	9	9	9	9	480	2	2	0	1	1	0	5.1	NA	NA	NA	NA	NA	3	1
1	1	3	0.06	101141	10	1	54	28045.2	28622.2	2	142	6.2	1.6	3.7	188	37	0.96	221	5.72	98	1.106	164	4.241	1	33.9	2	2	9	9	9	9	9	480	NA	2	1	3	4	1	5.3	54733.7	103	5.72	29.4	176.4	3	1
1	3	4	2.59	101143	10	1	80	7744.69	8649.35	1	140	3.6	0.8	2.4	102	33	0.85	153	3.96	131	1.479	94	2.431	1	40.7	1	1	9	9	9	9	9	480	NA	1	0	1	1	0	5.2	20278.5	103	5.72	9.37	56.22	0	1
1	3	3	0.93	101149	10	1	59	36007.2	36882	2	141	9	2.6	5.7	156	36	0.93	150	3.88	NA	NA	NA	NA	1	40.6	1	1	9	9	9	9	9	360	NA	2	2	3	5	1	5.5	NA	NA	NA	NA	NA	0	1
1	4	5	5	101153	10	1	42	44625.1	45506	1	143	4.5	2.1	1.8	262	42	1.09	143	3.7	54	0.61	90	2.327	1	38.5	2	2	9	9	9	9	9	720	NA	2	0	0	0	0	6	128264	108	6	5.59	33.54	3	1
1	4	1	0.81	101155	10	2	52	19820.8	19967.9	1	140	6.7	2.5	3.1	314	45	1.16	164	4.24	78	0.881	103	2.664	1	29.9	1	2	9	9	9	9	9	9999	NA	1	0	3	3	1	5.4	51353	91	5.05	7.17	43.02	3	1
1	4	3	3.49	101162	10	1	62	11095	11982.4	1	147	13.4	4.4	7	272	49	1.27	251	6.49	NA	NA	NA	NA	1	26.4	1	1	9	9	9	9	9	120	NA	1	0	2	2	0	6.7	NA	NA	NA	NA	NA	3	1
1	4	2	0.74	101163	10	2	60	8614.57	8750.82	2	145	8.9	2.6	5.8	268	65	1.68	242	6.26	NA	NA	NA	NA	1	27.9	1	1	9	9	9	9	9	240	NA	2	0	1	1	0	9.6	NA	NA	NA	NA	NA	3	1
1	5	5	3.25	101164	10	2	26	18649.5	21637.8	1	148	7.1	2.9	3.6	200	73	1.89	167	4.32	NA	NA	NA	NA	1	20.4	2	2	9	9	9	9	9	720	NA	2	0	2	2	0	5.5	NA	NA	NA	NA	NA	3	1
1	3	5	1.69	101166	10	2	28	82738.2	82749.7	2	145	5.3	2.1	2.2	203	66	1.71	169	4.37	59	0.666	91	2.353	1	18.4	2	2	9	9	9	9	9	720	NA	2	0	0	0	0	5	183140	87	4.83	3.03	18.18	3	1
1	4	3	0.99	101169	10	2	58	26743.4	29227.9	1	145	9.3	2.8	5.5	250	73	1.89	232	6	71	0.802	145	3.75	1	27.9	1	2	9	9	9	9	9	300	NA	1	0	3	3	1	5.5	75167.7	91	5.05	7.41	44.46	3	1
1	3	3	1.78951	101171	10	2	47	138377	143795	2	146	12.1	2.7	8	444	50	1.29	157	4.06	NA	NA	NA	NA	1	24.8	2	2	9	9	9	9	9	720	NA	1	0	1	1	0	5.2	NA	NA	NA	NA	NA	3	1
1	3	4	2.97424	101173	10	2	66	78970.2	78997	2	145	7.6	2.8	4	290	64	1.66	167	4.32	52	0.587	93	2.405	1	21.7	2	2	9	9	9	9	9	360	NA	1	1	1	2	0	5.5	193317	97	5.38	4.38	26.28	3	1
1	4	4	1.84	101174	10	1	35	20448.3	21831.6	1	147	6.7	2.6	2.9	230	60	1.55	232	6	144	1.626	143	3.698	1	25.8	2	2	9	9	9	9	9	360	NA	1	0	0	0	0	5.7	43188.3	109	6.05	13.71	82.26	3	1
1	3	5	1.58	101175	10	1	55	24655.2	25398.2	1	145	6.2	1.4	4	146	58	1.5	188	4.86	90	1.016	112	2.896	1	30.3	1	2	9	9	9	9	9	480	NA	1	0	2	2	0	5.5	51038.3	136	7.55	5.82	34.92	3	1
1	1	1	0.56	101177	10	1	64	6626.46	6898.04	1	137	6.1	1.9	3.5	152	48	1.24	192	4.97	133	1.502	117	3.026	1	24.4	1	2	9	9	9	9	9	180	NA	2	1	3	4	1	5.3	18327.7	107	5.94	9.39	56.34	3	1
1	1	4	0.73	101179	10	2	62	21342	22467.3	2	148	6.4	2.6	3.2	229	55	1.42	185	4.78	NA	NA	NA	NA	1	23.3	2	2	9	9	9	9	9	120	NA	2	1	0	1	0	5.3	NA	NA	NA	NA	NA	3	1
1	3	4	4.43	101180	10	2	80	29631.9	33267.3	1	144	5	1.4	2.9	189	75	1.94	215	5.56	82	0.926	124	3.207	1	27	2	2	9	9	9	9	9	360	NA	2	1	0	1	0	5.4	77531.8	108	6	15.6	93.6	3	1
1	2	5	4.74	101181	10	2	50	37160.8	43108.4	1	134	4.9	1.1	3.1	197	44	1.14	175	4.53	125	1.411	106	2.741	1	25.2	2	2	9	9	9	9	9	600	NA	2	1	1	2	0	5	93446.3	98	5.44	5.53	33.18	3	1
1	4	3	3.13	101182	10	1	58	30990.4	30646	1	144	7.3	2.3	4.4	121	72	1.86	215	5.56	49	0.553	133	3.439	1	28.8	1	3	9	9	9	9	9	240	NA	2	0	1	1	0	8	91846.9	187	10.4	15.19	91.14	3	1
1	3	3	3.33	101183	10	2	80	40631.2	45657.7	1	142	7.9	2.6	4.3	171	41	1.06	126	3.26	NA	NA	NA	NA	2	35.2	1	1	9	9	9	9	9	300	NA	1	3	0	3	1	6.8	NA	NA	NA	NA	NA	1	1
1	5	4	0.24	101185	10	2	57	13619.9	14399.8	2	136	8.4	2.4	5.4	297	88	2.28	190	4.91	NA	NA	NA	NA	1	28.5	2	1	9	9	9	9	9	180	NA	2	1	2	3	1	6.8	NA	NA	NA	NA	NA	3	1
1	2	4	5	101186	10	1	35	82200.9	79471.5	1	134	6.7	3.7	2.3	225	48	1.24	146	3.78	46	0.519	89	2.302	1	32.8	2	2	9	9	9	9	9	300	NA	2	0	0	0	0	5	186256	105	5.83	5.44	32.64	3	1
1	1	4	5	101187	10	1	33	41481.7	50576.2	2	140	6.5	3.3	2.7	221	68	1.76	210	5.43	NA	NA	NA	NA	1	27.7	2	2	9	9	9	9	9	300	NA	1	0	0	0	0	4.8	NA	NA	NA	NA	NA	3	1
1	2	3	4.19172	101190	10	1	21	70347.2	80500.8	2	144	4.9	1.5	2.8	236	60	1.55	263	6.8	246	2.777	154	3.982	1	27.4	2	2	9	9	9	9	9	120	NA	1	0	1	1	0	5.3	0	80	4.44	30.67	184.02	3	1
1	3	3	2.41	101191	10	2	35	84562.2	91803.9	2	146	9.4	2.7	5.6	435	54	1.4	211	5.46	143	1.614	128	3.31	1	30.6	1	2	9	9	9	9	9	420	2	1	0	2	2	0	5.3	206956	93	5.16	5.59	33.54	3	1
1	2	5	5	101193	10	1	63	18159.6	18501.1	2	135	4.5	1.1	2.7	164	62	1.6	200	5.17	104	1.174	117	3.026	1	25.8	1	2	9	9	9	9	9	480	NA	1	0	1	1	0	5.1	52817.2	105	5.83	3.35	20.1	3	1
1	3	5	5	101194	10	2	48	89167.8	88795.1	1	142	6.7	2	4.3	155	63	1.63	159	4.11	NA	NA	NA	NA	1	32.4	2	2	9	9	9	9	9	480	NA	2	1	1	2	0	5	NA	NA	NA	NA	NA	3	1
1	3	4	2.71	101195	10	2	71	63034.7	68691.8	1	140	5.9	2	3.2	173	72	1.86	199	5.15	NA	NA	NA	NA	1	25.9	1	2	9	9	9	9	9	300	NA	2	0	1	1	0	5.7	NA	NA	NA	NA	NA	3	1
1	4	4	0.37	101196	10	2	71	13856.2	13790.9	2	142	5.5	1.1	3.7	214	60	1.55	166	4.29	60	0.677	94	2.431	1	28.1	1	1	9	9	9	9	9	300	NA	1	0	2	2	0	10.2	38969.8	238	13.2	2.88	17.28	0	1
1	3	5	3.13688	101199	10	2	61	220853	236115	1	143	5.3	1.9	2.8	148	66	1.71	293	7.58	NA	NA	NA	NA	2	20.1	2	2	9	9	9	9	9	360	NA	2	0	1	1	0	6	NA	NA	NA	NA	NA	3	1
1	3	4	1.72	101200	10	1	73	12395.2	13666.3	1	142	6.1	0.9	4.1	178	40	1.03	188	4.86	NA	NA	NA	NA	1	21.7	1	3	9	9	9	9	9	480	NA	2	0	1	1	0	5.5	NA	NA	NA	NA	NA	3	1
1	1	3	0.881519	101206	10	1	34	59164.5	60328.5	1	135	7	2.6	3.6	235	54	1.4	205	5.3	141	1.592	123	3.181	1	28.7	2	2	9	9	9	9	9	240	NA	2	0	1	1	0	5.5	158948	102	5.66	15.66	93.96	3	1
1	1	1	0.58	101209	10	2	62	10549.7	10943.2	2	135	NA	NA	NA	NA	NA	NA	NA	NA	NA	NA	NA	NA	2	20.2	2	2	9	9	9	9	9	120	NA	2	0	0	0	0	NA	NA	NA	NA	NA	NA	3	1
1	4	5	5	101211	10	2	61	18606.7	20696.2	1	143	4.3	1.7	2.1	176	56	1.45	197	5.09	NA	NA	NA	NA	1	32.3	2	2	9	9	9	9	9	600	NA	2	0	3	3	1	6.2	NA	NA	NA	NA	NA	3	1
1	5	5	2.89281	101212	10	2	62	6536.45	6999.14	2	148	6.9	2.5	3.8	270	40	1.03	159	4.11	116	1.31	96	2.483	2	38.9	1	2	9	9	9	9	9	360	NA	2	0	1	1	0	5.6	12565.4	96	5.33	21.3	127.8	3	1
1	3	3	0.89	101213	10	1	60	20781.3	20798.1	1	137	NA	NA	NA	NA	NA	NA	NA	NA	NA	NA	NA	NA	1	41.9	1	1	9	9	9	9	9	240	NA	1	0	3	3	1	NA	NA	NA	NA	NA	NA	3	1
1	5	4	1.79	101214	10	1	23	15950.2	17655.4	2	135	6.7	1.6	4.5	272	68	1.76	178	4.6	42	0.474	102	2.638	1	26.2	2	2	9	9	9	9	9	360	NA	2	0	0	0	0	5.5	44275.8	96	5.33	9.46	56.76	3	1
1	4	3	0.11	101216	10	2	55	20522.3	20825.5	1	145	7.7	2.6	4	181	52	1.34	183	4.73	111	1.253	109	2.819	1	39.6	1	2	9	9	9	9	9	240	NA	1	2	3	5	1	6.3	53558.7	98	5.44	18.49	110.94	3	1
1	2	1	1.87972	101217	10	1	80	15592.1	16308.2	1	139	6.8	2.4	3.3	294	41	1.06	229	5.92	NA	NA	NA	NA	1	20.2	2	2	9	9	9	9	9	480	NA	2	0	2	2	0	5.8	NA	NA	NA	NA	NA	3	1
1	4	3	3.69308	101221	10	1	54	25672.5	28988.6	2	147	6.1	1.2	4.1	155	49	1.27	159	4.11	NA	NA	NA	NA	2	37.9	1	2	9	9	9	9	9	900	NA	2	2	3	5	1	4.9	NA	NA	NA	NA	NA	3	1
1	5	5	5	101222	10	1	48	13723.3	13972	1	141	10.8	2.5	7.3	275	36	0.93	172	4.45	NA	NA	NA	NA	1	34.1	1	2	9	9	9	9	9	240	NA	2	1	1	2	0	5.7	NA	NA	NA	NA	NA	3	1
1	5	2	1.15	101226	10	1	44	13733.9	14484.3	2	148	7.4	2.2	4.1	130	36	0.93	216	5.59	227	2.563	135	3.491	2	29.7	1	2	9	9	9	9	9	120	NA	1	0	2	2	0	5.4	34163.6	103	5.72	44.4	266.4	3	1
1	4	3	3.32	101227	10	1	60	12704.7	13696.3	1	144	6.2	2.6	3	231	43	1.11	234	6.05	NA	NA	NA	NA	1	31.3	1	2	9	9	9	9	9	600	NA	1	0	1	1	0	5.1	NA	NA	NA	NA	NA	3	1
1	3	3	0.8	101228	10	2	30	43271.9	46803.2	2	139	10.3	2.9	6.3	280	30	0.78	160	4.14	NA	NA	NA	NA	1	25.8	2	2	9	9	9	9	9	120	2	1	0	0	0	0	5.4	NA	NA	NA	NA	NA	3	1
1	4	4	1.05	101230	10	2	50	24587.3	27337.4	1	137	8.9	2.4	5.4	191	76	1.97	160	4.14	63	0.711	71	1.836	1	30.6	2	2	9	9	9	9	9	720	NA	1	0	1	1	0	5.5	78232	94	5.22	3.68	22.08	3	1
1	3	4	1.54	101232	10	1	65	24969.1	24656.3	1	142	6.9	1.4	4.6	294	35	0.91	138	3.57	NA	NA	NA	NA	1	29.2	1	2	9	9	9	9	9	1080	NA	1	0	3	3	1	5.8	NA	NA	NA	NA	NA	3	1
1	4	3	2.17	101236	10	1	26	37989.7	39259.7	2	145	4.3	2.2	1.6	171	56	1.45	142	3.67	NA	NA	NA	NA	1	21.2	2	2	9	9	9	9	9	600	NA	2	1	3	4	1	5.5	NA	NA	NA	NA	NA	3	1
1	2	4	2.69	101238	10	1	36	49697.2	50695	1	138	5.4	1.5	3.1	211	66	1.71	208	5.38	31	0.35	136	3.517	1	26.5	2	2	9	9	9	9	9	391.5	NA	1	0	0	0	0	5.5	133567	99	5.5	3.32	19.92	3	1
1	3	5	3.08	101239	10	2	80	36596.2	40979.7	1	144	5.9	2.2	2.6	238	69	1.78	205	5.3	NA	NA	NA	NA	1	21.4	2	2	9	9	9	9	9	120	NA	2	1	0	1	0	5.5	NA	NA	NA	NA	NA	3	1
1	5	5	5	101241	10	1	27	30373.1	38983.9	2	138	6.7	2.5	3.4	249	37	0.96	151	3.9	NA	NA	NA	NA	2	31.2	2	2	9	9	9	9	9	360	NA	2	0	1	1	0	4.9	NA	NA	NA	NA	NA	3	1
1	3	2	0.81	101242	10	2	57	32618.9	34706.9	2	147	11.5	3.7	6.3	369	68	1.76	290	7.5	NA	NA	NA	NA	1	27.5	1	2	9	9	9	9	9	600	NA	1	0	3	3	1	5.6	NA	NA	NA	NA	NA	3	1
1	3	4	2	101243	10	1	63	42185.8	47120.2	2	142	8.4	2.8	4.4	256	47	1.22	216	5.59	88	0.994	151	3.905	1	25.3	1	2	9	9	9	9	9	300	NA	1	0	1	1	0	5.6	142528	107	5.94	4.83	28.98	3	1
1	5	3	0.87	101246	10	1	54	26513.8	26886.9	2	144	8.2	2.8	4.5	337	44	1.14	185	4.78	219	2.473	97	2.508	1	31.1	1	1	9	9	9	9	9	120	NA	1	1	1	2	0	9.1	64669.7	242	13.4	18.67	112.02	1	1
1	5	5	3.86	101247	10	1	38	18903.1	17845.8	1	141	6.4	1.9	3.3	187	44	1.14	147	3.8	72	0.813	89	2.302	1	23	2	2	9	9	9	9	9	600	NA	2	0	0	0	0	5.7	50537.7	114	6.33	10.86	65.16	3	1
1	4	3	2.83	101248	10	1	52	20912.4	20282.9	1	144	NA	NA	NA	NA	NA	NA	NA	NA	NA	NA	NA	NA	1	29.9	2	2	9	9	9	9	9	300	NA	2	1	1	2	0	NA	0	NA	NA	NA	NA	3	1
1	2	1	2.82	101249	10	2	63	7257.18	7101.66	1	140	5.9	1.9	3.5	188	63	1.63	194	5.02	117	1.321	108	2.793	1	30.3	1	2	9	9	9	9	9	360	NA	2	0	2	2	0	5.8	15096	140	7.77	27.51	165.06	3	1
1	3	5	4.76	101250	10	2	38	179274	176979	2	147	7.7	2.6	4.5	258	45	1.16	166	4.29	NA	NA	NA	NA	1	31.6	2	2	9	9	9	9	9	240	2	2	0	0	0	0	5.4	NA	NA	NA	NA	NA	3	1
1	5	4	0.82	101252	10	2	33	14391.1	15067.4	2	144	5.4	2.7	2.2	319	52	1.34	160	4.14	76	0.858	93	2.405	2	40	2	2	9	9	9	9	9	391.5	2	2	1	3	4	1	5.3	31905.6	82	4.55	8.53	51.18	3	1
1	4	4	1.94	101253	10	1	57	13622.1	13971.8	2	147	7.9	2.2	4.8	235	43	1.11	174	4.5	NA	NA	NA	NA	1	31	1	2	9	9	9	9	9	300	NA	1	1	2	3	1	5.7	NA	NA	NA	NA	NA	3	1
1	4	5	3.98	101254	10	2	29	47867	51148.8	2	144	6.2	2.4	3.1	203	59	1.53	173	4.47	69	0.779	100	2.586	1	19.3	2	2	9	9	9	9	9	120	2	1	0	0	0	0	5.6	129776	84	4.66	7.65	45.9	3	1
1	4	4	1.66144	101255	10	2	62	8337.84	8307.15	1	147	5.5	2.6	1.5	407	46	1.19	164	4.24	139	1.569	90	2.327	1	30.6	1	2	9	9	9	9	9	240	NA	2	0	2	2	0	6.1	19661.6	108	6	54.72	328.32	3	1
1	4	4	1.18	101256	10	2	34	13656.3	13215.9	1	144	4.4	1.8	2.1	236	44	1.14	150	3.88	130	1.468	80	2.069	1	52.9	1	2	9	9	9	9	9	300	NA	2	0	3	3	1	6.6	35654.1	121	6.72	34.69	208.14	3	1
1	3	4	0.91	101258	10	1	45	41041.6	46396	2	146	5.4	0.9	3.8	257	32	0.83	186	4.81	319	3.602	90	2.327	2	39.6	2	1	9	9	9	9	9	360	NA	2	0	2	2	0	5.7	108776	64	3.55	27.82	166.92	1	1
1	1	4	3.66173	101262	10	1	25	50110.1	51910.7	2	141	6.7	2.1	3.7	291	60	1.55	186	4.81	85	0.96	109	2.819	1	41.2	2	2	9	9	9	9	9	120	NA	2	0	0	0	0	4.9	112352	95	5.27	26.52	159.12	3	1
1	5	5	4.88672	101264	10	1	31	20555.8	19736.6	2	138	NA	NA	NA	NA	NA	NA	NA	NA	NA	NA	NA	NA	2	22.6	2	2	9	9	9	9	9	600	NA	2	0	2	2	0	NA	NA	NA	NA	NA	NA	3	1
1	4	5	5	101265	10	2	47	15612.7	16091.9	2	145	6.3	2.8	2.8	306	41	1.06	242	6.26	NA	NA	NA	NA	1	26.1	2	2	9	9	9	9	9	300	NA	1	0	2	2	0	6.2	NA	NA	NA	NA	NA	3	1
1	4	4	5.30149	101266	10	2	67	8976.06	8998.31	1	134	9.2	3.6	4.7	228	58	1.5	189	4.89	NA	NA	NA	NA	1	34.9	1	1	9	9	9	9	9	180	NA	1	0	3	3	1	6.5	NA	NA	NA	NA	NA	3	1
1	2	5	5	101273	10	1	67	17570.1	18035.3	1	140	6.6	2	3.8	171	39	1.01	172	4.45	197	2.224	94	2.431	1	42.1	1	2	9	9	9	9	9	180	NA	2	0	2	2	0	5.9	51487.5	122	6.77	12.56	75.36	3	1
1	4	4	1.64	101275	10	1	80	11620.8	12853.6	2	147	6.9	2.2	3.6	243	45	1.16	226	5.84	NA	NA	NA	NA	1	28.9	1	2	9	9	9	9	9	240	NA	1	0	1	1	0	5.7	NA	NA	NA	NA	NA	3	1
1	5	4	2.19	101277	10	1	75	7149.04	9879.64	2	139	4.6	0.6	3.2	171	66	1.71	161	4.16	NA	NA	NA	NA	1	32.6	1	2	9	9	9	9	9	480	NA	1	0	2	2	0	5.6	NA	NA	NA	NA	NA	3	1
1	5	3	1.22	101278	10	1	44	14670.8	15721	1	137	7.5	2.3	4.2	228	48	1.24	242	6.26	136	1.535	167	4.319	1	29.5	2	2	9	9	9	9	9	480	NA	2	0	1	1	0	5.8	40631.2	90	5	11.19	67.14	3	1
1	1	2	0.41	101281	10	2	34	36690.4	37216.6	2	138	6.3	2.3	3.4	215	66	1.71	218	5.64	56	0.632	141	3.646	1	26.1	2	2	9	9	9	9	9	120	2	2	0	0	0	0	5.2	80989.9	101	5.61	6.73	40.38	3	1
1	3	3	5	101282	10	1	60	218602	213902	1	139	7.4	2	4.8	271	53	1.37	222	5.74	NA	NA	NA	NA	1	33.8	1	2	9	9	9	9	9	240	NA	2	1	1	2	0	5.2	NA	NA	NA	NA	NA	3	1
1	4	5	4.62	101283	10	2	56	16519.9	17524.7	1	144	9.4	3.8	4.8	337	67	1.73	213	5.51	NA	NA	NA	NA	1	42.1	2	1	9	9	9	9	9	600	NA	2	1	1	2	0	6.2	NA	NA	NA	NA	NA	2	1
1	4	3	1.22	101284	10	2	65	15880.6	15534.2	2	146	6	3.6	1.6	218	56	1.45	193	4.99	76	0.858	122	3.155	1	30.8	1	1	9	9	9	9	9	360	NA	2	0	2	2	0	8.1	43896.2	150	8.33	41.45	248.7	2	1
1	3	3	2.43	101285	10	1	30	152613	148339	1	145	10.6	3.2	6.2	242	59	1.53	201	5.2	NA	NA	NA	NA	1	34.2	1	2	9	9	9	9	9	420	NA	1	0	0	0	0	5.8	NA	NA	NA	NA	NA	3	1
1	4	3	0.74	101286	10	2	52	15819.7	15802.6	2	148	7.1	1.5	4.7	233	53	1.37	193	4.99	NA	NA	NA	NA	1	38.3	1	2	9	9	9	9	9	480	NA	1	0	1	1	0	5.5	NA	NA	NA	NA	NA	3	1
1	4	5	5	101288	10	2	62	24331.8	26463.3	1	141	5.2	2.2	2.4	169	75	1.94	223	5.77	NA	NA	NA	NA	1	25.1	1	2	9	9	9	9	9	360	NA	2	1	1	2	0	5.4	NA	NA	NA	NA	NA	3	1
1	4	4	1.06	101294	10	2	39	31274.3	30697.8	1	139	7.8	2.9	3.8	209	54	1.4	201	5.2	NA	NA	NA	NA	2	36.5	2	1	9	9	9	9	9	180	2	2	2	3	5	1	5.7	NA	NA	NA	NA	NA	3	1
1	5	4	1.7	101298	10	2	60	33789.9	32246.4	1	142	5	1.9	2.5	234	73	1.89	231	5.97	NA	NA	NA	NA	1	32.5	2	2	9	9	9	9	9	120	NA	1	0	0	0	0	5.6	NA	NA	NA	NA	NA	3	1
1	2	5	3.66	101300	10	2	35	60549.9	61372.6	1	134	7.8	1.9	5.2	338	39	1.01	124	3.21	119	1.344	61	1.577	1	26.9	2	2	9	9	9	9	9	120	2	2	0	0	0	0	5.4	130242	102	5.66	12.24	73.44	3	1
1	4	3	0.77	101307	10	2	47	19386.1	19393.9	1	137	5.4	1.6	3.3	212	65	1.68	221	5.72	80	0.903	140	3.62	1	42.8	1	2	9	9	9	9	9	540	NA	2	3	3	6	1	6.1	59012.6	110	6.11	15.71	94.26	3	1
1	3	5	4.81	101308	10	2	25	95945.6	110411	2	140	6.8	2.2	4.1	208	40	1.03	131	3.39	52	0.587	81	2.095	2	26.2	2	2	9	9	9	9	9	600	NA	2	0	0	0	0	5.2	248901	97	5.38	11.33	67.98	3	1
1	5	4	2.89	101311	10	1	30	36588.8	36504	2	134	6.5	1.3	3.9	176	40	1.03	113	2.92	NA	NA	NA	NA	1	33.9	1	2	9	9	9	9	9	480	NA	2	0	0	0	0	5.2	NA	NA	NA	NA	NA	3	1
1	3	3	2.63	101312	10	2	80	43001.1	49193.4	2	142	6.6	1.8	4.1	297	48	1.24	145	3.75	NA	NA	NA	NA	1	24.8	1	1	9	9	9	9	9	420	NA	2	1	2	3	1	6.6	NA	NA	NA	NA	NA	0	1
1	5	4	3.66	101316	10	1	22	46006.8	50391.1	1	136	9.3	1.9	6.7	233	45	1.16	135	3.49	NA	NA	NA	NA	1	21.6	2	2	9	9	9	9	9	540	NA	2	0	1	1	0	5.5	NA	NA	NA	NA	NA	3	1
1	1	4	1.06	101319	10	1	34	63102.2	62492.9	2	143	10.7	3	6.7	254	43	1.11	129	3.34	NA	NA	NA	NA	1	40.9	1	2	9	9	9	9	9	360	NA	1	0	0	0	0	5	NA	NA	NA	NA	NA	3	1
1	3	5	5	101320	10	1	80	61677.1	73692	1	146	5.5	1.6	2.9	157	61	1.58	154	3.98	NA	NA	NA	NA	1	22.7	2	2	9	9	9	9	9	480	NA	2	1	3	4	1	5.3	NA	NA	NA	NA	NA	3	1
1	4	3	2.13	101323	10	2	74	16775.9	17084.6	2	145	5.7	1	4	222	64	1.66	141	3.65	60	0.677	65	1.681	1	39.8	1	1	9	9	9	9	9	120	NA	1	3	0	3	1	5.9	40803.2	101	5.61	8.38	50.28	2	1
1	4	5	0.73	101324	10	1	35	16079.5	16859.2	2	140	5.7	2.2	3	231	84	2.17	176	4.55	NA	NA	NA	NA	1	24.8	2	2	9	9	9	9	9	30	NA	1	1	1	2	0	5.8	NA	NA	NA	NA	NA	3	1
1	3	3	0.92	101327	10	2	52	42339.4	41456.1	1	136	9.6	1.9	6.9	291	52	1.34	235	6.08	NA	NA	NA	NA	1	26.1	1	2	9	9	9	9	9	1200	NA	2	1	3	4	1	5.2	NA	NA	NA	NA	NA	3	1
1	5	4	5	101328	10	2	67	18053.9	17394.5	1	139	7.1	2.9	3.6	200	48	1.24	237	6.13	NA	NA	NA	NA	1	25.2	2	3	9	9	9	9	9	180	NA	1	0	1	1	0	6.4	NA	NA	NA	NA	NA	3	1
1	3	4	1.71	101330	10	2	22	74373.7	74232.7	1	138	6.6	3	3	247	72	1.86	195	5.04	77	0.869	108	2.793	1	21.7	2	2	9	9	9	9	9	120	NA	2	0	0	0	0	5.2	171513	93	5.16	8.14	48.84	3	1
1	5	5	5	101333	10	2	71	20790.4	23034.1	1	141	3.7	1.3	1.9	174	84	2.17	177	4.58	43	0.485	84	2.172	1	25.3	1	2	9	9	9	9	9	240	NA	2	0	1	1	0	5	41352.5	103	5.72	5.26	31.56	3	1
1	4	4	4.31	101335	10	1	80	8503.24	8934.53	1	139	4.6	1.3	2.7	109	66	1.71	159	4.11	NA	NA	NA	NA	1	25.3	1	2	9	9	9	9	9	240	NA	1	2	3	5	1	5.5	NA	NA	NA	NA	NA	3	1
1	3	4	2.04	101336	10	2	72	29728	41541	2	139	5	1.1	2.9	262	71	1.84	202	5.22	143	1.614	102	2.638	1	26.1	2	2	9	9	9	9	9	600	NA	2	0	0	0	0	5.7	109119	94	5.22	7.48	44.88	3	1
1	1	1	1.16	101339	10	1	63	6654.65	6964.95	2	137	7.1	3.1	2.8	160	50	1.29	194	5.02	144	1.626	115	2.974	1	31.3	1	1	9	9	9	9	9	120	NA	1	1	2	3	1	7.2	14783.2	179	9.94	17.58	105.48	3	1
1	3	5	2.55	101342	10	2	41	32008	32181.8	2	141	8.9	2.5	5.3	331	51	1.32	155	4.01	103	1.163	83	2.146	1	56.9	2	2	9	9	9	9	9	720	2	1	2	1	3	1	5.2	74702.2	104	5.77	14.5	87	3	1
1	3	5	5	101343	10	1	80	41557.4	48724.4	1	138	38.1	32.1	4.5	115	54	1.4	236	6.1	104	1.174	161	4.163	1	28.7	1	2	9	9	9	9	9	480	NA	1	0	2	2	0	5.8	133892	115	6.38	11.72	70.32	3	1
1	4	3	1.06	101345	10	2	29	32843.9	36314.4	1	145	5.7	2.3	2.6	237	49	1.27	125	3.23	NA	NA	NA	NA	1	38.9	2	2	9	9	9	9	9	180	2	2	0	3	3	1	4.9	NA	NA	NA	NA	NA	3	1
1	3	1	0.879193	101348	10	2	80	34911	42666.7	2	137	NA	NA	NA	NA	NA	NA	NA	NA	NA	NA	NA	NA	2	36.2	1	1	9	9	9	9	9	1080	NA	2	0	1	1	0	NA	NA	NA	NA	NA	NA	2	1
1	4	2	1.57	101349	10	2	69	11769.4	11320.3	1	134	NA	NA	NA	NA	NA	NA	NA	NA	NA	NA	NA	NA	1	48.2	1	1	9	9	9	9	9	180	NA	1	1	1	2	0	NA	0	NA	NA	NA	NA	3	1
1	3	3	0.2	101350	10	1	46	25628.1	24735.8	1	145	11	3.1	6.6	194	52	1.34	210	5.43	NA	NA	NA	NA	1	41.7	2	2	9	9	9	9	9	120	NA	1	0	2	2	0	5.9	NA	NA	NA	NA	NA	3	1
1	5	5	3.92	101351	10	2	79	24428.7	27118.2	2	145	7.4	2.2	4.2	226	45	1.16	175	4.53	NA	NA	NA	NA	2	26.9	2	2	9	9	9	9	9	240	NA	2	1	3	4	1	5.1	NA	NA	NA	NA	NA	3	1
1	4	3	1.2	101355	10	1	46	23059.6	23247.7	1	146	4.3	1.7	1.8	221	39	1.01	225	5.82	377	4.256	111	2.87	1	28	2	2	9	9	9	9	9	300	NA	2	1	1	2	0	4.7	54687.3	117	6.49	13.13	78.78	3	1
1	3	4	5	101356	10	2	54	175978	174957	1	146	4.4	2.1	1.7	223	71	1.84	206	5.33	36	0.406	128	3.31	1	19.5	1	2	9	9	9	9	9	720	NA	1	1	1	2	0	5.6	384371	97	5.38	5.84	35.04	3	1
1	4	4	1.54974	101357	10	2	72	15354.7	15886.3	1	139	9.6	3	5.7	253	48	1.24	178	4.6	107	1.208	109	2.819	1	30.9	1	2	9	9	9	9	9	360	NA	1	3	3	6	1	5.3	37600.2	95	5.27	13.39	80.34	3	1
1	1	2	1.52	101359	10	2	52	23633.9	23297.7	1	135	9.1	2.1	6.3	226	45	1.16	172	4.45	108	1.219	105	2.715	1	31.3	2	2	9	9	9	9	9	120	NA	2	1	1	2	0	5.3	51787.9	100	5.55	23.16	138.96	3	1
1	3	4	1.93	101360	10	1	46	114302	116060	2	142	6.4	2.1	3.5	171	40	1.03	198	5.12	184	2.077	121	3.129	1	29.1	2	2	9	9	9	9	9	60	NA	2	0	0	0	0	5.4	230035	122	6.77	5.52	33.12	3	1
1	5	4	5	101365	10	1	30	29996.5	38161.9	2	135	9.8	3.9	4.4	251	49	1.27	179	4.63	NA	NA	NA	NA	1	29.8	1	2	9	9	9	9	9	840	NA	1	0	0	0	0	5.7	NA	NA	NA	NA	NA	3	1
1	5	5	4.93	101366	10	2	52	24444.5	27705	2	134	4.5	1.5	2.7	227	46	1.19	221	5.72	149	1.682	145	3.75	1	23.5	1	2	9	9	9	9	9	360	NA	2	0	2	2	0	6.1	57851.3	102	5.66	9.13	54.78	3	1
1	2	4	5	101370	10	2	31	74704.7	78705.7	2	138	4.6	1.6	2.5	223	90	2.33	200	5.17	63	0.711	97	2.508	1	22	2	2	9	9	9	9	9	540	2	2	0	1	1	0	4.9	167026	90	5	3.65	21.9	3	1
1	5	3	2.43	101372	10	2	29	26151.1	26736.7	1	143	8.4	1.9	5.6	272	60	1.55	127	3.28	67	0.756	54	1.396	2	23.8	2	2	9	9	9	9	9	60	2	2	0	2	2	0	5.2	59869.9	106	5.88	5.83	34.98	3	1
1	5	5	5	101378	10	2	34	28536.2	32913.7	2	140	6.3	1.9	3.9	306	51	1.32	226	5.84	NA	NA	NA	NA	1	25.3	2	2	9	9	9	9	9	360	2	2	0	1	1	0	5.4	NA	NA	NA	NA	NA	3	1
1	4	3	0	101379	10	1	55	14909.8	14659.9	1	145	6	1.9	3.3	234	56	1.45	194	5.02	60	0.677	126	3.258	1	21.2	1	2	9	9	9	9	9	180	NA	1	2	3	5	1	5.3	37134.3	93	5.16	3.96	23.76	3	1
1	3	5	5	101382	10	2	64	109749	109771	2	146	7.7	3.1	3.5	298	59	1.53	200	5.17	NA	NA	NA	NA	1	31.9	1	2	9	9	9	9	9	840	NA	2	0	3	3	1	5.9	NA	NA	NA	NA	NA	3	1
1	4	4	3.25	101384	10	1	22	40658.2	50627.9	1	144	7	2.9	3	210	48	1.24	190	4.91	NA	NA	NA	NA	1	28.4	2	2	9	9	9	9	9	60	NA	1	0	0	0	0	5.9	NA	NA	NA	NA	NA	3	1
1	4	5	5	101385	10	2	28	25933.7	28056.7	2	145	NA	NA	NA	NA	NA	NA	NA	NA	NA	NA	NA	NA	1	45.8	2	2	9	9	9	9	9	600	NA	2	0	0	0	0	NA	NA	NA	NA	NA	NA	3	1
1	2	4	1.37	101386	10	2	49	19612.2	19152.1	2	142	7.1	2.1	4.1	228	35	0.91	221	5.72	NA	NA	NA	NA	1	25.6	1	2	9	9	9	9	9	180	NA	1	0	1	1	0	5.7	NA	NA	NA	NA	NA	3	1
1	5	5	5	101387	10	2	73	19988.7	20425.6	2	140	5.1	2	2.4	194	59	1.53	156	4.03	NA	NA	NA	NA	2	27.8	1	2	9	9	9	9	9	300	NA	2	0	2	2	0	5.4	NA	NA	NA	NA	NA	3	1
1	5	4	5	101389	10	1	42	15060.6	16240.8	1	144	6.1	1.8	3.4	206	34	0.88	244	6.31	NA	NA	NA	NA	1	34.5	2	2	9	9	9	9	9	600	NA	1	0	1	1	0	6.6	NA	NA	NA	NA	NA	3	1
1	3	2	1.23	101391	10	2	74	24626.4	29352.9	2	141	7.9	1.6	5.5	305	67	1.73	215	5.56	NA	NA	NA	NA	1	27.7	1	2	9	9	9	9	9	360	NA	1	0	1	1	0	5.5	NA	NA	NA	NA	NA	3	1
1	5	5	0	101393	10	2	80	10224.6	10491.2	2	140	NA	NA	NA	NA	NA	NA	NA	NA	NA	NA	NA	NA	2	24.9	2	2	9	9	9	9	9	300	NA	2	2	1	3	1	NA	NA	NA	NA	NA	NA	3	1
1	5	1	1.39	101394	10	1	39	19347.4	20910.6	1	138	4.4	1.5	2.5	228	56	1.45	184	4.76	NA	NA	NA	NA	1	22.2	2	2	9	9	9	9	9	300	NA	2	0	1	1	0	5.3	NA	NA	NA	NA	NA	3	1
1	3	4	2.46	101396	10	2	80	61228.6	67943.1	1	146	8.3	0.7	6.7	187	53	1.37	141	3.65	68	0.768	74	1.914	1	30	1	1	9	9	9	9	9	360	NA	2	0	3	3	1	8.7	0	165	9.16	6.17	37.02	1	1
1	4	3	0.66	101397	10	1	25	42412	41483.7	2	137	9	3.5	4.5	281	44	1.14	148	3.83	NA	NA	NA	NA	1	34.9	2	2	9	9	9	9	9	300	NA	2	0	2	2	0	4.7	NA	NA	NA	NA	NA	3	1
1	3	4	3.65	101398	10	1	75	4587.17	6362.88	2	139	10.6	1.5	8	200	48	1.24	133	3.44	55	0.621	74	1.914	1	34.6	1	1	9	9	9	9	9	720	NA	2	0	3	3	1	6.2	0	115	6.38	25.19	151.14	0	1
1	3	4	4.86	101399	10	1	41	186290	184940	1	147	9.2	2.8	5.6	231	66	1.71	194	5.02	62	0.7	116	3	1	24.8	2	2	9	9	9	9	9	180	NA	1	0	2	2	0	5.2	366556	93	5.16	4.19	25.14	3	1
1	5	5	0.89	101400	10	1	53	9511.86	9967.34	1	144	9.2	2.5	5.3	227	39	1.01	162	4.19	122	1.377	99	2.56	1	28.6	1	2	9	9	9	9	9	600	NA	1	0	2	2	0	5.6	25760.7	104	5.77	14.12	84.72	3	1
1	5	3	4.32411	101401	10	1	52	15186.6	16487.7	1	137	6	1.8	3.5	144	55	1.42	232	6	NA	NA	NA	NA	1	20.8	2	2	9	9	9	9	9	180	NA	1	0	1	1	0	5.6	NA	NA	NA	NA	NA	3	1
1	4	4	1.09804	101404	10	1	31	27461	29318.6	2	147	5.5	1.5	3.5	206	35	0.91	136	3.52	NA	NA	NA	NA	1	37	2	2	9	9	9	9	9	180	NA	1	1	1	2	0	5.2	NA	NA	NA	NA	NA	3	1
1	4	4	5	101405	10	2	56	34558.6	34446.3	1	136	4.9	1.7	2.6	226	72	1.86	246	6.36	NA	NA	NA	NA	1	33.9	1	2	9	9	9	9	9	300	NA	2	0	2	2	0	6.1	NA	NA	NA	NA	NA	3	1
1	3	4	5	101407	10	2	65	145092	152368	2	142	5.3	1.4	3.2	260	67	1.73	165	4.27	81	0.914	82	2.121	1	26.6	1	2	9	9	9	9	9	240	NA	2	1	2	3	1	6	0	112	6.22	15.44	92.64	3	1
1	4	5	2.66062	101411	10	2	59	16815.2	17576.9	1	145	4.4	2	1.9	106	50	1.29	223	5.77	97	1.095	154	3.982	1	40.1	1	2	9	9	9	9	9	600	NA	1	0	0	0	0	5.7	45203.8	109	6.05	10.82	64.92	3	1
1	5	5	3.67	101412	10	2	39	27016.3	26730.5	1	136	5.6	2.4	2.4	313	62	1.6	157	4.06	70	0.79	81	2.095	1	19.7	2	2	9	9	9	9	9	360	2	2	0	2	2	0	5.2	59856	92	5.11	4.99	29.94	3	1
1	3	4	4.25	101415	10	2	38	77327.2	76090.8	2	141	8.1	2.8	4.7	204	79	2.04	198	5.12	NA	NA	NA	NA	1	20.7	2	2	9	9	9	9	9	300	NA	1	2	1	3	1	5	NA	NA	NA	NA	NA	3	1
1	3	4	2.52	101416	10	1	44	152116	152234	2	144	5	1.6	2.9	195	48	1.24	169	4.37	91	1.027	103	2.664	1	24	2	2	9	9	9	9	9	360	NA	2	0	1	1	0	4.8	301732	103	5.72	16.47	98.82	3	1
1	4	4	1.82	101426	10	2	41	20400.3	21250.9	2	142	4.5	1.6	2.2	361	79	2.04	145	3.75	NA	NA	NA	NA	1	44.3	2	2	9	9	9	9	9	120	2	2	0	1	1	0	5.7	NA	NA	NA	NA	NA	3	1
1	3	5	3.31	101427	10	2	24	183914	181552	1	138	8.1	1.3	6.1	226	77	1.99	159	4.11	69	0.779	68	1.758	1	25.6	2	2	9	9	9	9	9	300	NA	2	0	0	0	0	4.6	399490	84	4.66	3.23	19.38	3	1
1	5	5	4.08	101430	10	2	42	9342.33	10158.9	2	148	3.2	1	1.8	209	96	2.48	200	5.17	41	0.463	96	2.483	1	21.5	2	2	9	9	9	9	9	120	2	2	0	2	2	0	5.5	23816.4	87	4.83	2.43	14.58	3	1
1	3	4	3.18	101431	10	2	38	79058.2	79766.7	1	138	9.5	2	5.9	323	54	1.4	223	5.77	NA	NA	NA	NA	1	32.9	2	2	9	9	9	9	9	540	2	2	0	1	1	0	5.6	NA	NA	NA	NA	NA	3	1
1	3	4	2.99	101432	10	2	74	92110	100556	2	137	6.7	1.5	4.3	252	41	1.06	282	7.29	264	2.981	188	4.862	1	35.7	2	2	9	9	9	9	9	300	NA	2	1	3	4	1	6.8	235714	132	7.33	10.41	62.46	3	1
1	5	5	4.62465	101434	10	2	70	10747.1	10978.3	2	140	7.4	2.4	4.3	267	66	1.71	209	5.4	110	1.242	121	3.129	1	23.4	1	2	9	9	9	9	9	300	NA	2	0	2	2	0	6.2	19709.1	123	6.83	4.49	26.94	3	1
1	2	5	2.89	101438	10	2	48	39302.2	38358.1	2	136	8.2	3.2	4.2	213	53	1.37	174	4.5	NA	NA	NA	NA	1	27.3	2	2	9	9	9	9	9	120	NA	2	0	0	0	0	5.4	NA	NA	NA	NA	NA	3	1
1	4	3	0.797315	101439	10	1	38	32723.6	36152.9	1	145	8.4	1.8	6	277	41	1.06	178	4.6	96	1.084	118	3.051	1	30.5	2	2	9	9	9	9	9	180	NA	1	1	0	1	0	5.6	71519.7	103	5.72	6.86	41.16	3	1
1	3	5	3.43	101442	10	2	67	199910	207829	1	141	8.3	1.9	5.3	243	67	1.73	195	5.04	77	0.869	113	2.922	1	40.6	2	2	9	9	9	9	9	240	NA	1	1	1	2	0	5.5	487171	107	5.94	8.47	50.82	3	1
1	4	5	2.89	101443	10	1	59	21221.3	23390.2	1	146	8.3	3.1	4.2	286	38	0.98	195	5.04	NA	NA	NA	NA	1	35.8	1	2	9	9	9	9	9	360	NA	2	1	3	4	1	6.1	NA	NA	NA	NA	NA	3	1
1	1	4	3.95	101444	10	1	63	21645.7	23014.7	2	144	5.9	2.6	2.7	295	44	1.14	188	4.86	82	0.926	128	3.31	1	37.1	2	2	9	9	9	9	9	480	NA	1	1	1	2	0	6	60202	115	6.38	31.09	186.54	3	1
1	5	5	3.73	101446	10	2	30	20471.8	20606.5	1	143	6.3	2	3.5	268	59	1.53	200	5.17	101	1.14	121	3.129	1	19.1	1	2	9	9	9	9	9	840	NA	2	0	1	1	0	5.2	40861.4	92	5.11	4.77	28.62	3	1
1	5	2	0.73	101448	10	1	49	50699.4	57394.2	2	146	10	2.6	6.4	201	36	0.93	186	4.81	85	0.96	133	3.439	1	26.5	2	2	9	9	9	9	9	360	NA	1	0	0	0	0	5.8	115335	107	5.94	4.96	29.76	3	1
1	4	4	3.29	101449	10	2	59	20859.1	21503.7	2	144	7.2	2.4	4.3	245	53	1.37	197	5.09	50	0.565	134	3.465	1	38.9	2	2	9	9	9	9	9	360	NA	2	1	1	2	0	6.1	61537.4	100	5.55	6.99	41.94	3	1
1	1	2	0.61	101450	10	1	39	25547.9	25853.9	2	137	8.1	2.2	5.1	197	26	0.67	250	6.47	NA	NA	NA	NA	1	32.8	2	2	9	9	9	9	9	120	NA	1	0	1	1	0	6	NA	NA	NA	NA	NA	3	1
1	1	3	3.63	101454	10	2	55	30754.3	33644.8	1	137	8.1	2.6	4.5	291	42	1.09	235	6.08	NA	NA	NA	NA	1	27.6	2	2	9	9	9	9	9	120	NA	1	0	1	1	0	6.1	NA	NA	NA	NA	NA	3	1
1	2	1	0.9	101455	10	2	66	14647.9	15672.3	1	134	5.7	1.3	3.6	207	51	1.32	200	5.17	100	1.129	129	3.336	1	42	2	2	9	9	9	9	9	180	NA	2	0	1	1	0	5.6	37159.4	116	6.44	23.15	138.9	3	1
1	2	1	1.12	101458	10	2	67	5416.19	6357.48	1	137	8.1	1.7	5.8	276	61	1.58	140	3.62	NA	NA	NA	NA	1	21.3	1	1	9	9	9	9	9	180	NA	2	1	3	4	1	6.1	NA	NA	NA	NA	NA	3	1
1	1	1	0	101461	10	2	59	10311.5	10009.5	2	135	8	3	4.4	207	38	0.98	153	3.96	126	1.423	90	2.327	1	39.8	2	1	9	9	9	9	9	30	NA	2	0	2	2	0	7.7	21448.8	167	9.27	11.86	71.16	3	1
1	3	5	2.46	101462	10	2	23	78803.7	77940	1	142	7.2	2.3	4.2	256	43	1.11	181	4.68	160	1.806	106	2.741	1	60.3	1	3	9	9	9	9	9	480	NA	1	0	0	0	0	5.3	193298	87	4.83	32.37	194.22	3	1
1	3	5	1.53	101464	10	2	50	45649.2	45920	2	144	3.5	1.1	1.9	244	93	2.4	263	6.8	104	1.174	149	3.853	1	20.6	2	2	9	9	9	9	9	120	NA	2	0	1	1	0	5.2	106592	100	5.55	2.63	15.78	3	1
1	3	4	1.18	101467	10	1	39	35662.5	35928.6	1	135	7.5	2	4.7	234	37	0.96	296	7.65	243	2.743	210	5.431	1	31.8	1	2	9	9	9	9	9	960	NA	2	1	2	3	1	5.7	78258.9	97	5.38	11.9	71.4	3	1
1	1	3	4.93	101468	10	1	65	18652.1	19872	2	136	8.4	1.8	5.9	309	29	0.75	176	4.55	NA	NA	NA	NA	1	26.8	1	1	9	9	9	9	9	300	NA	1	2	3	5	1	8.7	NA	NA	NA	NA	NA	1	1
1	3	4	3.37	101470	10	2	57	20357.6	24401.7	2	139	5	1.8	2.5	72	43	1.11	174	4.5	138	1.558	103	2.664	2	32.1	1	2	9	9	9	9	9	360	NA	2	1	2	3	1	5.6	56642.6	104	5.77	15.06	90.36	3	1
1	5	5	5	101472	10	2	51	16293	18157	2	141	5.6	1.7	3.2	276	58	1.5	221	5.72	80	0.903	147	3.801	1	28.9	2	2	9	9	9	9	9	300	NA	2	1	2	3	1	5.5	37913.9	109	6.05	14.87	89.22	3	1
1	1	1	0.163563	101475	10	2	50	17619.7	17309.6	2	141	8.2	2.7	4.7	292	26	0.67	207	5.35	876	9.89	NA	NA	2	37.7	1	1	9	9	9	9	9	60	NA	2	1	0	1	0	7.9	36739.8	194	10.8	136.96	821.76	2	1
1	2	3	0.7	101478	10	1	60	17467.7	19593.3	1	138	7.2	2.1	4.4	173	51	1.32	154	3.98	62	0.7	91	2.353	1	23.9	2	2	9	9	9	9	9	720	NA	1	0	1	1	0	5.8	52556.8	98	5.44	15.74	94.44	3	1
1	3	4	1.98	101479	10	2	73	34189.6	35609.2	2	140	9	1.8	6.2	211	41	1.06	194	5.02	144	1.626	124	3.207	1	29.2	2	2	9	9	9	9	9	30	NA	1	1	2	3	1	5.7	87140.8	121	6.72	15.13	90.78	3	1
1	5	5	5	101480	10	1	64	6529.81	6658.25	2	138	8.3	2.1	5.3	236	33	0.85	182	4.71	99	1.118	129	3.336	1	26.1	1	2	9	9	9	9	9	240	NA	2	0	0	0	0	5.8	13258	101	5.61	14.07	84.42	3	1
1	3	4	1.82	101481	10	2	29	45633.5	45243.2	2	141	8.9	3.3	5	251	65	1.68	228	5.9	NA	NA	NA	NA	1	27	2	1	9	9	9	9	9	240	2	2	0	1	1	0	5.6	NA	NA	NA	NA	NA	3	1
1	5	5	1.56	101483	10	1	70	16179.5	16248.1	1	138	10.8	2.3	6.9	147	44	1.14	107	2.77	NA	NA	NA	NA	1	24.2	1	1	9	9	9	9	9	600	NA	1	0	1	1	0	7.3	NA	NA	NA	NA	NA	2	1
1	3	5	5	101484	10	1	49	158979	156305	2	140	4.6	1.9	2.2	208	48	1.24	224	5.79	217	2.45	133	3.439	1	27.6	1	2	9	9	9	9	9	720	NA	2	0	1	1	0	5.1	294076	97	5.38	10.01	60.06	3	1
1	5	1	2.55	101486	10	2	60	13523.1	14172	2	135	5.8	2	2.9	226	62	1.6	202	5.22	NA	NA	NA	NA	1	29.3	2	3	9	9	9	9	9	420	NA	2	0	3	3	1	6.1	NA	NA	NA	NA	NA	3	1
1	2	1	2.26	101487	10	1	73	11111	12512.5	2	136	5.1	1.8	2.6	172	57	1.47	287	7.42	NA	NA	NA	NA	1	27.4	2	2	9	9	9	9	9	360	NA	2	0	1	1	0	6.1	NA	NA	NA	NA	NA	3	1
1	2	4	5	101488	10	2	64	15371	16144.5	1	137	5.3	1.7	3.2	212	66	1.71	263	6.8	79	0.892	181	4.681	1	33	2	3	9	9	9	9	9	180	NA	1	0	2	2	0	5.6	31445.1	104	5.77	10.14	60.84	3	1
1	5	5	5	101489	10	2	51	18899.3	19468.2	2	145	5.2	2.1	2.6	229	76	1.97	158	4.09	NA	NA	NA	NA	2	21.7	2	1	9	9	9	9	9	240	NA	2	0	3	3	1	7.3	NA	NA	NA	NA	NA	1	1
1	3	4	0.73	101490	10	2	78	40905.7	42334.6	1	140	5.4	1.9	3	201	63	1.63	228	5.9	NA	NA	NA	NA	1	28.7	2	2	9	9	9	9	9	300	NA	2	1	1	2	0	5.3	NA	NA	NA	NA	NA	3	1
1	1	2	1.4888	101493	10	2	34	24605.3	28916.1	2	136	5.9	2	3.5	243	52	1.34	156	4.03	79	0.892	88	2.276	2	27	2	2	9	9	9	9	9	300	9	2	0	0	0	0	5.8	62926.4	115	6.38	10.43	62.58	3	1
1	2	3	2.07	101498	10	1	71	28469.6	30453.2	1	139	4.3	1.3	2.5	115	32	0.83	175	4.53	267	3.014	90	2.327	1	42.4	1	1	9	9	9	9	9	840	NA	1	0	2	2	0	8.6	69451.2	202	11.2	20.42	122.52	2	1
1	3	4	2.06	101500	10	2	67	163510	172916	1	147	11.9	4	6.6	251	36	0.93	128	3.31	167	1.885	59	1.526	1	31.8	2	3	9	9	9	9	9	840	NA	2	0	3	3	1	5.9	402992	119	6.61	23.25	139.5	3	1
1	5	5	5	101501	10	2	30	14736.2	16525.4	2	135	8.2	2.2	4.9	256	60	1.55	186	4.81	NA	NA	NA	NA	1	27	2	2	9	9	9	9	9	720	NA	2	0	0	0	0	5	NA	NA	NA	NA	NA	3	1
1	3	4	1.83	101502	10	1	68	54464.1	59601	2	142	12.3	2.5	8.4	351	34	0.88	109	2.82	NA	NA	NA	NA	1	37	1	1	9	9	9	9	9	600	NA	1	0	0	0	0	7.6	NA	NA	NA	NA	NA	1	1
1	5	3	2.05024	101505	10	2	62	15784.4	15420.5	1	145	6.1	1.9	3.2	316	50	1.29	231	5.97	92	1.039	163	4.215	1	25.8	2	2	9	9	9	9	9	120	NA	1	0	1	1	0	5.3	40612.4	86	4.77	3.91	23.46	3	1
1	2	4	2.99	101510	10	1	64	13113.2	13042.8	1	139	4.2	1.5	2	334	67	1.73	170	4.4	30	0.339	97	2.508	1	26.5	1	1	9	9	9	9	9	240	NA	1	1	3	4	1	6.4	29745.1	106	5.88	6.35	38.1	1	1
1	3	3	1.23	101513	10	1	35	59986.9	64119.3	1	146	5.8	1.9	3.2	280	52	1.34	164	4.24	NA	NA	NA	NA	1	22.4	2	2	9	9	9	9	9	720	NA	1	0	3	3	1	5.1	NA	NA	NA	NA	NA	3	1
1	2	4	3.66	101515	10	1	51	31648.6	33192.6	1	134	6.1	2.5	2.6	193	29	0.75	366	9.46	2684	30.302	NA	NA	1	31	2	2	9	9	9	9	9	420	NA	2	0	0	0	0	5.4	61898	112	6.22	8.86	53.16	3	1
1	3	5	5	101516	10	2	30	113391	118082	2	147	5.8	1.9	3.1	171	77	1.99	153	3.96	29	0.327	70	1.81	1	23.5	2	2	9	9	9	9	9	480	2	1	0	0	0	0	4.8	266195	97	5.38	3.42	20.52	3	1
1	2	5	2.59	101517	10	2	34	80076.7	82995.8	1	139	7	2	4.5	327	66	1.71	177	4.58	NA	NA	NA	NA	1	26.2	2	2	9	9	9	9	9	600	2	1	0	1	1	0	5.5	NA	NA	NA	NA	NA	3	1
1	3	2	1.98	101518	10	2	80	27268.7	33704.6	2	136	7.5	2.7	4.1	198	59	1.53	173	4.47	NA	NA	NA	NA	1	25.5	2	2	9	9	9	9	9	300	NA	1	0	1	1	0	5.3	NA	NA	NA	NA	NA	3	1
1	1	3	1.69064	101520	10	1	52	39710.9	40982.6	1	137	7.2	1.8	4.8	196	42	1.09	240	6.21	266	3.003	145	3.75	1	31.7	2	2	9	9	9	9	9	180	NA	1	0	1	1	0	5.8	76425	125	6.94	17.73	106.38	3	1
1	3	5	2.77	101522	10	1	76	46567.5	50677.7	1	142	8.5	1.7	6.1	227	54	1.4	188	4.86	NA	NA	NA	NA	1	25.7	2	2	9	9	9	9	9	180	NA	1	0	2	2	0	5.7	NA	NA	NA	NA	NA	3	1
1	1	4	4.16611	101527	10	1	61	10545	10858	2	136	10.7	2.5	6.8	349	39	1.01	167	4.32	NA	NA	NA	NA	1	26.3	2	2	9	9	9	9	9	120	NA	1	0	3	3	1	5.2	NA	NA	NA	NA	NA	3	1
1	2	4	5	101530	10	1	51	36529	35975.4	1	136	6.5	2.4	3.2	307	48	1.24	226	5.84	NA	NA	NA	NA	1	32	2	2	9	9	9	9	9	240	NA	2	0	0	0	0	5.4	NA	NA	NA	NA	NA	3	1
1	3	2	4.37	101535	10	1	80	30549.8	35668.3	2	138	5.2	1.3	3	250	45	1.16	150	3.88	NA	NA	NA	NA	1	29.4	1	1	9	9	9	9	9	360	NA	1	1	1	2	0	6.4	NA	NA	NA	NA	NA	2	1
1	3	5	2.08	101537	10	1	33	106942	105128	1	142	6.2	1.7	3.8	214	25	0.65	211	5.46	547	6.176	NA	NA	1	32.7	2	2	9	9	9	9	9	420	NA	1	0	2	2	0	5	225855	105	5.83	17.81	106.86	3	1
1	3	4	1.65077	101541	10	1	63	85408.8	84653.1	1	142	4.8	1.7	2.4	208	45	1.16	181	4.68	61	0.689	124	3.207	1	27.8	2	2	9	9	9	9	9	120	NA	1	0	2	2	0	5.5	235793	97	5.38	13.88	83.28	3	1
1	3	4	4.62	101544	10	2	44	99867.1	99707.6	1	145	6.7	2.2	3.8	195	70	1.81	155	4.01	NA	NA	NA	NA	1	27	1	2	9	9	9	9	9	300	2	2	0	2	2	0	5	NA	NA	NA	NA	NA	3	1
1	3	4	2.31	101545	10	1	22	112266	122836	2	147	6.9	2.6	3.2	244	58	1.5	130	3.36	NA	NA	NA	NA	1	31.2	2	2	9	9	9	9	9	300	NA	1	0	1	1	0	5.4	NA	NA	NA	NA	NA	3	1
1	4	2	0.0306683	101546	10	1	61	9602.56	11077.6	2	143	4.5	1.5	2.5	279	56	1.45	197	5.09	101	1.14	121	3.129	1	19.9	2	2	9	9	9	9	9	420	NA	1	1	3	4	1	4.6	22093.3	102	5.66	5.33	31.98	3	1
1	3	4	1.71	101547	10	2	42	55366.8	56276.6	1	145	8.5	2.8	4.7	273	43	1.11	197	5.09	212	2.393	112	2.896	1	48.9	2	2	9	9	9	9	9	540	2	2	0	3	3	1	5.7	130632	110	6.11	30.56	183.36	3	1
1	3	4	5	101548	10	2	75	9062.32	10195.1	2	148	9.5	2.8	5.7	295	86	2.22	210	5.43	NA	NA	NA	NA	1	30.9	1	1	9	9	9	9	9	300	NA	1	1	2	3	1	6.6	NA	NA	NA	NA	NA	0	1
1	5	5	5	101549	10	2	43	20644.4	21610.6	2	143	8.3	2.6	4.9	273	36	0.93	131	3.39	NA	NA	NA	NA	1	25.4	2	2	9	9	9	9	9	120	NA	2	0	1	1	0	4.7	NA	NA	NA	NA	NA	3	1
1	4	5	3.23	101550	10	1	53	22265.8	22517	1	143	3.7	1.8	1.3	182	51	1.32	209	5.4	70	0.79	144	3.724	2	34.8	2	2	9	9	9	9	9	300	NA	2	0	1	1	0	5.8	52968.2	98	5.44	19.06	114.36	3	1
1	3	4	1.58	101551	10	2	35	47111.3	46229.8	2	142	9.2	2.1	6.5	353	62	1.6	201	5.2	NA	NA	NA	NA	1	33.8	2	2	9	9	9	9	9	480	NA	1	0	1	1	0	5.1	NA	NA	NA	NA	NA	3	1
1	4	3	1.52	101552	10	1	35	34134.5	36081	1	136	8.8	2.8	4.7	278	57	1.47	167	4.32	NA	NA	NA	NA	1	38.7	2	2	9	9	9	9	9	300	NA	2	0	2	2	0	5.4	NA	NA	NA	NA	NA	3	1
1	5	3	1.32	101556	10	1	37	24208.2	23391.2	1	138	NA	NA	NA	NA	NA	NA	NA	NA	NA	NA	NA	NA	1	32	1	2	9	9	9	9	9	720	NA	1	0	0	0	0	NA	NA	NA	NA	NA	NA	3	1
1	2	1	1.37	101558	10	1	54	19162.2	22007.1	1	147	7.4	2.4	4	240	38	0.98	202	5.22	207	2.337	123	3.181	1	26	2	2	9	9	9	9	9	20	NA	1	0	0	0	0	5.4	41039.1	110	6.11	12.43	74.58	3	1
1	1	1	1.52	101559	10	1	27	23503.5	31065.4	1	144	6.6	2.7	3.2	193	41	1.06	239	6.18	105	1.185	177	4.577	1	35.3	2	2	9	9	9	9	9	240	NA	1	0	1	1	0	6.1	81848.4	121	6.72	34.78	208.68	3	1
1	4	3	5	101560	10	1	25	50133.8	48702.9	2	146	NA	NA	NA	NA	NA	NA	NA	NA	NA	NA	NA	NA	2	33.1	2	2	9	9	9	9	9	240	NA	2	0	3	3	1	NA	NA	NA	NA	NA	NA	3	1
1	1	4	2.82402	101562	10	2	63	9386.65	9905.18	2	137	10	4.6	4.5	213	32	0.83	246	6.36	NA	NA	NA	NA	1	32.6	1	2	9	9	9	9	9	960	NA	1	0	3	3	1	6.8	NA	NA	NA	NA	NA	3	1
1	4	3	1.63	101563	10	1	21	77496.6	74893.2	1	144	10.6	2.7	7	378	38	0.98	171	4.42	NA	NA	NA	NA	1	38.7	2	2	9	9	9	9	9	300	NA	2	0	0	0	0	4.9	NA	NA	NA	NA	NA	3	1
1	4	4	1.59306	101565	10	1	46	8554.97	9714.91	1	147	NA	NA	NA	NA	NA	NA	NA	NA	NA	NA	NA	NA	1	40.2	2	2	9	9	9	9	9	300	NA	2	1	1	2	0	NA	0	NA	NA	NA	NA	3	1
1	4	4	4.57	101571	10	1	71	10801.9	10995.6	2	142	8.2	1.1	5.7	160	59	1.53	124	3.21	NA	NA	NA	NA	1	27.9	1	1	9	9	9	9	9	360	NA	2	0	2	2	0	8.7	NA	NA	NA	NA	NA	1	1
1	1	3	3.19	101572	10	1	60	22203.2	25266.6	2	141	9.5	1.8	6.7	215	45	1.16	234	6.05	NA	NA	NA	NA	1	29	1	2	9	9	9	9	9	180	NA	2	0	0	0	0	5.8	NA	NA	NA	NA	NA	3	1
1	4	4	0.74	101574	10	2	22	16779.5	18236.9	1	145	8.9	2	5.9	217	69	1.78	148	3.83	NA	NA	NA	NA	1	18	2	2	9	9	9	9	9	480	2	2	0	0	0	0	5.1	NA	NA	NA	NA	NA	3	1
1	5	4	3.63	101575	10	2	60	21367	23760.8	1	148	10.9	3.6	6.5	291	NA	NA	NA	NA	NA	NA	NA	NA	2	27.5	2	2	9	9	9	9	9	120	NA	2	0	1	1	0	5.8	NA	NA	NA	NA	NA	3	1
1	5	5	5	101578	10	2	55	16315	17573.9	2	136	5.1	1.5	3.1	242	NA	NA	NA	NA	NA	NA	NA	NA	1	21.1	2	2	9	9	9	9	9	180	NA	2	0	1	1	0	5.8	36484.6	86	4.77	NA	NA	3	1
1	1	5	1.25	101579	10	1	70	30686.9	33857.2	2	143	5.3	1.9	2.7	220	43	1.11	119	3.08	NA	NA	NA	NA	1	31.5	1	2	9	9	9	9	9	360	NA	1	1	1	2	0	5.3	NA	NA	NA	NA	NA	3	1
1	4	5	5	101580	10	1	61	8619.9	9558.14	1	134	5.9	1.5	3.6	254	41	1.06	186	4.81	137	1.547	118	3.051	1	27.5	1	1	9	9	9	9	9	300	NA	2	0	0	0	0	7.8	0	153	8.49	20.25	121.5	1	1
1	4	2	0.95	101581	10	1	62	8719.07	10058.4	1	139	8.7	2.5	5.4	225	139	3.59	299	7.73	35	0.395	153	3.957	1	18.9	1	2	9	9	9	9	9	420	NA	1	1	1	2	0	5.5	21384.6	101	5.61	3.31	19.86	3	1
1	5	5	3.04	101584	10	2	55	16488.5	16876.9	2	138	6	2.6	2.9	229	64	1.66	206	5.33	75	0.847	127	3.284	1	28.9	2	2	9	9	9	9	9	300	NA	2	1	1	2	0	4.9	35037.6	92	5.11	9.32	55.92	3	1
1	4	5	1.18	101587	10	2	76	20190.1	21867.9	1	144	5.1	1.9	2.4	154	67	1.73	130	3.36	NA	NA	NA	NA	1	41.9	1	2	9	9	9	9	9	120	NA	2	0	3	3	1	6.1	NA	NA	NA	NA	NA	3	1
1	2	3	2.69	101588	10	2	23	35695.7	39449	1	138	6.7	1.9	4	146	63	1.63	181	4.68	65	0.734	105	2.715	1	19.8	1	2	9	9	9	9	9	30	2	2	0	2	2	0	4.7	85033.6	92	5.11	5.38	32.28	3	1
1	4	5	1.87984	101589	10	1	63	6353.51	6718.4	1	144	4	1.5	1.8	245	50	1.29	185	4.78	NA	NA	NA	NA	1	44.5	2	3	9	9	9	9	9	600	NA	2	1	3	4	1	6.3	NA	NA	NA	NA	NA	3	1
1	1	3	5	101590	10	1	24	36005.5	37564.6	2	141	7.3	1.7	4.7	201	39	1.01	142	3.67	68	0.768	89	2.302	1	32.4	2	2	9	9	9	9	9	300	NA	1	0	0	0	0	4.3	88039.3	79	4.39	10.85	65.1	3	1
1	3	4	4.41	101594	10	2	43	127468	126843	1	140	5.9	1.8	3.4	262	68	1.76	208	5.38	NA	NA	NA	NA	1	28	2	2	9	9	9	9	9	120	2	2	0	0	0	0	4.8	NA	NA	NA	NA	NA	3	1
1	4	5	4.32	101596	10	2	44	48512.1	52289.3	2	144	4.6	2.3	1.8	260	57	1.47	119	3.08	NA	NA	NA	NA	1	23.8	1	2	9	9	9	9	9	300	2	2	0	0	0	0	5.2	NA	NA	NA	NA	NA	3	1
1	3	3	3.34295	101597	10	2	77	61352.1	68271.5	1	142	12.3	1.9	8.6	167	70	1.81	164	4.24	48	0.542	84	2.172	1	24	2	2	9	9	9	9	9	120	NA	1	1	0	1	0	5.6	161280	98	5.44	6.7	40.2	3	1
1	3	4	1.24	101599	10	1	22	48039.6	62910.6	2	137	6.6	2.2	3.7	295	41	1.06	227	5.87	161	1.818	154	3.982	1	32.5	2	2	9	9	9	9	9	720	NA	2	0	1	1	0	5.4	143522	100	5.55	21.59	129.54	3	1
1	3	4	5	101601	10	1	62	70291.6	69669.6	2	139	9	2.2	5.5	248	43	1.11	219	5.66	NA	NA	NA	NA	1	26.5	1	2	9	9	9	9	9	240	NA	1	0	0	0	0	5.8	NA	NA	NA	NA	NA	3	1
1	4	2	1.54	101604	10	1	22	25544.3	24297.5	1	138	5.3	2.7	1.9	188	55	1.42	151	3.9	NA	NA	NA	NA	1	17.1	2	2	9	9	9	9	9	240	NA	2	0	2	2	0	5	NA	NA	NA	NA	NA	3	1
1	3	4	1.49	101605	10	1	66	19012.9	19868	1	145	6.3	2.1	3.7	176	35	0.91	216	5.59	180	2.032	145	3.75	1	24.2	1	2	9	9	9	9	9	300	NA	2	1	2	3	1	5.3	60096.3	102	5.66	9	54	3	1
1	2	1	0.41	101606	10	1	58	34996.9	35895	2	141	7	2.6	3.9	238	69	1.78	182	4.71	41	0.463	105	2.715	1	25.5	2	2	9	9	9	9	9	180	NA	1	1	2	3	1	5.5	81485	99	5.5	2.78	16.68	3	1
1	4	4	2.59	101608	10	1	62	11756.9	13399.2	1	146	5.7	1.1	3.5	207	51	1.32	154	3.98	76	0.858	88	2.276	1	29.8	1	2	9	9	9	9	9	300	NA	1	0	1	1	0	6.4	28487.1	122	6.77	12.18	73.08	3	1
1	5	4	5	101609	10	1	22	21082.6	23455.4	1	143	5.6	2.1	2.6	229	66	1.71	152	3.93	41	0.463	78	2.017	1	21.3	2	2	9	9	9	9	9	360	NA	2	0	0	0	0	5.4	66423.4	102	5.66	4.57	27.42	3	1
1	4	3	5	101612	10	1	75	18280.4	17882.3	2	134	3.6	1.6	1.4	164	71	1.84	205	5.3	47	0.531	125	3.233	1	23.4	2	2	9	9	9	9	9	120	NA	2	0	2	2	0	5.7	42304.3	96	5.33	7.66	45.96	3	1
1	4	2	1.85	101613	10	1	53	17052.9	16948.3	1	138	5.3	2.5	2.4	326	41	1.06	227	5.87	158	1.784	154	3.982	1	30	1	1	9	9	9	9	9	120	NA	1	0	3	3	1	10.2	40477.7	292	16.2	3.09	18.54	1	1
1	5	4	1.93	101616	10	1	56	141162	149383	2	142	7.5	1.8	5	202	60	1.55	179	4.63	NA	NA	NA	NA	1	24.3	2	2	9	9	9	9	9	120	NA	1	1	1	2	0	5.5	NA	NA	NA	NA	NA	3	1
1	5	4	5	101620	10	2	29	25252.8	25958.2	1	141	6.5	1.9	3.9	207	72	1.86	154	3.98	NA	NA	NA	NA	1	20.7	2	2	9	9	9	9	9	120	NA	2	0	2	2	0	5.1	NA	NA	NA	NA	NA	3	1
1	3	1	1.42	101621	10	1	80	11625.8	13803.1	1	146	8.3	1.9	5.2	187	40	1.03	277	7.16	NA	NA	NA	NA	1	28.1	2	2	9	9	9	9	9	240	NA	1	0	0	0	0	5.7	NA	NA	NA	NA	NA	3	1
1	5	5	5	101623	10	1	62	13367.3	14177.1	2	138	6.6	2	3.2	216	39	1.01	157	4.06	164	1.852	85	2.198	1	29	1	1	9	9	9	9	9	480	NA	2	0	1	1	0	6.7	30196.5	119	6.61	11.19	67.14	3	1
1	4	3	4.62	101625	10	1	21	24580.5	23333.4	1	144	6.9	2.4	4	284	41	1.06	188	4.86	NA	NA	NA	NA	2	35.1	2	2	9	9	9	9	9	480	NA	2	0	1	1	0	5.8	NA	NA	NA	NA	NA	3	1
1	3	5	4.57	101626	10	2	55	168483	186924	2	146	4	1.6	1.9	325	72	1.86	210	5.43	90	1.016	120	3.103	1	22.1	2	2	9	9	9	9	9	480	NA	1	0	1	1	0	5.4	465751	98	5.44	10.87	65.22	3	1
1	3	3	3.04	101631	10	2	73	50883.8	70904.1	1	142	6	1.8	3.2	245	56	1.45	198	5.12	77	0.869	127	3.284	1	25.7	2	2	9	9	9	9	9	300	NA	2	2	3	5	1	5.6	186250	107	5.94	6.78	40.68	3	1
1	3	3	3.08	101635	10	2	63	143102	135729	1	142	7.2	1.9	4.4	256	62	1.6	291	7.53	96	1.084	210	5.431	1	30.6	2	2	9	9	9	9	9	360	NA	1	1	0	1	0	5.5	0	98	5.44	7.83	46.98	3	1
1	1	1	-0.834939	101636	10	2	68	6093.21	7152.17	1	137	5.4	2.2	2.7	254	54	1.4	245	6.34	101	1.14	171	4.422	1	28.8	2	2	9	9	9	9	9	360	NA	2	1	3	4	1	5.5	13930.5	89	4.94	8.89	53.34	3	1
1	3	5	4.9	101638	10	1	58	209744	222581	1	141	3.5	1.2	2	236	72	1.86	255	6.59	82	0.926	167	4.319	1	28.3	1	2	9	9	9	9	9	360	NA	2	0	1	1	0	5.1	418769	112	6.22	10.52	63.12	3	1
1	5	5	3.92	101640	10	2	55	12660.7	13309	1	147	8.6	4.6	3.3	280	41	1.06	207	5.35	NA	NA	NA	NA	1	32.1	2	2	9	9	9	9	9	720	NA	1	0	1	1	0	6.7	NA	NA	NA	NA	NA	3	1
1	4	4	2.42611	101642	10	2	53	16582.9	16941.8	1	144	7.5	1.7	5.3	169	61	1.58	161	4.16	40	0.452	92	2.379	1	57.3	1	1	9	9	9	9	9	600	NA	2	0	1	1	0	6.9	40462.2	118	6.55	22.32	133.92	1	1
1	3	3	0.65	101645	10	1	68	16526.3	21383.9	2	139	6.3	1.5	4.2	264	54	1.4	168	4.34	72	0.813	100	2.586	1	35	2	1	9	9	9	9	9	120	NA	2	1	2	3	1	7	50134.9	128	7.11	5.84	35.04	2	1
1	1	5	5.79366	101647	10	2	58	29063.9	27952.7	2	144	3.2	1.2	1.6	166	41	1.06	243	6.28	109	1.231	180	4.655	1	23.6	2	2	9	9	9	9	9	20	NA	2	0	0	0	0	5.6	62135.6	100	5.55	3.57	21.42	3	1
1	3	5	3.59	101649	10	2	40	155910	174018	1	134	6.5	2	3.8	246	48	1.24	218	5.64	91	1.027	152	3.931	1	26.5	2	2	9	9	9	9	9	300	2	1	0	0	0	0	5.5	394123	97	5.38	8.29	49.74	3	1
1	3	3	2.47	101652	10	1	20	18356.9	20418.7	1	142	7.9	2.9	4.3	202	33	0.85	192	4.97	NA	NA	NA	NA	2	36.8	2	2	9	9	9	9	9	240	NA	2	0	1	1	0	5.3	NA	NA	NA	NA	NA	3	1
1	3	4	2.19	101654	10	1	72	9532.08	10519.6	2	134	6.1	1.2	4.3	179	41	1.06	139	3.59	152	1.716	68	1.758	1	31.3	1	1	9	9	9	9	9	480	NA	1	1	2	3	1	5.3	24663.4	125	6.94	9.59	57.54	0	1
1	4	2	3.4	101655	10	1	20	33727.6	33717	2	143	8.2	1.7	4.9	220	46	1.19	111	2.87	NA	NA	NA	NA	1	28.2	2	2	9	9	9	9	9	300	NA	2	0	0	0	0	5.6	NA	NA	NA	NA	NA	3	1
1	2	5	5	101656	10	2	60	21393	23307.3	2	134	7.7	2.1	4.4	184	76	1.97	179	4.63	74	0.835	88	2.276	1	37.9	1	1	9	9	9	9	9	240	NA	1	0	1	1	0	5.2	53154.2	133	7.38	12.73	76.38	1	1
1	3	2	1.2	101657	10	1	28	63371.7	69559.7	2	143	4.7	1.6	2.1	226	75	1.94	167	4.32	NA	NA	NA	NA	1	22.6	2	2	9	9	9	9	9	120	NA	2	0	3	3	1	5.8	NA	NA	NA	NA	NA	3	1
1	3	4	2.75	101658	10	1	30	33162.2	34217.9	1	142	8.1	1.5	5.8	254	65	1.68	169	4.37	78	0.881	88	2.276	1	30	1	2	9	9	9	9	9	480	NA	1	0	1	1	0	5	78063.5	113	6.27	7.75	46.5	3	1
1	2	4	5	101659	10	2	36	95720.3	98608	2	134	5.5	2.3	2.5	268	76	1.97	175	4.53	29	0.327	93	2.405	1	21.3	2	2	9	9	9	9	9	540	2	1	0	0	0	0	5.4	226602	106	5.88	3.56	21.36	3	1
1	4	4	5	101660	10	1	65	10414.1	11868.8	1	143	8.2	2.9	4.1	203	44	1.14	163	4.22	83	0.937	102	2.638	1	27.3	2	1	9	9	9	9	9	300	NA	2	0	1	1	0	7.9	26591.3	162	8.99	29.35	176.1	1	1
1	2	4	2.68397	101661	10	2	61	12412.7	13400.9	2	134	12	2.9	7.9	317	46	1.19	185	4.78	115	1.298	116	3	1	29.9	2	2	9	9	9	9	9	30	NA	2	1	3	4	1	5.9	25827.8	114	6.33	16.87	101.22	3	1
1	3	5	5	101662	10	1	58	17162.2	18079	2	139	6.1	1.5	3.6	234	51	1.32	142	3.67	94	1.061	72	1.862	1	29.9	1	2	9	9	9	9	9	240	NA	2	0	1	1	0	5.5	37200.2	116	6.44	12.74	76.44	3	1
1	3	3	0.49	101664	10	2	47	36128.1	37235	2	146	13.1	3.1	9	351	71	1.84	190	4.91	87	0.982	102	2.638	1	27.6	2	2	9	9	9	9	9	300	NA	1	1	3	4	1	5.9	0	109	6.05	22.57	135.42	3	1
1	2	2	0.37	101667	10	2	64	5780.25	6213.47	2	138	5.3	3.1	1.6	276	44	1.14	143	3.7	NA	NA	NA	NA	1	33.9	1	2	9	9	9	9	9	720	NA	1	0	0	0	0	6.3	NA	NA	NA	NA	NA	3	1
1	5	5	1.67	101668	10	1	38	25108.6	24320.9	1	137	6.6	1.8	4.1	266	33	0.85	162	4.19	219	2.473	85	2.198	1	23.3	2	2	9	9	9	9	9	540	NA	2	0	1	1	0	5.6	68874.4	97	5.38	5.78	34.68	3	1
1	3	2	0.51	101669	10	2	28	73778.8	89293.8	2	146	8.9	2.3	5.9	298	38	0.98	179	4.63	110	1.242	119	3.077	1	42.4	1	2	9	9	9	9	9	300	2	1	1	1	2	0	5	206311	96	5.33	23.02	138.12	3	1
1	5	5	5	101670	10	2	36	28536.2	32913.7	2	140	10.5	2.9	7	319	54	1.4	171	4.42	NA	NA	NA	NA	2	28.6	2	2	9	9	9	9	9	120	2	2	0	0	0	0	5.8	NA	NA	NA	NA	NA	3	1
1	4	5	5	101671	10	2	55	29088.3	33955.4	1	146	NA	NA	NA	NA	NA	NA	NA	NA	NA	NA	NA	NA	1	31.5	2	2	9	9	9	9	9	240	NA	2	1	1	2	0	NA	NA	NA	NA	NA	NA	3	1
1	2	3	1.49	101675	10	2	55	23568.3	24182	1	138	8.3	2.6	4.9	204	61	1.58	179	4.63	NA	NA	NA	NA	1	30.6	1	2	9	9	9	9	9	240	NA	2	0	0	0	0	5.8	NA	NA	NA	NA	NA	3	1
1	5	3	5	101676	10	1	55	21986.9	22744	2	135	7.2	2	4.1	238	88	2.28	220	5.69	NA	NA	NA	NA	1	24.7	2	2	9	9	9	9	9	480	NA	2	0	1	1	0	5.3	NA	NA	NA	NA	NA	3	1
1	3	4	2.16	101677	10	1	25	87674.8	94512.2	1	139	6.9	1.9	3.7	233	50	1.29	220	5.69	78	0.881	154	3.982	1	32.6	2	2	9	9	9	9	9	360	NA	2	0	0	0	0	5.3	187024	96	5.33	10.16	60.96	3	1
1	2	3	0.68	101679	10	2	62	17512.2	19613.7	2	144	5.1	1.7	2.9	218	66	1.71	169	4.37	79	0.892	87	2.25	1	29.9	1	2	9	9	9	9	9	180	NA	2	0	2	2	0	5.6	41692.7	91	5.05	9.02	54.12	3	1
1	4	4	0.93	101681	10	2	31	11237.5	11500.6	1	147	4.2	1.5	2	301	53	1.37	181	4.68	55	0.621	117	3.026	1	30.2	2	2	9	9	9	9	9	240	2	2	0	1	1	0	5.4	25035	97	5.38	10.3	61.8	3	1
1	3	4	2.61	101682	10	2	45	22969.5	22979.6	1	135	8.4	3	4.6	266	59	1.53	239	6.18	NA	NA	NA	NA	1	45.4	2	2	9	9	9	9	9	420	NA	1	3	1	4	1	5.4	NA	NA	NA	NA	NA	3	1
1	4	4	1.06	101687	10	2	75	23644.5	25374.3	2	145	6.7	1.6	4.2	195	58	1.5	209	5.4	112	1.264	129	3.336	1	25.4	2	2	9	9	9	9	9	240	NA	1	0	3	3	1	5.7	55773	92	5.11	5.18	31.08	3	1
1	3	3	3.4	101688	10	2	20	176672	178346	2	142	10.6	3	6.6	264	42	1.09	131	3.39	NA	NA	NA	NA	1	20.3	2	2	9	9	9	9	9	240	NA	2	0	1	1	0	5	NA	NA	NA	NA	NA	3	1
1	3	2	0.77	101689	10	1	80	6733.08	7826.52	1	146	5.7	1.3	3.6	151	84	2.17	182	4.71	NA	NA	NA	NA	2	24.2	1	1	9	9	9	9	9	180	NA	2	1	1	2	0	6.2	NA	NA	NA	NA	NA	1	1
1	3	3	3.08	101690	10	1	78	72390.5	74508.4	1	135	NA	NA	NA	NA	NA	NA	NA	NA	NA	NA	NA	NA	1	36.9	1	2	9	9	9	9	9	240	NA	1	0	1	1	0	NA	NA	NA	NA	NA	NA	3	1
1	3	5	3.67	101692	10	2	60	125233	118365	1	142	5.9	1.7	3.6	162	66	1.71	268	6.93	NA	NA	NA	NA	1	26.5	2	2	9	9	9	9	9	180	NA	2	0	2	2	0	5.8	NA	NA	NA	NA	NA	3	1
1	3	5	2.11	101693	10	2	28	83774.9	99139.5	1	136	9	3.5	4.9	334	41	1.06	233	6.03	320	3.613	128	3.31	1	34.5	2	2	9	9	9	9	9	180	2	2	0	1	1	0	5.6	223493	110	6.11	28.43	170.58	3	1
1	5	4	0.79	101695	10	2	45	10676.3	10675.7	2	136	6.6	2.1	3.9	188	51	1.32	214	5.53	94	1.061	144	3.724	1	42.4	1	2	9	9	9	9	9	10	NA	1	0	1	1	0	5.5	27455.4	96	5.33	9.61	57.66	3	1
1	3	4	5	101697	10	2	60	101105	98047.7	1	142	5.1	1.6	2.9	235	54	1.4	319	8.25	335	3.782	198	5.12	1	27.6	1	1	9	9	9	9	9	180	NA	1	0	1	1	0	6.4	235380	138	7.66	14.66	87.96	1	1
1	1	4	0.67	101698	10	2	57	19254	19416.6	2	142	6.7	2.2	3.9	223	89	2.3	214	5.53	NA	NA	NA	NA	1	21.4	2	2	9	9	9	9	9	600	NA	1	0	1	1	0	5.7	NA	NA	NA	NA	NA	3	1
1	3	3	2.92	101700	10	2	80	40497.6	42632.2	2	140	4.8	1.3	2.9	172	72	1.86	191	4.94	NA	NA	NA	NA	1	30.8	2	2	9	9	9	9	9	240	NA	1	3	2	5	1	5.3	NA	NA	NA	NA	NA	3	1
1	2	5	3.65	101701	10	2	26	119661	117720	2	134	12.8	4.3	7.3	441	52	1.34	143	3.7	NA	NA	NA	NA	1	28.4	2	2	9	9	9	9	9	480	NA	2	0	1	1	0	5.3	NA	NA	NA	NA	NA	3	1
1	3	2	3.18	101705	10	2	60	21765.7	23163.6	1	135	5.8	2	3.4	233	58	1.5	204	5.28	NA	NA	NA	NA	1	23.7	2	2	9	9	9	9	9	180	NA	1	0	0	0	0	5.8	NA	NA	NA	NA	NA	3	1
1	3	3	1.42	101707	10	2	79	53145.2	61453	2	147	5.6	1	3.6	326	48	1.24	159	4.11	78	0.881	95	2.457	1	34.4	1	2	9	9	9	9	9	240	NA	1	3	3	6	1	5.3	150384	107	5.94	10.44	62.64	3	1
1	3	2	1.44738	101708	10	1	80	33050.3	38238.5	1	141	8.2	1.4	5.9	189	37	0.96	187	4.84	128	1.445	124	3.207	1	26.4	2	1	9	9	9	9	9	720	NA	1	0	1	1	0	8.6	83935.9	128	7.11	6.12	36.72	2	1
1	3	5	5	101710	10	2	80	74726.4	86951.4	1	146	8.5	1.3	6	240	52	1.34	136	3.52	NA	NA	NA	NA	1	25.7	1	2	9	9	9	9	9	480	NA	2	1	2	3	1	6.2	NA	NA	NA	NA	NA	3	1
1	1	1	1.78	101711	10	1	43	38151.9	39627.5	2	141	7	2.7	3.7	257	45	1.16	237	6.13	179	2.021	156	4.034	1	35.5	2	2	9	9	9	9	9	240	NA	2	0	0	0	0	5.5	75779	103	5.72	19.51	117.06	3	1
1	4	5	3.4	101714	10	1	36	48735.1	51710.3	2	137	8.1	2.2	4.9	310	32	0.83	212	5.48	341	3.85	112	2.896	1	38.2	2	2	9	9	9	9	9	180	NA	2	0	2	2	0	5.6	0	98	5.44	15.27	91.62	3	1
1	1	4	1.47	101716	10	2	33	19523.1	23340.2	2	148	8.6	2.5	5.2	323	36	0.93	195	5.04	117	1.321	136	3.517	1	37.5	2	2	9	9	9	9	9	780	2	2	0	1	1	0	5.5	50792.3	99	5.5	29.65	177.9	3	1
1	3	4	0.8	101718	10	2	39	36125.6	35902.7	2	146	5.2	2.2	2.5	281	44	1.14	172	4.45	46	0.519	119	3.077	1	35.7	2	2	9	9	9	9	9	300	2	1	0	0	0	0	5.2	82952.3	110	6.11	7.4	44.4	3	1
1	5	2	2.15	101721	10	1	28	8899.74	9801.46	1	137	13.5	1.6	11.2	237	70	1.81	174	4.5	NA	NA	NA	NA	1	20.4	2	2	9	9	9	9	9	240	NA	1	0	2	2	0	5.2	NA	NA	NA	NA	NA	3	1
1	1	1	0.58	101722	10	1	72	7057.14	7229.03	2	142	7.8	0.9	5.9	167	65	1.68	172	4.45	30	0.339	101	2.612	1	30.4	1	1	9	9	9	9	9	120	NA	2	1	2	3	1	5.7	15343.7	139	7.72	10.55	63.3	3	1
1	3	4	1.6	101723	10	2	69	21540	20437.5	1	139	7.2	2.7	3.5	198	68	1.76	199	5.15	NA	NA	NA	NA	1	28.1	1	2	9	9	9	9	9	240	NA	2	0	0	0	0	5.6	NA	NA	NA	NA	NA	3	1
1	4	4	5	101724	10	1	60	9046.89	9912.88	2	141	4.8	2.2	1.9	219	60	1.55	224	5.79	114	1.287	141	3.646	1	25.6	2	2	9	9	9	9	9	240	NA	1	0	0	0	0	4.8	23451.1	96	5.33	4.12	24.72	3	1
1	5	5	4.62	101725	10	2	59	11579.8	11704.5	2	140	5.5	1.9	3.3	165	90	2.33	187	4.84	52	0.587	87	2.25	1	20.6	2	2	9	9	9	9	9	180	NA	2	0	0	0	0	5.4	27440	99	5.5	2.45	14.7	3	1
1	5	3	3.67	101726	10	1	61	20868.9	21031.3	1	143	8.1	1.8	5.3	194	39	1.01	124	3.21	77	0.869	70	1.81	1	27.6	1	1	9	9	9	9	9	300	NA	1	0	2	2	0	7.1	44795.5	161	8.94	37.75	226.5	0	1
1	2	4	1.01	101727	10	1	37	30942.3	30392.3	1	145	8	2	5	258	51	1.32	234	6.05	124	1.4	158	4.086	1	32.9	2	2	9	9	9	9	9	360	NA	1	0	1	1	0	5.7	65779.3	112	6.22	13.19	79.14	3	1
1	4	5	0.25	101728	10	1	65	8671.27	9003.74	1	141	5.2	2.1	2.6	228	61	1.58	233	6.03	NA	NA	NA	NA	1	28	1	3	9	9	9	9	9	120	NA	2	0	1	1	0	6.7	NA	NA	NA	NA	NA	3	1
1	3	3	2.37	101730	10	1	73	7135.06	9478.71	2	139	4.7	0.6	3.5	171	41	1.06	172	4.45	105	1.185	110	2.845	1	34	2	2	9	9	9	9	9	540	NA	1	0	0	0	0	6.2	28670.9	109	6.05	17.93	107.58	3	1
1	1	3	0.8	101731	10	1	46	78174.6	87512.5	1	137	7.8	2.7	4.2	223	41	1.06	259	6.7	198	2.235	178	4.603	1	26.4	2	2	9	9	9	9	9	60	NA	1	0	3	3	1	5.4	163195	94	5.22	5.89	35.34	3	1
1	3	5	5	101732	10	1	39	124300	126474	1	142	8.1	1.4	5.6	198	63	1.63	206	5.33	NA	NA	NA	NA	1	24.6	2	1	9	9	9	9	9	180	NA	2	0	1	1	0	5.6	NA	NA	NA	NA	NA	0	1
1	5	4	1.46	101733	10	2	25	31398.2	32275.2	1	139	5.6	1.9	3	199	49	1.27	123	3.18	51	0.576	64	1.655	1	22.6	2	2	9	9	9	9	9	360	2	2	0	1	1	0	5.4	72271.9	92	5.11	8.91	53.46	3	1
1	3	3	1.71	101736	10	1	29	55636.1	68748.5	1	135	6.8	2.3	3.8	211	42	1.09	239	6.18	144	1.626	168	4.344	1	44.8	1	2	9	9	9	9	9	180	NA	2	0	2	2	0	5.3	160998	106	5.88	34.79	208.74	3	1
1	3	3	1.25	101737	10	1	57	30323.3	30262.4	2	143	9.4	2.6	5.5	260	41	1.06	202	5.22	90	1.016	143	3.698	1	22.8	1	2	9	9	9	9	9	360	NA	1	0	1	1	0	5.4	65382.3	95	5.27	3.9	23.4	3	1
1	4	4	2.43	101740	10	2	59	9357.96	10544.8	1	147	7.7	3.4	3.6	289	72	1.86	265	6.85	137	1.547	166	4.293	1	25	2	3	9	9	9	9	9	180	NA	1	0	2	2	0	5.7	30176.3	96	5.33	9.64	57.84	3	1
1	3	5	5	101742	10	1	37	11537.4	11341.7	2	139	6.6	2	4.1	312	35	0.91	182	4.71	86	0.971	130	3.362	2	36	1	2	9	9	9	9	9	540	NA	2	0	0	0	0	5	22749.3	98	5.44	32.86	197.16	3	1
1	2	2	1.52	101743	10	1	74	13701	15809.8	1	138	5.5	1.5	3.4	136	48	1.24	111	2.87	NA	NA	NA	NA	1	26.8	1	2	9	9	9	9	9	360	NA	2	1	1	2	0	5.7	NA	NA	NA	NA	NA	3	1
1	3	3	3.54	101744	10	1	25	141318	158836	2	141	8.1	2.1	5.2	336	43	1.11	215	5.56	NA	NA	NA	NA	1	38.7	2	2	9	9	9	9	9	120	NA	1	0	0	0	0	5.4	NA	NA	NA	NA	NA	3	1
1	3	5	5	101750	10	2	71	62031.4	66919.7	2	136	5.8	1.4	3.7	187	NA	NA	NA	NA	NA	NA	NA	NA	1	30.8	1	2	9	9	9	9	9	360	NA	2	0	3	3	1	5.5	NA	NA	NA	NA	NA	3	1
1	2	1	0.391234	101754	10	1	56	26326.4	26886.2	1	138	7.3	2.2	4	216	51	1.32	188	4.86	126	1.423	112	2.896	1	30.8	2	2	9	9	9	9	9	300	NA	2	1	1	2	0	6.5	61034.1	109	6.05	12.58	75.48	3	1
1	5	4	0.86	101755	10	2	66	70529	67700.4	1	140	5.7	2.1	3	168	61	1.58	236	6.1	107	1.208	154	3.982	1	28.8	1	2	9	9	9	9	9	600	NA	1	0	1	1	0	5.7	156800	94	5.22	11.32	67.92	3	1
1	4	3	2.40414	101756	10	2	61	11420	12045.1	1	147	5.1	2.3	2.2	339	66	1.71	210	5.43	51	0.576	134	3.465	2	48	1	2	9	9	9	9	9	420	NA	2	0	3	3	1	5.2	28508.7	110	6.11	10.38	62.28	3	1
1	3	5	4.87625	101758	10	1	37	257096	257299	2	144	9	3.3	4.7	311	37	0.96	204	5.28	241	2.721	119	3.077	2	23.6	2	2	9	9	9	9	9	120	NA	1	0	1	1	0	4.6	0	95	5.27	16.95	101.7	3	1
1	5	2	1.15	101761	10	1	44	22887.8	23040.4	2	136	9	3.1	5	238	45	1.16	115	2.97	NA	NA	NA	NA	1	35.4	1	1	9	9	9	9	9	720	NA	1	0	1	1	0	6.4	NA	NA	NA	NA	NA	0	1
1	3	4	5	101762	10	2	80	46660.9	54932.7	2	138	4.8	0.9	3.1	156	66	1.71	223	5.77	97	1.095	138	3.569	1	33.7	2	2	9	9	9	9	9	360	NA	2	0	0	0	0	5.4	128024	104	5.77	11.52	69.12	3	1
1	3	4	1.48	101763	10	2	54	40637.7	40119.9	1	143	6.7	3.5	2.6	191	59	1.53	186	4.81	133	1.502	100	2.586	1	28	1	2	9	9	9	9	9	720	NA	1	1	2	3	1	6.3	93128.5	102	5.66	9.54	57.24	3	1
1	4	4	5	101764	10	1	49	18575.7	20097.9	1	134	7.6	1.1	5.5	127	56	1.45	206	5.33	NA	NA	NA	NA	1	30.5	1	2	9	9	9	9	9	420	NA	1	0	0	0	0	5.7	NA	NA	NA	NA	NA	3	1
1	4	2	4.98	101765	10	2	32	42420.1	41553	1	144	12.4	3.8	7.3	290	50	1.29	155	4.01	NA	NA	NA	NA	1	31	2	2	9	9	9	9	9	300	NA	1	0	2	2	0	5.7	NA	NA	NA	NA	NA	3	1
1	5	5	3.43	101766	10	2	55	13023.8	13205.4	1	136	8.7	3	4.8	278	48	1.24	132	3.41	NA	NA	NA	NA	2	28.3	2	1	9	9	9	9	9	300	NA	2	0	0	0	0	7.2	NA	NA	NA	NA	NA	1	1
1	3	5	3.55786	101768	10	1	24	207465	229166	1	141	4.2	1.7	2	301	62	1.6	152	3.93	48	0.542	80	2.069	1	22.5	2	2	9	9	9	9	9	720	NA	2	0	0	0	0	5	492335	111	6.16	10.31	61.86	3	1
1	4	3	4.8	101772	10	1	77	12660.4	12905.5	1	136	8.1	2	5	154	54	1.4	158	4.09	113	1.276	81	2.095	1	31	1	2	9	9	9	9	9	300	NA	1	0	0	0	0	7.2	0	148	8.22	21.24	127.44	3	1
1	5	5	0.5	101775	10	1	36	21536.3	20864.3	1	141	5.4	2.2	2.6	273	52	1.34	208	5.38	126	1.423	131	3.388	1	23.5	2	2	9	9	9	9	9	240	NA	2	0	0	0	0	5.5	53922.6	97	5.38	3.78	22.68	3	1
1	5	5	5	101778	10	2	64	18764.9	20204.4	1	148	2.7	1.2	1.2	135	72	1.86	212	5.48	61	0.689	128	3.31	1	18.6	2	2	9	9	9	9	9	360	NA	2	0	3	3	1	6	36272.5	103	5.72	3.79	22.74	3	1
1	3	3	3.21955	101779	10	2	55	250580	251901	2	142	8.2	3.1	4.2	311	52	1.34	264	6.83	184	2.077	175	4.526	1	29.5	2	2	9	9	9	9	9	180	NA	1	2	2	4	1	5.5	564463	98	5.44	10.51	63.06	3	1
1	3	4	5	101780	10	2	65	109554	111813	2	136	6.6	1.9	4	209	65	1.68	200	5.17	139	1.569	107	2.767	1	23.5	1	2	9	9	9	9	9	600	NA	2	0	0	0	0	5.9	260588	109	6.05	11.86	71.16	3	1
1	2	3	2.88	101781	10	1	55	33745.4	37370.7	2	134	6.9	2.5	3.6	256	41	1.06	193	4.99	NA	NA	NA	NA	1	31.1	2	2	9	9	9	9	9	300	NA	2	0	1	1	0	5.1	NA	NA	NA	NA	NA	3	1
1	4	4	0	101782	10	2	54	12463.2	12660.3	1	145	NA	NA	NA	NA	NA	NA	NA	NA	NA	NA	NA	NA	1	35.7	1	2	9	9	9	9	9	180	NA	2	0	1	1	0	NA	0	NA	NA	NA	NA	3	1
1	3	1	2.33	101783	10	1	51	42722.3	45531.1	2	147	10.3	2.5	6.5	216	41	1.06	115	2.97	NA	NA	NA	NA	1	30.7	1	1	9	9	9	9	9	120	NA	1	0	0	0	0	4.9	NA	NA	NA	NA	NA	0	1
1	3	4	2.32	101785	10	2	77	73825.4	81998.3	1	147	7	1.5	4.5	182	62	1.6	144	3.72	74	0.835	67	1.733	1	38.6	1	2	9	9	9	9	9	360	NA	2	0	1	1	0	5.8	239695	129	7.16	20.76	124.56	3	1
1	3	4	1.76	101786	10	1	53	40362.6	42513.6	1	145	9.1	2.4	5.7	210	35	0.91	140	3.62	NA	NA	NA	NA	1	35	2	2	9	9	9	9	9	180	NA	1	0	1	1	0	5.7	NA	NA	NA	NA	NA	3	1
1	4	4	4.07	101787	10	1	30	16948	21337	2	148	5	0.6	3.4	110	53	1.37	131	3.39	121	1.366	54	1.396	1	34.2	2	2	9	9	9	9	9	120	NA	2	0	0	0	0	4.6	50576.2	87	4.83	6.89	41.34	3	1
1	4	3	2.17	101790	10	2	22	52301.9	56533.6	2	145	8.2	3.3	4.1	329	47	1.22	115	2.97	NA	NA	NA	NA	1	31.6	2	2	9	9	9	9	9	360	2	2	0	3	3	1	5.5	NA	NA	NA	NA	NA	3	1
1	2	5	5	101793	10	1	57	63716.6	65390	2	138	8.1	2.3	4.7	273	49	1.27	221	5.72	71	0.802	158	4.086	1	27.1	1	2	9	9	9	9	9	720	NA	2	0	0	0	0	5.5	0	107	5.94	9.43	56.58	3	1
1	1	3	0.81	101795	10	2	40	49838	55650.6	2	137	9.9	2.3	6.9	239	37	0.96	150	3.88	NA	NA	NA	NA	2	26.7	2	2	9	9	9	9	9	60	2	2	0	0	0	0	4.7	NA	NA	NA	NA	NA	3	1
1	3	5	5	101799	10	2	28	9553.75	9413.96	1	140	4.6	1.6	2.6	215	73	1.89	172	4.45	34	0.384	92	2.379	1	16.5	2	2	9	9	9	9	9	480	NA	2	0	0	0	0	5.1	20997	94	5.22	2.92	17.52	3	1
1	5	5	5	101802	10	2	57	11380.5	12375.2	2	136	2.7	1.5	0.9	150	104	2.69	226	5.84	29	0.327	116	3	1	20.4	2	2	9	9	9	9	9	360	NA	1	0	2	2	0	5.3	25691.7	96	5.33	4.77	28.62	3	1
1	5	1	1.1	101807	10	2	79	11624.3	12649.7	1	138	7.9	2	4.6	270	54	1.4	237	6.13	93	1.05	164	4.241	2	22.9	1	2	9	9	9	9	9	480	NA	1	3	3	6	1	6.3	22578.7	139	7.72	6.64	39.84	3	1
1	3	4	4.56	101809	10	1	61	18471.5	19836.2	2	147	6.6	1.4	4.5	272	23	0.59	84	2.17	NA	NA	NA	NA	1	39.4	1	1	9	9	9	9	9	360	NA	1	0	3	3	1	6	NA	NA	NA	NA	NA	1	1
1	2	4	0.4	101811	10	1	69	14438.7	14361.2	1	139	10.4	2	7.5	181	64	1.66	164	4.24	NA	NA	NA	NA	1	27.9	1	2	9	9	9	9	9	120	NA	2	0	3	3	1	5.4	NA	NA	NA	NA	NA	3	1
1	3	4	3.69	101814	10	2	26	60882.7	60314.4	1	139	8.1	2	5.3	295	56	1.45	190	4.91	95	1.073	115	2.974	1	65.3	2	2	9	9	9	9	9	600	NA	2	0	1	1	0	5.4	132717	102	5.66	22.52	135.12	3	1
1	3	3	2.32	101817	10	1	71	8896.62	9040.02	1	142	6.7	2.3	3.5	244	54	1.4	200	5.17	126	1.423	121	3.129	1	37.7	1	2	9	9	9	9	9	120	NA	1	1	3	4	1	7.4	27344	150	8.33	28.81	172.86	3	1
1	2	5	5	101821	10	2	53	35550.5	37082.4	1	134	6.3	1.9	3.8	162	57	1.47	255	6.59	93	1.05	179	4.629	1	20.4	2	2	9	9	9	9	9	120	NA	2	0	3	3	1	6.7	80383.6	122	6.77	5.8	34.8	3	1
1	3	2	2.03	101822	10	1	40	79485.5	84038.4	1	145	8.5	2.1	5.7	264	37	0.96	180	4.65	242	2.732	95	2.457	1	29.6	2	2	9	9	9	9	9	120	NA	1	0	0	0	0	5.5	152469	111	6.16	11.22	67.32	3	1
1	4	3	1.46	101823	10	1	67	12506.1	13312	2	147	9.3	3.1	5.5	199	52	1.34	158	4.09	NA	NA	NA	NA	1	28.2	2	2	9	9	9	9	9	420	NA	1	0	0	0	0	4.1	NA	NA	NA	NA	NA	3	1
1	4	1	1.13	101824	10	2	64	12134	11804.4	2	147	7.6	2.7	3.9	336	NA	NA	NA	NA	NA	NA	NA	NA	1	37.9	1	2	9	9	9	9	9	480	NA	1	0	3	3	1	6.3	33056.6	108	6	NA	NA	3	1
1	5	3	1.67	101828	10	2	32	31602.1	34279.9	1	137	5.7	1.9	3.2	222	57	1.47	150	3.88	56	0.632	82	2.121	2	29	2	2	9	9	9	9	9	360	2	2	0	2	2	0	5.4	76760.9	100	5.55	9.94	59.64	3	1
1	3	3	5	101829	10	1	63	101505	104496	2	141	7.2	3.1	3.1	228	42	1.09	120	3.1	113	1.276	55	1.422	1	42.8	1	1	9	9	9	9	9	720	NA	2	0	0	0	0	6.1	250861	114	6.33	40.1	240.6	0	1
1	4	4	2.79	101830	10	2	45	19480.2	19901.9	1	140	7	3.2	3	277	41	1.06	160	4.14	46	0.519	110	2.845	1	36.5	1	2	9	9	9	9	9	360	NA	2	0	1	1	0	5.6	60558.4	99	5.5	17.15	102.9	3	1
1	3	4	3.39	101832	10	2	59	136988	136083	1	141	6.7	1.8	4.1	266	78	2.02	226	5.84	NA	NA	NA	NA	1	30.1	2	2	9	9	9	9	9	360	NA	2	1	0	1	0	5.3	NA	NA	NA	NA	NA	3	1
1	4	5	4.15	101834	10	2	66	24331.8	26463.3	1	141	7.2	2.3	4	279	60	1.55	210	5.43	NA	NA	NA	NA	1	36	2	2	9	9	9	9	9	180	NA	2	1	1	2	0	6	NA	NA	NA	NA	NA	3	1
1	1	1	3.11	101837	10	2	72	35281.9	36636.7	2	136	5.5	2.3	2.4	315	35	0.91	216	5.59	NA	NA	NA	NA	1	24.5	1	1	9	9	9	9	9	15	NA	2	2	2	4	1	5.9	NA	NA	NA	NA	NA	3	1
1	3	4	1.22	101838	10	2	30	31677.6	30877.5	1	146	4.8	1.5	2.8	261	52	1.34	201	5.2	NA	NA	NA	NA	1	27.2	2	1	9	9	9	9	9	180	2	2	0	1	1	0	9.4	NA	NA	NA	NA	NA	1	1
1	5	3	3.46	101839	10	2	74	97076	112251	2	142	9.4	2.3	6.2	219	76	1.97	223	5.77	NA	NA	NA	NA	1	29.9	1	1	9	9	9	9	9	360	NA	2	0	1	1	0	7.8	NA	NA	NA	NA	NA	1	1
1	3	3	1.71	101840	10	1	74	9685.69	10237.3	1	142	8.5	2.4	5	173	42	1.09	190	4.91	NA	NA	NA	NA	1	34.1	2	1	9	9	9	9	9	600	NA	1	0	1	1	0	7.2	NA	NA	NA	NA	NA	2	1
1	4	5	5	101841	10	1	48	25299.8	25748.6	1	144	NA	NA	NA	NA	NA	NA	NA	NA	NA	NA	NA	NA	1	28	1	2	9	9	9	9	9	480	NA	2	0	0	0	0	NA	NA	NA	NA	NA	NA	3	1
1	3	3	1.6	101843	10	2	77	48249.8	50299.1	2	140	8.7	1.5	6.3	244	85	2.2	217	5.61	NA	NA	NA	NA	1	29.3	1	2	9	9	9	9	9	480	NA	2	1	3	4	1	5.7	NA	NA	NA	NA	NA	3	1
1	5	4	2.46	101844	10	2	21	26446.2	29961.6	1	138	7.7	2.8	4.2	427	42	1.09	146	3.78	NA	NA	NA	NA	1	37.2	2	2	9	9	9	9	9	720	NA	2	0	1	1	0	4.7	NA	NA	NA	NA	NA	3	1
1	5	2	1.34	101845	10	2	38	37142.3	39056.5	1	135	7.7	2	5	280	35	0.91	224	5.79	142	1.603	161	4.163	1	33.5	1	2	9	9	9	9	9	900	2	1	2	3	5	1	5.1	90239.2	105	5.83	8.57	51.42	3	1
1	3	3	5	101846	10	1	51	223573	225011	2	142	5.5	2.4	2.3	232	56	1.45	186	4.81	NA	NA	NA	NA	1	23.1	2	2	9	9	9	9	9	240	NA	1	0	3	3	1	4.9	NA	NA	NA	NA	NA	3	1
1	4	4	3.03	101847	10	2	63	10729.6	10341.3	1	137	5.5	2.5	2.3	275	86	2.22	222	5.74	63	0.711	123	3.181	2	33.6	2	2	9	9	9	9	9	240	NA	2	0	2	2	0	5.7	22960.7	97	5.38	14.27	85.62	3	1
1	1	3	2.31	101848	10	2	56	26024.1	28232.5	2	141	16.9	2.1	13.6	315	48	1.24	155	4.01	73	0.824	92	2.379	1	19	2	2	9	9	9	9	9	30	NA	1	0	0	0	0	5.8	74500	102	5.66	3.42	20.52	3	1
1	1	4	5	101850	10	1	28	30928	37289.4	2	136	10.8	3.4	6.3	340	31	0.8	155	4.01	NA	NA	NA	NA	1	30.2	2	2	9	9	9	9	9	360	NA	2	0	2	2	0	5.5	NA	NA	NA	NA	NA	3	1
1	2	1	2.31	101851	10	1	40	27373.8	27419	2	141	6.2	2.2	3.4	246	29	0.75	218	5.64	417	4.708	NA	NA	1	27.3	9	2	9	9	9	9	9	360	NA	1	0	0	0	0	5.6	62906	109	6.05	12.1	72.6	3	1
1	1	3	1.36	101853	10	1	30	44656.3	47281.1	2	136	8.5	2.4	5.3	259	50	1.29	226	5.84	NA	NA	NA	NA	1	30	2	2	9	9	9	9	9	180	NA	1	0	1	1	0	5.4	NA	NA	NA	NA	NA	3	1
1	5	4	0.74	101859	10	2	64	12064.5	12843.1	2	147	4.2	1.8	2	229	53	1.37	233	6.03	NA	NA	NA	NA	1	30.2	1	2	9	9	9	9	9	300	NA	1	1	2	3	1	5.6	NA	NA	NA	NA	NA	3	1
1	3	4	5	101861	10	2	49	122773	123760	2	141	4.1	1.4	2.2	331	76	1.97	171	4.42	31	0.35	89	2.302	1	26.4	2	2	9	9	9	9	9	660	NA	1	0	0	0	0	5.4	277324	95	5.27	8.32	49.92	3	1
1	1	2	1.36093	101862	10	1	37	35232.8	38152.7	2	147	9.8	2.5	6.2	257	40	1.03	197	5.09	187	2.111	120	3.103	1	37.2	2	2	9	9	9	9	9	240	NA	1	0	0	0	0	5.5	100521	92	5.11	11.96	71.76	3	1
1	5	4	1.8	101864	10	2	72	9917.76	10463.4	2	140	6.7	2.3	3.6	282	57	1.47	303	7.84	104	1.174	225	5.819	2	25.8	2	2	9	9	9	9	9	120	NA	2	0	2	2	0	5.4	18784.7	111	6.16	7.68	46.08	3	1
1	4	4	1.24	101865	10	2	53	31439.8	31996.5	2	145	5.3	2.8	2.1	278	78	2.02	181	4.68	126	1.423	78	2.017	1	25.5	2	2	9	9	9	9	9	240	NA	1	0	1	1	0	6	91564.8	115	6.38	10.57	63.42	3	1
1	4	2	1.52	101866	10	1	52	28618.1	31161	2	146	11.9	2.6	8	300	36	0.93	212	5.48	143	1.614	147	3.801	1	32.4	1	2	9	9	9	9	9	420	NA	1	1	3	4	1	6.4	78932.5	110	6.11	15.64	93.84	3	1
1	2	4	1.79	101867	10	2	22	40855.9	44623.9	2	146	9.7	2.6	6.2	276	54	1.4	183	4.73	NA	NA	NA	NA	1	32.3	2	2	9	9	9	9	9	480	NA	2	0	0	0	0	5	NA	NA	NA	NA	NA	3	1
1	3	5	5	101870	10	2	66	289018	302725	1	143	4.9	1.7	2.6	212	56	1.45	220	5.69	NA	NA	NA	NA	2	25.3	2	2	9	9	9	9	9	240	NA	2	0	2	2	0	5.6	NA	NA	NA	NA	NA	3	1
1	3	2	0.28	101871	10	2	36	57537.9	60731.1	2	142	7.7	2.7	3.7	391	46	1.19	183	4.73	NA	NA	NA	NA	1	30.3	2	2	9	9	9	9	9	240	2	1	1	3	4	1	5.4	NA	NA	NA	NA	NA	3	1
1	5	5	5	101874	10	2	63	14896.6	16183.9	2	136	11.2	3	7.2	301	52	1.34	163	4.22	NA	NA	NA	NA	1	20.9	1	2	9	9	9	9	9	180	NA	2	0	2	2	0	5.8	NA	NA	NA	NA	NA	3	1
1	5	5	5	101875	10	2	49	19943.6	20413.5	2	138	7.1	3	3.4	289	69	1.78	321	8.3	NA	NA	NA	NA	1	28.6	2	2	9	9	9	9	9	360	NA	2	0	0	0	0	5.6	NA	NA	NA	NA	NA	3	1
1	4	5	5	101876	10	2	38	32720.2	32802.9	2	147	5.6	1.6	3	334	62	1.6	186	4.81	NA	NA	NA	NA	1	36.1	1	2	9	9	9	9	9	360	2	2	0	1	1	0	5.2	NA	NA	NA	NA	NA	3	1
1	1	4	4.23	101879	10	2	56	38783.1	38459.1	1	148	8.3	1.7	6	263	75	1.94	183	4.73	NA	NA	NA	NA	1	24.3	2	2	9	9	9	9	9	300	NA	2	0	1	1	0	5	NA	NA	NA	NA	NA	3	1
1	5	4	0.21	101880	10	1	21	24355.7	24599.6	1	137	4.9	1.7	2.6	248	48	1.24	184	4.76	83	0.937	119	3.077	1	34.1	2	2	9	9	9	9	9	480	NA	2	0	0	0	0	5.1	58309.9	95	5.27	22.7	136.2	3	1
1	4	3	1.18	101882	10	2	52	27720.8	28606.8	2	146	4.4	2.6	1.3	386	57	1.47	195	5.04	50	0.565	128	3.31	1	27.3	2	2	9	9	9	9	9	180	NA	2	0	1	1	0	5.6	81864.6	93	5.16	9.1	54.6	3	1
1	3	4	4.1	101883	10	1	76	42650.9	47069.6	2	134	8	1.4	5.6	177	39	1.01	154	3.98	90	1.016	97	2.508	1	28.4	1	1	9	9	9	9	9	420	NA	2	1	2	3	1	5.9	101623	116	6.44	2.96	17.76	0	1
1	3	3	3.73	101884	10	1	70	94242.2	101572	1	138	6.4	2.1	3.5	242	42	1.09	186	4.81	NA	NA	NA	NA	1	30.9	2	2	9	9	9	9	9	240	NA	1	1	1	2	0	6.1	NA	NA	NA	NA	NA	3	1
1	3	5	1.81	101885	10	2	43	34006.3	35189.2	1	141	4.5	1.7	2.3	191	69	1.78	189	4.89	63	0.711	107	2.767	2	21.2	2	2	9	9	9	9	9	120	2	2	0	1	1	0	5.4	81683.1	93	5.16	3.04	18.24	3	1
1	2	3	3.69	101888	10	1	60	15766.8	17472	1	137	7.3	2.5	3.7	281	45	1.16	222	5.74	112	1.264	155	4.008	1	29.8	2	2	9	9	9	9	9	240	NA	2	0	1	1	0	6.1	49490.5	116	6.44	16.08	96.48	3	1
1	1	3	1.11	101893	10	1	23	41290.1	43827	2	136	10.9	2.1	7.9	311	45	1.16	199	5.15	283	3.195	97	2.508	1	38.3	2	2	9	9	9	9	9	180	NA	1	0	1	1	0	5.3	115471	85	4.72	41.71	250.26	3	1
1	5	5	1.43	101894	10	2	46	6233.41	6499.46	2	140	6.2	1.6	3.8	177	178	4.6	251	6.49	86	0.971	56	1.448	1	21.4	2	2	9	9	9	9	9	20	NA	1	0	0	0	0	4.9	18599.6	91	5.05	3.37	20.22	3	1
1	2	5	1.5	101895	10	2	78	16321.4	16195.4	1	137	7	2.1	4	220	50	1.29	242	6.26	NA	NA	NA	NA	1	30.1	1	2	9	9	9	9	9	480	NA	2	1	1	2	0	6.6	NA	NA	NA	NA	NA	3	1
1	3	3	1.42	101896	10	2	28	87243.9	98240.4	1	140	7.2	2.6	4	263	42	1.09	158	4.09	57	0.644	105	2.715	1	36.5	2	2	9	9	9	9	9	60	2	2	0	1	1	0	6.3	226982	146	8.1	13.85	83.1	3	1
1	4	4	1.65	101899	10	1	36	24211.4	25849.1	2	145	6.2	1.5	3.8	196	60	1.55	140	3.62	NA	NA	NA	NA	1	21.3	2	2	9	9	9	9	9	480	NA	1	0	2	2	0	4.9	NA	NA	NA	NA	NA	3	1
1	4	3	0	101901	10	2	25	63367.2	70275	1	143	NA	NA	NA	NA	NA	NA	NA	NA	NA	NA	NA	NA	1	18.9	2	2	9	9	9	9	9	240	2	2	0	2	2	0	NA	0	NA	NA	NA	NA	3	1
1	1	3	2.34646	101903	10	2	33	41952.4	43655.8	1	135	7.5	1.2	5.6	260	68	1.76	212	5.48	89	1.005	126	3.258	1	31.7	2	2	9	9	9	9	9	240	2	2	0	2	2	0	5.1	92644.6	95	5.27	4.76	28.56	3	1
1	4	4	2.91669	101904	10	2	33	35278.9	33992.2	2	134	10.2	2.4	7.1	354	65	1.68	179	4.63	NA	NA	NA	NA	1	29	2	2	9	9	9	9	9	360	2	2	0	1	1	0	5.2	NA	NA	NA	NA	NA	3	1
1	4	5	1.12738	101905	10	1	70	6227.07	5961.09	2	136	6.4	2.1	3.4	256	38	0.98	247	6.39	NA	NA	NA	NA	1	26.5	2	1	9	9	9	9	9	180	NA	1	0	1	1	0	6.7	NA	NA	NA	NA	NA	3	1
1	3	3	1.78	101910	10	2	80	17870.6	25146.4	2	139	8.2	2	5.1	196	71	1.84	160	4.14	65	0.734	76	1.965	1	30.8	2	1	9	9	9	9	9	240	NA	2	1	3	4	1	8.3	56239.6	133	7.38	8.31	49.86	1	1
1	5	4	4.17	101912	10	2	31	28903.3	34041.4	1	136	7.4	1.9	4.8	186	58	1.5	134	3.47	31	0.35	70	1.81	2	20.6	2	2	9	9	9	9	9	180	2	2	0	1	1	0	5.1	76226.7	91	5.05	9.8	58.8	3	1
1	3	3	4.62	101915	10	2	69	44225.7	45505.9	1	147	8.3	2.5	4.8	213	45	1.16	180	4.65	NA	NA	NA	NA	1	38.9	1	2	9	9	9	9	9	360	NA	2	1	2	3	1	6	NA	NA	NA	NA	NA	3	1
1	2	4	2.2	101917	10	1	66	13548.6	13286.5	1	146	7.7	3.7	2.9	179	46	1.19	167	4.32	136	1.535	94	2.431	1	30.9	2	2	9	9	9	9	9	420	NA	1	0	1	1	0	5.3	34755	105	5.83	6.49	38.94	3	1
1	5	5	2.44	101919	10	1	33	20890.9	25235.3	1	139	5.7	2.9	2.3	140	NA	NA	NA	NA	NA	NA	NA	NA	1	27.4	2	2	9	9	9	9	9	60	NA	1	1	1	2	0	5.6	71464	104	5.77	NA	NA	3	1
1	5	5	4.93	101920	10	1	48	13076.2	14741.6	2	134	6.1	1.9	3.2	230	45	1.16	231	5.97	159	1.795	154	3.982	1	31.2	1	2	9	9	9	9	9	420	NA	2	0	1	1	0	5.8	38099.8	114	6.33	9.28	55.68	3	1
1	5	5	0.48	101922	10	1	55	10073.8	10772.9	2	136	8.4	1.6	6.1	535	46	1.19	149	3.85	79	0.892	87	2.25	1	23.7	2	2	9	9	9	9	9	480	NA	2	0	0	0	0	6	24655.9	121	6.72	2	12	3	1
1	4	1	0.552521	101924	10	1	77	11415.3	11752.6	1	138	NA	NA	NA	NA	NA	NA	NA	NA	NA	NA	NA	NA	1	45.4	1	1	9	9	9	9	9	360	NA	2	0	3	3	1	NA	0	NA	NA	NA	NA	2	1
1	4	4	2.77	101928	10	2	42	18519.4	19289	1	146	9.8	4	4.8	283	48	1.24	206	5.33	NA	NA	NA	NA	1	39	2	2	9	9	9	9	9	720	NA	2	0	1	1	0	5.9	NA	NA	NA	NA	NA	3	1
1	5	4	3.65	101934	10	2	64	13204.3	13902.7	2	140	5.5	2	2.9	173	37	0.96	171	4.42	236	2.664	87	2.25	1	33.7	2	2	9	9	9	9	9	420	NA	2	0	1	1	0	6	24959.2	125	6.94	17.16	102.96	3	1
1	4	2	2.94	101936	10	2	80	19206.2	19553.8	1	137	5.7	2	2.8	126	60	1.55	129	3.34	60	0.677	57	1.474	1	44.7	1	2	9	9	9	9	9	360	NA	1	3	0	3	1	6.2	46280.6	100	5.55	8.94	53.64	3	1
1	4	5	3.3	101941	10	2	44	17052.4	17627	2	145	5.4	2.7	2.1	258	77	1.99	199	5.15	NA	NA	NA	NA	1	43.3	2	2	9	9	9	9	9	480	2	2	1	1	2	0	6	NA	NA	NA	NA	NA	3	1
1	3	4	1.79	101945	10	1	74	11223.6	12141	1	142	4.9	0.6	3.8	155	70	1.81	170	4.4	NA	NA	NA	NA	1	19.1	2	2	9	9	9	9	9	600	NA	1	1	1	2	0	6.1	NA	NA	NA	NA	NA	3	1
1	4	4	2.07	101947	10	1	66	6610.98	7087.03	2	137	8.7	2	5.1	240	41	1.06	186	4.81	NA	NA	NA	NA	1	32.8	1	1	9	9	9	9	9	840	NA	2	0	2	2	0	6.7	NA	NA	NA	NA	NA	3	1
1	3	4	2.9	101949	10	1	79	52784.5	57099.1	1	140	6.3	1.9	3.8	231	26	0.67	117	3.03	NA	NA	NA	NA	1	25.2	1	2	9	9	9	9	9	180	NA	1	0	1	1	0	5.3	NA	NA	NA	NA	NA	3	1
1	3	2	0.87	101950	10	1	54	34687.5	36239.6	1	135	9	2.2	6	242	56	1.45	158	4.09	50	0.565	92	2.379	1	35.7	2	2	9	9	9	9	9	600	NA	1	3	3	6	1	5.9	78296	119	6.61	14.54	87.24	3	1
1	5	3	4.09	101957	10	2	35	20943.3	23065.1	2	146	4.2	1.6	2.2	167	83	2.15	169	4.37	34	0.384	79	2.043	1	26.1	2	2	9	9	9	9	9	240	2	1	0	0	0	0	5.2	46360.1	96	5.33	3.54	21.24	3	1
1	3	3	1.83	101959	10	2	70	47770.4	49975.8	1	142	7.8	2.5	4.4	244	64	1.66	228	5.9	NA	NA	NA	NA	1	29.8	2	2	9	9	9	9	9	60	NA	2	2	3	5	1	5.4	NA	NA	NA	NA	NA	3	1
1	3	4	1.17	101962	10	1	79	11166.1	12469.5	1	137	7.1	2.5	3.4	257	44	1.14	160	4.14	NA	NA	NA	NA	1	32.1	1	1	9	9	9	9	9	600	NA	1	2	0	2	0	7	NA	NA	NA	NA	NA	0	1
1	5	5	3.39	101965	10	2	44	28429.5	29550.7	2	140	10.6	3.6	6	302	26	0.67	184	4.76	NA	NA	NA	NA	1	28.5	2	2	9	9	9	9	9	300	2	2	0	0	0	0	5.7	NA	NA	NA	NA	NA	3	1
1	2	3	1.3	101966	10	1	24	37282.6	46728.3	2	137	6.9	3.2	2.9	246	55	1.42	178	4.6	94	1.061	104	2.689	1	20.3	2	2	9	9	9	9	9	180	NA	1	0	0	0	0	5.5	109516	104	5.77	5	30	3	1
1	4	4	2.49055	101971	10	1	24	19662.5	19433.1	1	147	6.3	1.7	3.9	191	44	1.14	106	2.74	NA	NA	NA	NA	1	19.6	2	2	9	9	9	9	9	960	NA	1	0	1	1	0	5.4	NA	NA	NA	NA	NA	3	1
1	5	2	1.02	101976	10	1	38	27511	35147.7	1	144	8.9	3.1	4.7	234	35	0.91	207	5.35	NA	NA	NA	NA	1	27.9	2	2	9	9	9	9	9	180	NA	2	0	1	1	0	6.1	NA	NA	NA	NA	NA	3	1
1	4	5	3.64835	101977	10	1	45	13432.4	13072.4	1	145	4.9	2.7	1.6	199	54	1.4	174	4.5	NA	NA	NA	NA	1	34.3	2	2	9	9	9	9	9	540	NA	1	1	1	2	0	5.6	NA	NA	NA	NA	NA	3	1
1	4	3	0.18	101978	10	2	44	34767.2	35035.8	1	139	6.3	3.2	2.6	276	64	1.66	251	6.49	NA	NA	NA	NA	1	35.1	1	2	9	9	9	9	9	120	2	2	0	2	2	0	5.7	NA	NA	NA	NA	NA	3	1
1	5	5	3.48631	101981	10	2	67	18594.2	19910.4	1	136	5.5	1.9	3	273	66	1.71	292	7.55	NA	NA	NA	NA	1	22.3	2	2	9	9	9	9	9	480	NA	2	0	2	2	0	5.6	NA	NA	NA	NA	NA	3	1
1	4	5	2.09	101985	10	1	27	57374.2	65371.8	1	136	6.1	2.2	3.1	223	45	1.16	254	6.57	NA	NA	NA	NA	1	37.6	2	2	9	9	9	9	9	300	NA	2	0	0	0	0	5.5	NA	NA	NA	NA	NA	3	1
1	3	3	5	101987	10	1	66	186203	196549	1	134	NA	NA	NA	NA	NA	NA	NA	NA	NA	NA	NA	NA	1	31	1	2	9	9	9	9	9	360	NA	1	0	2	2	0	NA	NA	NA	NA	NA	NA	3	1
1	1	1	2.89	101989	10	1	80	20810.3	22533.2	2	136	6.4	1.4	3.6	138	73	1.89	139	3.59	30	0.339	60	1.552	1	27	1	1	9	9	9	9	9	420	NA	1	1	3	4	1	6.6	51388.8	146	8.1	4.59	27.54	3	1
1	3	5	5	101990	10	2	23	199906	197399	1	138	6.9	1.9	4.2	267	NA	NA	NA	NA	NA	NA	NA	NA	1	45.5	2	2	9	9	9	9	9	360	NA	2	1	1	2	0	NA	0	NA	NA	NA	NA	3	1
1	3	5	2.89	101993	10	2	67	11210.9	11221.3	2	148	6.9	2.4	3.8	170	79	2.04	181	4.68	NA	NA	NA	NA	1	23.3	2	2	9	9	9	9	9	240	NA	2	0	1	1	0	5.4	NA	NA	NA	NA	NA	3	1
1	3	4	4.81	101995	10	1	59	209859	222819	1	146	6	0.9	4.6	61	45	1.16	266	6.88	NA	NA	NA	NA	1	35.8	1	1	9	9	9	9	9	840	NA	2	0	3	3	1	7	NA	NA	NA	NA	NA	0	1
1	4	4	3.69	102000	10	2	63	6616.02	6882.11	1	144	6.4	3	2.3	236	62	1.6	171	4.42	NA	NA	NA	NA	1	26.1	2	2	9	9	9	9	9	960	NA	2	0	0	0	0	4.9	NA	NA	NA	NA	NA	3	1
1	2	2	1.39	102001	10	1	63	16691.9	16988.8	2	140	8.1	2.5	4.2	172	44	1.14	183	4.73	NA	NA	NA	NA	1	31.7	2	2	9	9	9	9	9	600	NA	1	0	2	2	0	5.2	NA	NA	NA	NA	NA	3	1
1	3	4	5	102002	10	1	77	85302.3	98717	2	146	7.9	2.2	4.8	154	36	0.93	218	5.64	NA	NA	NA	NA	1	54.6	1	1	9	9	9	9	9	720	NA	1	2	3	5	1	6.3	NA	NA	NA	NA	NA	1	1
1	5	5	5	102003	10	1	25	21295.9	21921.7	2	147	3.9	1	2.4	195	NA	NA	NA	NA	NA	NA	NA	NA	2	23.1	2	2	9	9	9	9	9	480	NA	2	0	0	0	0	5	62080.2	99	5.5	NA	NA	3	1
1	3	4	2.64	102005	10	2	36	48871.6	48164.1	1	145	7.9	2.4	4.6	171	48	1.24	215	5.56	NA	NA	NA	NA	1	44.7	2	2	9	9	9	9	9	180	2	1	1	1	2	0	5.7	NA	NA	NA	NA	NA	3	1
1	5	3	1.7	102007	10	2	55	31682.4	34172	2	138	6.9	2.5	3.6	220	55	1.42	155	4.01	NA	NA	NA	NA	2	22.6	1	3	9	9	9	9	9	180	NA	2	0	0	0	0	6	NA	NA	NA	NA	NA	3	1
1	3	5	1.23	102008	10	2	47	108082	109358	1	143	5	1.6	3	165	78	2.02	259	6.7	47	0.531	172	4.448	1	20.2	2	2	9	9	9	9	9	360	NA	2	0	0	0	0	5.6	253849	99	5.5	3.63	21.78	3	1
1	4	2	0.12	102012	10	2	48	17151.4	17486.8	1	144	10.8	4.2	5.6	411	45	1.16	184	4.76	NA	NA	NA	NA	2	54.7	2	1	9	9	9	9	9	60	NA	1	0	3	3	1	6.8	NA	NA	NA	NA	NA	3	1
1	3	3	1	102015	10	2	20	103554	105081	2	141	6.4	2.3	3.5	221	49	1.27	108	2.79	67	0.756	46	1.19	1	26.3	2	2	9	9	9	9	9	300	2	1	0	1	1	0	5.6	242788	94	5.22	13.71	82.26	3	1
1	4	4	2.32	102018	10	2	69	7388.54	7471.68	1	147	7.4	2.4	4.2	291	72	1.86	212	5.48	NA	NA	NA	NA	1	33.6	1	2	9	9	9	9	9	720	NA	2	1	1	2	0	5.5	NA	NA	NA	NA	NA	3	1
1	5	3	1.54	102021	10	2	65	15708.7	15737.1	1	136	5.6	2.1	2.9	328	81	2.09	155	4.01	50	0.565	64	1.655	1	28.6	2	1	9	9	9	9	9	120	NA	2	0	1	1	0	6.6	0	134	7.44	9.47	56.82	2	1
1	3	3	4.98	102022	10	1	46	163471	166194	1	138	8.3	2.3	5	383	38	0.98	198	5.12	NA	NA	NA	NA	1	31	2	2	9	9	9	9	9	600	NA	2	0	0	0	0	5.6	NA	NA	NA	NA	NA	3	1
1	3	3	2.46	102024	10	1	37	11038.1	11026	2	136	2.5	1.5	0.4	227	39	1.01	150	3.88	101	1.14	91	2.353	1	36.2	2	2	9	9	9	9	9	120	NA	2	0	1	1	0	5.9	23688.1	103	5.72	26.77	160.62	3	1
1	3	5	1.32	102026	10	2	24	144168	154803	2	145	5.3	1.7	3	193	75	1.94	139	3.59	NA	NA	NA	NA	1	19.1	2	2	9	9	9	9	9	240	NA	2	0	0	0	0	5.2	NA	NA	NA	NA	NA	3	1
1	3	3	0.86	102027	10	1	67	16877.8	16704	1	136	9.6	3.4	5.2	228	35	0.91	175	4.53	NA	NA	NA	NA	1	37.6	1	1	9	9	9	9	9	30	NA	2	1	3	4	1	8.4	NA	NA	NA	NA	NA	2	1
1	5	4	3.10195	102028	10	1	24	13302.2	17301.5	1	137	8.5	2.7	5	241	40	1.03	155	4.01	NA	NA	NA	NA	1	20.6	2	2	9	9	9	9	9	540	NA	2	0	0	0	0	5.2	NA	NA	NA	NA	NA	3	1
1	1	5	1.41	102030	10	2	50	43671	41657	2	143	6.9	1.5	4.8	229	50	1.29	148	3.83	150	1.694	68	1.758	1	34.8	1	1	9	9	9	9	9	60	NA	1	0	3	3	1	6.9	88417.3	140	7.77	19.75	118.5	2	1
1	3	4	3.49	102031	10	2	61	151425	162308	2	143	5.6	1.9	3	307	65	1.68	189	4.89	38	0.429	116	3	1	31.8	1	2	9	9	9	9	9	120	NA	1	1	1	2	0	5.5	387539	100	5.55	14.91	89.46	3	1
1	4	3	1.69	102032	10	2	67	18383.3	19850.6	1	143	4.2	1	2.7	267	56	1.45	118	3.05	44	0.497	53	1.371	1	53.3	1	2	9	9	9	9	9	480	NA	1	1	3	4	1	5.8	46983.1	107	5.94	16.21	97.26	3	1
1	3	5	0.33	102035	10	2	32	52488.1	50783.9	2	136	8	2	5.2	318	48	1.24	210	5.43	86	0.971	145	3.75	1	26.6	2	2	9	9	9	9	9	720	NA	1	0	1	1	0	5	117335	103	5.72	5.23	31.38	3	1
1	1	3	1.24	102037	10	2	21	80510.2	86137.3	2	136	7.8	2.1	4.7	220	60	1.55	141	3.65	46	0.519	72	1.862	1	21.6	2	2	9	9	9	9	9	540	2	2	0	1	1	0	5.1	182797	100	5.55	9.95	59.7	3	1
1	3	4	4.29	102039	10	1	22	161588	178581	1	141	NA	NA	NA	NA	NA	NA	NA	NA	NA	NA	NA	NA	1	23	2	2	9	9	9	9	9	300	NA	2	0	0	0	0	NA	NA	NA	NA	NA	NA	3	1
1	3	5	3.02553	102041	10	1	42	82665.3	83474.6	2	138	7.1	2.4	4.2	190	47	1.22	179	4.63	NA	NA	NA	NA	1	25.6	2	2	9	9	9	9	9	300	NA	1	0	1	1	0	5.3	NA	NA	NA	NA	NA	3	1
1	4	5	2.06	102044	10	2	33	19070.2	21806.7	2	148	6.6	1.9	4.1	248	80	2.07	222	5.74	NA	NA	NA	NA	1	26.5	2	2	9	9	9	9	9	300	2	2	0	2	2	0	5.4	NA	NA	NA	NA	NA	3	1
1	3	4	0.89	102045	10	1	55	24443.4	25471	2	143	5.6	2.4	2.2	198	43	1.11	147	3.8	97	1.095	85	2.198	1	49.4	2	2	9	9	9	9	9	180	NA	1	1	1	2	0	5.6	0	99	5.5	14.31	85.86	3	1
1	5	3	1.32	102046	10	2	32	12486.5	12517.2	1	138	NA	NA	NA	NA	NA	NA	NA	NA	NA	NA	NA	NA	2	23.1	2	2	9	9	9	9	9	480	2	2	0	0	0	0	NA	NA	NA	NA	NA	NA	3	1
1	2	4	1.43	102047	10	2	62	12893.3	13644	2	135	4.4	1.2	2.7	212	99	2.56	241	6.23	43	0.485	133	3.439	1	26.6	1	2	9	9	9	9	9	300	NA	2	1	2	3	1	5.2	29003.1	90	5	3.24	19.44	3	1
1	2	1	1.29	102048	10	2	78	16777.3	17369	1	148	10.5	3.1	5.9	256	48	1.24	242	6.26	NA	NA	NA	NA	1	28.7	1	2	9	9	9	9	9	30	NA	2	0	3	3	1	5.8	NA	NA	NA	NA	NA	3	1
1	4	4	3.54	102050	10	1	47	24818.6	25663	2	145	4.8	2.5	1.6	163	61	1.58	241	6.23	NA	NA	NA	NA	1	33.5	2	2	9	9	9	9	9	180	NA	2	0	0	0	0	5.5	NA	NA	NA	NA	NA	3	1
1	1	1	0.512556	102052	10	2	80	15951.3	15857.6	2	148	8.5	2.5	4.8	307	54	1.4	193	4.99	NA	NA	NA	NA	2	39.6	1	2	9	9	9	9	9	720	NA	2	1	3	4	1	5.9	NA	NA	NA	NA	NA	3	1
1	3	2	1.77	102054	10	2	68	46908.1	50812.5	2	146	4.5	1	3.2	116	45	1.16	121	3.13	60	0.677	64	1.655	2	24.1	1	1	9	9	9	9	9	360	NA	1	2	3	5	1	9.8	113642	297	16.5	20.84	125.04	1	1
1	3	2	0.31	102055	10	2	69	21953.4	23363.2	1	135	9.8	1.7	6.8	231	47	1.22	156	4.03	112	1.264	87	2.25	1	41.4	1	2	9	9	9	9	9	60	NA	1	0	2	2	0	6	57173.2	120	6.66	23.9	143.4	3	1
1	3	1	1.11	102057	10	1	70	7568.93	8327.15	1	146	8.4	2.1	5.3	215	39	1.01	167	4.32	115	1.298	105	2.715	1	27.9	2	2	9	9	9	9	9	480	NA	1	1	1	2	0	5.4	27080.2	104	5.77	7.21	43.26	3	1
1	3	3	2.88	102058	10	2	68	34405.3	34066.2	2	139	4.6	1.8	2.2	195	53	1.37	206	5.33	74	0.835	138	3.569	1	34.3	2	2	9	9	9	9	9	240	NA	1	0	3	3	1	5.6	83364.8	104	5.77	10.05	60.3	3	1
1	3	2	1.91	102060	10	2	80	28040.1	37318.3	1	142	6.3	1.3	4.2	192	66	1.71	150	3.88	66	0.745	71	1.836	1	25.4	2	2	9	9	9	9	9	480	NA	2	0	3	3	1	5.5	88158.6	95	5.27	4.71	28.26	3	1
1	1	4	1.44	102064	10	2	35	42974.2	47691	2	135	6.3	2	3.6	320	58	1.5	196	5.07	111	1.253	116	3	1	26.9	2	2	9	9	9	9	9	240	2	1	0	0	0	0	5.3	109594	94	5.22	9.7	58.2	3	1
1	3	2	0.58	102067	10	1	55	87735.4	93072.7	2	146	7.5	1.7	5.1	312	42	1.09	180	4.65	134	1.513	111	2.87	1	26.9	1	1	9	9	9	9	9	600	NA	1	0	3	3	1	5.2	223437	89	4.94	6.05	36.3	0	1
1	3	4	2.16	102070	10	2	80	22934.1	24661.2	1	140	10.6	4.1	4.8	207	54	1.4	211	5.46	NA	NA	NA	NA	2	24.1	2	2	9	9	9	9	9	600	NA	2	3	0	3	1	5.4	NA	NA	NA	NA	NA	3	1
1	1	1	0.94	102072	10	2	50	11773.9	12420.8	2	136	7	2.2	4.1	256	37	0.96	177	4.58	229	2.585	94	2.431	1	35.1	2	2	9	9	9	9	9	15	NA	2	1	1	2	0	6.9	27610	154	8.55	17.47	104.82	3	1
1	3	3	1.05	102073	10	1	43	30922.2	30146.2	2	141	7.9	2.5	4.4	202	34	0.88	193	4.99	197	2.224	120	3.103	1	29.4	1	2	9	9	9	9	9	720	NA	1	0	0	0	0	5.4	65131.2	98	5.44	14.62	87.72	3	1
1	4	4	0.28	102074	10	2	35	20680.9	21955.3	1	138	7	1.6	4.6	281	81	2.09	171	4.42	44	0.497	81	2.095	1	33.7	1	2	9	9	9	9	9	240	2	1	0	1	1	0	5.5	59231.5	80	4.44	8.16	48.96	3	1
1	4	4	0.98	102078	10	1	61	6385.95	7108.9	1	147	5.2	1.5	3	148	69	1.78	171	4.42	109	1.231	80	2.069	1	23.6	2	2	9	9	9	9	9	300	NA	1	1	0	1	0	6.3	16817.6	122	6.77	6.49	38.94	3	1
1	4	3	0.98	102079	10	2	60	11420	12045.1	1	147	6.4	2.3	3.3	208	86	2.22	219	5.66	35	0.395	126	3.258	1	33.6	1	2	9	9	9	9	9	240	NA	2	1	3	4	1	5.4	28508.7	106	5.88	9.13	54.78	3	1
1	3	3	1.27	102081	10	2	49	30239.4	37212.9	2	139	10	4.3	4.6	344	54	1.4	225	5.82	247	2.789	122	3.155	1	40.1	1	2	9	9	9	9	9	480	NA	1	2	1	3	1	5.5	86380.7	83	4.61	10.16	60.96	3	1
1	5	4	1.64	102082	10	1	58	33179	35513.7	2	143	8.3	1.2	6.3	180	50	1.29	156	4.03	137	1.547	79	2.043	1	48.1	1	1	9	9	9	9	9	300	NA	2	1	1	2	0	7.1	83262.4	125	6.94	25.32	151.92	1	1
1	3	4	1.21	102088	10	2	29	62842.2	62083.4	1	142	10.1	2.8	6.7	296	56	1.45	206	5.33	NA	NA	NA	NA	1	31.7	2	2	9	9	9	9	9	360	2	1	0	1	1	0	5.5	NA	NA	NA	NA	NA	3	1
1	4	5	1.71595	102091	10	1	32	22242.1	22640.8	2	147	5.8	2.7	2.5	320	30	0.78	153	3.96	240	2.71	75	1.94	1	35.8	1	2	9	9	9	9	9	180	NA	2	0	1	1	0	5.1	48229.5	100	5.55	48.03	288.18	3	1
1	2	5	1.39	102092	10	1	60	24160.9	25277.6	2	147	6.4	2.7	2.9	212	38	0.98	210	5.43	NA	NA	NA	NA	1	27.7	2	2	9	9	9	9	9	240	NA	1	0	1	1	0	5.2	NA	NA	NA	NA	NA	3	1
1	2	2	0.12	102093	10	2	21	27859.7	31024.5	2	146	9	2	6.1	262	54	1.4	167	4.32	59	0.666	101	2.612	1	29	2	2	9	9	9	9	9	30	2	2	0	1	1	0	5.4	67514.7	112	6.22	22.08	132.48	3	1
1	2	4	2.43	102096	10	1	20	31958.5	33644.2	2	140	7.7	2.2	4.5	254	31	0.8	237	6.13	NA	NA	NA	NA	1	27.7	2	2	9	9	9	9	9	180	NA	2	0	1	1	0	5.2	NA	NA	NA	NA	NA	3	1
1	3	3	1.91	102099	10	2	32	5977.26	6489.15	2	139	6.3	1.5	4.4	273	55	1.42	150	3.88	97	1.095	76	1.965	1	48.4	2	2	9	9	9	9	9	780	2	1	0	0	0	0	5.5	14628.6	225	12.5	9.75	58.5	3	1
1	4	2	1.52	102100	10	2	75	30095.6	30871.1	1	139	5.3	1.5	3.1	163	73	1.89	210	5.43	NA	NA	NA	NA	2	29.4	1	3	9	9	9	9	9	240	NA	1	1	2	3	1	5.8	NA	NA	NA	NA	NA	3	1
1	1	3	5	102101	10	1	20	53510.8	58389.4	2	142	4.9	2.1	2.3	324	49	1.27	121	3.13	38	0.429	64	1.655	1	29.9	2	3	9	9	9	9	9	600	NA	1	0	0	0	0	4.9	136846	110	6.11	19.92	119.52	3	1
1	4	5	1.04	102105	10	2	24	39332.4	44353.1	1	144	9.1	3.4	4.6	295	53	1.37	157	4.06	NA	NA	NA	NA	1	40.6	2	2	9	9	9	9	9	360	2	2	0	1	1	0	5.7	NA	NA	NA	NA	NA	3	1
1	4	3	1.73	102106	10	1	64	7872.35	7719.72	1	140	6.2	2.3	3	264	49	1.27	168	4.34	NA	NA	NA	NA	1	34.1	1	2	9	9	9	9	9	360	NA	1	1	0	1	0	5.2	NA	NA	NA	NA	NA	3	1
1	5	5	2.03	102107	10	1	31	13631	12868.7	2	146	5.6	2.4	2.6	239	44	1.14	190	4.91	NA	NA	NA	NA	1	24.5	2	2	9	9	9	9	9	600	NA	2	0	0	0	0	5.2	NA	NA	NA	NA	NA	3	1
1	2	4	1.71	102111	10	1	53	43519.3	43348.9	1	139	5.3	1.5	3	175	49	1.27	187	4.84	76	0.858	123	3.181	1	27	2	2	9	9	9	9	9	480	NA	2	0	0	0	0	5.4	79990.5	100	5.55	13.42	80.52	3	1
1	4	4	2.36	102112	10	2	33	17483.8	18305.4	2	143	9.3	3.8	4.6	247	59	1.53	166	4.29	70	0.79	93	2.405	1	16.2	2	2	9	9	9	9	9	150	2	1	0	1	1	0	5.2	46445	93	5.16	4.85	29.1	3	1
1	4	4	5	102116	10	2	75	18320.9	18690.7	1	136	3.3	1	1.8	191	87	2.25	253	6.54	63	0.711	153	3.957	1	23.2	1	1	9	9	9	9	9	360	NA	2	1	1	2	0	6.2	44639.2	99	5.5	4.94	29.64	2	1
1	5	5	4.16519	102117	10	1	74	20113.7	21821.3	2	134	6.4	1.9	3.9	169	50	1.29	183	4.73	120	1.355	109	2.819	1	21.9	2	2	9	9	9	9	9	120	NA	2	0	1	1	0	6.1	44779	117	6.49	22.06	132.36	3	1
1	1	2	4.8515	102121	10	2	53	10311.5	10063.5	2	135	5.3	1.8	2.9	256	42	1.09	189	4.89	181	2.043	111	2.87	1	28.3	2	2	9	9	9	9	9	120	NA	2	0	2	2	0	5.2	22369.9	97	5.38	10.06	60.36	3	1
1	2	4	2.68	102126	10	2	23	67772.7	68122.1	2	134	5.3	1.7	3	251	64	1.66	143	3.7	NA	NA	NA	NA	1	23.5	2	2	9	9	9	9	9	240	2	1	0	1	1	0	5.5	NA	NA	NA	NA	NA	3	1
1	4	4	2.13	102128	10	1	21	20018.2	23767.9	2	137	4.9	1.6	2.8	266	66	1.71	135	3.49	32	0.361	63	1.629	1	18.8	2	2	9	9	9	9	9	240	NA	1	0	2	2	0	5.3	47019	96	5.33	5.57	33.42	3	1
1	1	2	2.39	102129	10	1	34	18266.7	21730.5	2	135	10.7	2.1	7.7	324	54	1.4	250	6.47	NA	NA	NA	NA	1	32.9	2	2	9	9	9	9	9	240	NA	2	0	0	0	0	5.4	NA	NA	NA	NA	NA	3	1
1	3	5	4.15	102130	10	1	56	263440	273881	1	139	7	2.2	4	172	71	1.84	172	4.45	61	0.689	89	2.302	1	32	2	2	9	9	9	9	9	480	NA	2	0	1	1	0	5.2	500001	105	5.83	6.66	39.96	3	1
1	5	4	0.88	102131	10	1	69	19114.5	19915.1	2	136	5.5	2	2.6	263	53	1.37	255	6.59	148	1.671	172	4.448	1	24.6	1	2	9	9	9	9	9	120	NA	1	1	1	2	0	4.7	39655	119	6.61	12.6	75.6	3	1
1	1	2	0.04	102132	10	2	39	53056.9	53728.4	2	144	10.6	2.7	7	291	39	1.01	141	3.65	NA	NA	NA	NA	1	41	2	2	9	9	9	9	9	240	2	2	1	0	1	0	5.4	NA	NA	NA	NA	NA	3	1
1	3	3	0.42	102134	10	2	42	39294.4	48536.4	2	139	7.5	1.5	5.3	195	44	1.14	167	4.32	NA	NA	NA	NA	1	29.3	2	2	9	9	9	9	9	240	2	2	1	1	2	0	5	NA	NA	NA	NA	NA	3	1
1	4	3	1.43	102135	10	1	24	37084.6	35730.8	2	146	5.7	1.8	3.4	200	55	1.42	211	5.46	62	0.7	144	3.724	1	21	2	2	9	9	9	9	9	600	NA	2	0	0	0	0	4.6	70684.6	97	5.38	6.08	36.48	3	1
1	4	4	2.54	102137	10	1	67	5567.44	6128.95	1	144	NA	NA	NA	NA	NA	NA	NA	NA	NA	NA	NA	NA	1	28.2	1	2	9	9	9	9	9	120	NA	1	0	0	0	0	NA	0	NA	NA	NA	NA	3	1
1	5	5	5	102139	10	1	31	11719.3	13808.3	1	139	5.7	2.1	2.8	265	38	0.98	168	4.34	290	3.274	72	1.862	1	29.9	2	2	9	9	9	9	9	840	NA	2	0	0	0	0	5.1	34628	93	5.16	6.38	38.28	3	1
1	5	4	2.15	102147	10	2	55	10957.8	12202.1	1	148	5.6	1.7	3.2	215	51	1.32	227	5.87	116	1.31	153	3.957	1	22.3	1	2	9	9	9	9	9	480	NA	2	0	2	2	0	7.9	25479.4	182	10.1	9.56	57.36	3	1
1	4	4	4.19105	102148	10	2	80	13079.7	13272.7	2	142	4.5	1.7	2	149	98	2.53	205	5.3	60	0.677	95	2.457	1	29.4	1	2	9	9	9	9	9	300	NA	2	0	3	3	1	5.9	31414.3	94	5.22	10.29	61.74	3	1
1	4	2	0	102149	10	2	27	27829.4	30184.7	2	145	9.8	2	6.8	352	62	1.6	190	4.91	45	0.508	119	3.077	1	32.7	2	2	9	9	9	9	9	600	NA	2	1	1	2	0	5.2	65707.5	97	5.38	51.02	306.12	3	1
1	5	4	1.67	102151	10	2	44	17864.8	20252.7	2	148	4.6	1.4	2.4	288	64	1.66	168	4.34	27	0.305	99	2.56	1	22.3	2	3	9	9	9	9	9	180	NA	2	0	2	2	0	5.7	47480.4	101	5.61	NA	NA	3	1
1	5	5	5	102152	10	1	44	16037	15991.5	2	136	9	2.3	5.7	208	NA	NA	NA	NA	NA	NA	NA	NA	1	23.9	2	2	9	9	9	9	9	480	NA	2	0	1	1	0	5.9	NA	NA	NA	NA	NA	3	1
1	1	4	2.22	102153	10	2	77	17188.7	18252.2	2	135	7	1.8	4.4	191	60	1.55	189	4.89	126	1.423	104	2.689	1	30.9	1	2	9	9	9	9	9	120	NA	2	1	2	3	1	5.3	38798.8	104	5.77	16.54	99.24	3	1
1	1	1	2.03	102154	10	1	41	32735.6	37663	1	146	9.7	2.4	6.2	196	38	0.98	205	5.3	NA	NA	NA	NA	1	32.8	2	2	9	9	9	9	9	180	NA	2	0	0	0	0	5.4	NA	NA	NA	NA	NA	3	1
1	1	1	2.17149	102155	10	1	47	34105	34700.2	2	136	5.9	1.9	3.3	243	40	1.03	212	5.48	113	1.276	149	3.853	1	30.4	2	2	9	9	9	9	9	420	NA	2	0	1	1	0	5.7	66356.5	111	6.16	20.03	120.18	3	1
1	5	5	2.04192	102160	10	2	31	20232.1	20365.2	2	138	5.6	1.6	3.5	244	72	1.86	167	4.32	NA	NA	NA	NA	2	21.2	2	2	9	9	9	9	9	240	2	2	0	0	0	0	5.4	NA	NA	NA	NA	NA	3	1
1	3	2	2.25924	102162	10	2	80	19000.7	22456.3	1	140	11.8	1.2	9.7	220	35	0.91	146	3.78	140	1.581	83	2.146	2	27.6	1	2	9	9	9	9	9	120	NA	2	0	0	0	0	5.9	54953.8	127	7.05	14.18	85.08	3	1
1	3	4	3.71	102163	10	1	23	75327.4	84361.3	2	141	9	1.3	6.5	196	50	1.29	161	4.16	27	0.305	106	2.741	1	29.24	2	2	9	9	9	9	9	120	NA	2	0	1	1	0	5.4	169213	99	5.5	2.22	13.32	3	1
1	3	3	1.69	102167	10	2	80	32293.5	37203.5	2	147	8	1.7	5.1	261	71	1.84	223	5.77	NA	NA	NA	NA	1	22.6	1	1	9	9	9	9	9	120	NA	2	0	2	2	0	6	NA	NA	NA	NA	NA	0	1
1	4	3	1.46452	102168	10	2	59	25839.6	26221.5	1	145	4.6	2	2.1	206	45	1.16	153	3.96	NA	NA	NA	NA	2	28.9	1	2	9	9	9	9	9	180	NA	2	0	2	2	0	5.6	NA	NA	NA	NA	NA	3	1
1	3	4	2	102169	10	2	66	79639.2	75466.9	1	145	7.7	2.1	4.6	303	58	1.5	183	4.73	NA	NA	NA	NA	1	27.7	1	2	9	9	9	9	9	180	NA	2	1	2	3	1	5.6	NA	NA	NA	NA	NA	3	1
1	4	4	2.06	102170	10	1	64	9279.64	9894.22	2	146	7.7	4.1	2.5	135	48	1.24	186	4.81	NA	NA	NA	NA	1	22.8	1	1	9	9	9	9	9	420	NA	1	0	1	1	0	6	NA	NA	NA	NA	NA	3	1
1	5	5	2.41	102171	10	2	77	15326.3	16258.4	1	136	7.5	2.5	4.2	219	40	1.03	238	6.15	NA	NA	NA	NA	2	20.7	2	2	9	9	9	9	9	120	NA	2	1	0	1	0	7.1	NA	NA	NA	NA	NA	3	1
1	3	3	1.19	102173	10	2	64	65875.8	69072.7	2	135	7.5	2.2	4.5	199	31	0.8	198	5.12	NA	NA	NA	NA	1	25.8	1	2	9	9	9	9	9	480	NA	1	3	3	6	1	6.4	NA	NA	NA	NA	NA	3	1
1	3	4	3.98	102177	10	1	80	12590.8	14114	1	137	8.1	2.5	4.6	191	81	2.09	234	6.05	NA	NA	NA	NA	2	24.3	2	2	9	9	9	9	9	180	NA	2	0	1	1	0	5.6	NA	NA	NA	NA	NA	3	1
1	4	4	0.94	102178	10	2	61	8641.44	8738.69	1	145	4.2	1.7	1.9	153	68	1.76	193	4.99	89	1.005	107	2.767	1	34.1	1	1	9	9	9	9	9	180	NA	2	0	3	3	1	9.3	20870.6	207	11.5	95.24	571.44	1	1
1	4	3	0	102179	10	1	42	28106.3	27635.4	2	145	5.8	2.2	2.7	206	41	1.06	116	3	NA	NA	NA	NA	1	40.1	1	1	9	9	9	9	9	240	NA	1	0	1	1	0	8.7	NA	NA	NA	NA	NA	2	1
1	4	5	1.14	102181	10	2	43	40598.8	42459.5	1	139	3.4	1.9	0.9	155	151	3.9	264	6.83	130	1.468	87	2.25	1	32.1	1	2	9	9	9	9	9	360	2	1	1	2	3	1	4.9	129198	106	5.88	6.38	38.28	3	1
1	5	5	5	102182	10	1	41	11812.3	11825	1	141	NA	NA	NA	NA	NA	NA	NA	NA	NA	NA	NA	NA	1	22.6	2	2	9	9	9	9	9	480	NA	2	0	0	0	0	NA	NA	NA	NA	NA	NA	3	1
1	3	4	5	102183	10	1	68	77605.1	77338.2	1	140	6.3	1.5	3.9	193	40	1.03	151	3.9	150	1.694	81	2.095	1	28.2	1	2	9	9	9	9	9	180	NA	1	0	1	1	0	5.8	211201	97	5.38	23.41	140.46	3	1
1	4	5	4.25	102185	10	1	45	10649.7	10588.8	2	148	9.9	2	6.9	322	38	0.98	287	7.42	NA	NA	NA	NA	1	41.9	2	3	9	9	9	9	9	720	NA	2	0	2	2	0	11.3	NA	NA	NA	NA	NA	3	1
1	4	2	1.69	102187	10	1	20	25194.9	24805.2	2	142	4	1.3	2	226	50	1.29	131	3.39	70	0.79	67	1.733	2	27.4	2	2	9	9	9	9	9	300	NA	2	0	1	1	0	5.2	49070.9	99	5.5	9.78	58.68	3	1
1	3	5	3.37	102191	10	1	58	21924.1	23056.3	2	139	7.4	1.5	4.8	271	36	0.93	150	3.88	121	1.366	90	2.327	2	33.7	2	2	9	9	9	9	9	600	NA	2	0	0	0	0	5.9	48527	106	5.88	20.08	120.48	3	1
1	3	3	2.34	102192	10	1	65	94639.6	93317.1	1	140	4.8	1.1	3	142	33	0.85	195	5.04	NA	NA	NA	NA	1	35	1	1	9	9	9	9	9	480	NA	1	1	3	4	1	7.3	NA	NA	NA	NA	NA	0	1
1	5	5	2.71	102193	10	1	36	17680.9	20812.6	1	143	10	4.5	4.2	233	41	1.06	200	5.17	NA	NA	NA	NA	1	26.5	1	3	9	9	9	9	9	120	NA	1	0	0	0	0	5.5	NA	NA	NA	NA	NA	3	1
1	1	4	2.86	102194	10	2	36	47208.6	48209	2	142	5.6	1.8	3.2	271	48	1.24	151	3.9	64	0.723	90	2.327	2	40.9	2	2	9	9	9	9	9	240	2	2	0	0	0	0	5.3	102307	89	4.94	8.12	48.72	3	1
1	3	5	5	102196	10	2	38	109301	106978	2	142	7.6	2.4	4.5	311	59	1.53	182	4.71	NA	NA	NA	NA	1	26	2	2	9	9	9	9	9	480	2	2	0	0	0	0	5	NA	NA	NA	NA	NA	3	1
1	1	3	4.62	102198	10	2	63	16652.1	17744.1	1	135	11.7	4.4	6.1	264	47	1.22	170	4.4	164	1.852	90	2.327	1	39.5	2	2	9	9	9	9	9	300	NA	1	1	1	2	0	6.1	37424.6	141	7.83	35.58	213.48	3	1
1	2	3	5	102199	10	1	57	65231.6	74080.9	2	143	7.8	2.5	4.6	201	37	0.96	138	3.57	NA	NA	NA	NA	1	37.3	1	2	9	9	9	9	9	240	NA	2	0	1	1	0	5.6	NA	NA	NA	NA	NA	3	1
1	4	3	0.6	102201	10	2	47	13957.6	14245.2	2	144	7.3	2	4.2	351	55	1.42	169	4.37	114	1.287	91	2.353	1	20.7	2	2	9	9	9	9	9	300	NA	1	0	1	1	0	5.2	40765.7	96	5.33	2.55	15.3	3	1
1	5	4	2.29	102202	10	2	23	21145.9	21774.5	2	141	6.5	2.4	3.4	274	58	1.5	156	4.03	NA	NA	NA	NA	1	21.4	2	2	9	9	9	9	9	300	NA	2	0	2	2	0	5.2	NA	NA	NA	NA	NA	3	1
1	3	3	1.83	102204	10	2	49	104644	111610	1	142	7.8	1.9	5.3	232	41	1.06	352	9.1	502	5.668	NA	NA	1	27	2	2	9	9	9	9	9	180	NA	1	0	3	3	1	5.7	252779	89	4.94	3.84	23.04	3	1
1	5	3	5.96129	102207	10	1	42	26279.3	28349.6	1	136	NA	NA	NA	NA	NA	NA	NA	NA	NA	NA	NA	NA	2	27.5	1	2	9	9	9	9	9	180	NA	1	0	1	1	0	NA	0	NA	NA	NA	NA	3	1
1	4	5	1.37	102210	10	1	68	16775.6	17551.6	2	137	4.2	1.2	2.2	200	55	1.42	179	4.63	55	0.621	113	2.922	1	25	1	1	9	9	9	9	9	600	NA	2	1	1	2	0	7	41918.7	132	7.33	3.93	23.58	0	1
1	1	4	2.99	102211	10	1	37	25909.4	30121.2	2	135	6.3	1.4	4.4	202	42	1.09	153	3.96	47	0.531	102	2.638	1	34.8	1	2	9	9	9	9	9	360	NA	2	0	0	0	0	5.5	66217.7	93	5.16	2.91	17.46	3	1
1	3	4	1.22	102212	10	2	31	59529.8	57915.9	1	141	11.9	3.2	7.7	250	37	0.96	194	5.02	NA	NA	NA	NA	1	24.7	1	2	9	9	9	9	9	240	2	1	0	0	0	0	5.4	NA	NA	NA	NA	NA	3	1
1	2	4	6.0662	102214	10	2	77	23554.9	24696.8	1	136	7.9	2.3	4.1	215	42	1.09	124	3.21	NA	NA	NA	NA	1	33.5	1	2	9	9	9	9	9	480	NA	2	1	1	2	0	5.6	NA	NA	NA	NA	NA	3	1
1	3	2	5	102215	10	1	48	165033	178222	1	146	6	2.1	3.2	300	44	1.14	265	6.85	225	2.54	176	4.551	1	30.3	2	2	9	9	9	9	9	600	NA	2	0	2	2	0	5.2	323343	109	6.05	12	72	3	1
1	4	5	3.92	102217	10	1	27	47460.3	57406.3	1	144	6.3	2.6	2.5	222	39	1.01	134	3.47	82	0.926	79	2.043	1	27.7	2	2	9	9	9	9	9	660	NA	2	0	1	1	0	5.5	136073	93	5.16	2.85	17.1	3	1
1	4	4	1.54	102218	10	2	48	16231.1	16582.4	1	138	6.6	3	2.8	198	58	1.5	269	6.96	73	0.824	196	5.069	1	22.4	1	2	9	9	9	9	9	900	NA	1	0	1	1	0	5	0	97	5.38	5	30	3	1
1	4	4	2.22	102219	10	1	54	19391.3	19762.6	2	145	7.4	1.5	5.2	180	67	1.73	177	4.58	91	1.027	92	2.379	1	26.1	2	2	9	9	9	9	9	480	NA	1	0	3	3	1	5.5	55703.4	87	4.83	2.31	13.86	3	1
1	1	1	1.38833	102221	10	1	38	27091.3	27642.5	2	141	5.8	1.6	3.6	280	50	1.29	193	4.99	137	1.547	116	3	1	29.9	2	2	9	9	9	9	9	180	NA	1	0	0	0	0	5.4	61350.5	102	5.66	9.37	56.22	3	1
1	3	5	5	102223	10	2	36	113163	109810	1	138	5.6	2.5	2.8	223	66	1.71	180	4.65	119	1.344	90	2.327	1	23.1	2	2	9	9	9	9	9	300	2	2	0	0	0	0	5.2	247548	104	5.77	5.03	30.18	3	1
1	3	5	5	102225	10	1	41	158979	156305	2	140	4.7	1.4	2.8	195	42	1.09	159	4.11	94	1.061	98	2.534	1	27.8	1	2	9	9	9	9	9	720	NA	1	0	0	0	0	5.2	294076	106	5.88	5.68	34.08	3	1
1	5	5	4.93	102226	10	1	26	42402.7	55350.9	2	134	9.9	2.4	6.6	195	40	1.03	161	4.16	114	1.287	98	2.534	1	27.3	2	2	9	9	9	9	9	360	NA	2	0	0	0	0	5.2	143051	94	5.22	12.07	72.42	3	1
1	1	1	0.67	102229	10	1	57	20360	22145.4	2	135	6.7	1.2	4.4	212	50	1.29	170	4.4	NA	NA	NA	NA	1	29.1	1	2	9	9	9	9	9	75	NA	1	1	2	3	1	5.5	NA	NA	NA	NA	NA	3	1
1	5	3	2.11	102232	10	1	22	34212.8	36534.9	2	134	6.1	1.1	4.3	139	46	1.19	239	6.18	NA	NA	NA	NA	1	19.3	2	2	9	9	9	9	9	420	NA	2	1	0	1	0	5.3	NA	NA	NA	NA	NA	3	1
1	3	5	1.34	102234	10	1	41	37025.2	37423.4	2	139	8	2.1	4.9	317	35	0.91	159	4.11	NA	NA	NA	NA	1	44.6	1	2	9	9	9	9	9	300	NA	2	0	0	0	0	5.8	NA	NA	NA	NA	NA	3	1
1	3	4	0.82	102238	10	2	49	37131.7	37858.5	1	135	7.4	1.6	4.8	312	49	1.27	152	3.93	NA	NA	NA	NA	1	56.5	1	2	9	9	9	9	9	360	NA	2	0	0	0	0	5.6	NA	NA	NA	NA	NA	3	1
1	5	3	1.36	102239	10	1	23	36484.3	38145.5	2	137	9.1	1.9	6.1	195	36	0.93	192	4.97	NA	NA	NA	NA	1	32.1	2	2	9	9	9	9	9	420	NA	2	0	1	1	0	5.4	NA	NA	NA	NA	NA	3	1
1	3	3	0	102240	10	1	60	226563	221692	1	139	6.4	1.4	4.1	217	43	1.11	185	4.78	122	1.377	118	3.051	1	34.3	2	2	9	9	9	9	9	480	NA	1	0	2	2	0	5.7	609197	120	6.66	31.02	186.12	3	1
1	4	3	0.1	102241	10	2	80	17053.5	17931.4	1	146	4.5	1.8	2.1	211	70	1.81	242	6.26	120	1.355	148	3.827	2	28.1	2	2	9	9	9	9	9	60	NA	2	1	2	3	1	5.5	39413.3	109	6.05	2.86	17.16	3	1
1	3	3	0.8	102242	10	1	23	84908.4	88578.7	2	142	6.2	2.3	3.1	280	59	1.53	143	3.7	NA	NA	NA	NA	1	19.4	2	2	9	9	9	9	9	120	NA	1	0	1	1	0	5.2	NA	NA	NA	NA	NA	3	1
1	5	3	1.37194	102243	10	1	60	12228.3	11436.1	1	139	7	2.8	2.9	230	52	1.34	197	5.09	87	0.982	128	3.31	1	28.2	2	2	9	9	9	9	9	120	NA	1	0	1	1	0	6	22771.7	120	6.66	10.03	60.18	3	1
1	4	5	4.07	102244	10	1	42	10576.5	10615.7	1	147	NA	NA	NA	NA	NA	NA	NA	NA	NA	NA	NA	NA	1	34.3	1	2	9	9	9	9	9	180	NA	1	0	1	1	0	NA	NA	NA	NA	NA	NA	3	1
1	5	3	0.33	102245	10	2	64	60388.9	58286.6	2	142	12.2	3.4	8	289	45	1.16	160	4.14	NA	NA	NA	NA	1	19	1	2	9	9	9	9	9	360	NA	1	3	3	6	1	5.4	NA	NA	NA	NA	NA	3	1
1	5	5	3.38	102248	10	1	48	13832.5	15386	1	137	4.2	1.2	2.5	230	60	1.55	254	6.57	119	1.344	170	4.396	1	25.5	2	2	9	9	9	9	9	120	NA	1	0	1	1	0	5.2	35213.8	100	5.55	7.7	46.2	3	1
1	3	3	2.73	102249	10	1	22	69828	78483.8	2	147	5	1.4	3	230	80	2.07	144	3.72	NA	NA	NA	NA	1	21.6	1	2	9	9	9	9	9	120	NA	1	0	0	0	0	4.9	NA	NA	NA	NA	NA	3	1
1	3	5	5	102250	10	1	34	119160	122514	2	141	7.4	2.3	4.5	179	58	1.5	176	4.55	55	0.621	107	2.767	1	27.4	1	2	9	9	9	9	9	360	NA	2	0	0	0	0	5.5	263206	99	5.5	2.88	17.28	3	1
1	1	4	4.15	102251	10	1	75	19644.2	21376.2	1	148	8.6	1.6	6.1	134	48	1.24	228	5.9	NA	NA	NA	NA	1	30.7	1	2	9	9	9	9	9	540	NA	1	0	1	1	0	6	NA	NA	NA	NA	NA	3	1
1	3	5	3.62	102255	10	2	24	193323	195266	2	145	8.9	2.8	5.6	214	51	1.32	203	5.25	NA	NA	NA	NA	1	26.9	2	2	9	9	9	9	9	60	NA	2	0	1	1	0	5.1	NA	NA	NA	NA	NA	3	1
1	2	1	0.05	102256	10	1	40	50855.9	51667.3	2	138	5.8	1.8	3.5	241	34	0.88	196	5.07	111	1.253	140	3.62	1	25.8	2	2	9	9	9	9	9	120	NA	2	0	0	0	0	4.7	117289	99	5.5	12.27	73.62	3	1
1	2	5	3.5934	102258	10	2	51	59503.1	58674	2	144	7.7	1.7	5.6	319	57	1.47	212	5.48	96	1.084	136	3.517	1	19.5	2	2	9	9	9	9	9	180	NA	2	0	0	0	0	5.6	127188	101	5.61	6.4	38.4	3	1
1	3	5	5	102260	10	2	65	99305.2	93859.1	2	139	6.6	1.6	4.5	240	49	1.27	180	4.65	126	1.423	106	2.741	1	26.4	2	2	9	9	9	9	9	360	NA	1	0	1	1	0	6.2	246548	110	6.11	13.87	83.22	3	1
1	3	3	2.31	102263	10	1	79	21022.1	21961.6	2	137	7.7	1.3	5.5	174	34	0.88	158	4.09	NA	NA	NA	NA	1	31.7	1	1	9	9	9	9	9	360	NA	1	0	3	3	1	10.1	NA	NA	NA	NA	NA	2	1
1	3	4	1.24	102265	10	1	34	39827	40704.2	1	144	5.1	0.9	3.7	187	61	1.58	152	3.93	NA	NA	NA	NA	1	20	1	2	9	9	9	9	9	360	NA	1	0	0	0	0	4.8	NA	NA	NA	NA	NA	3	1
1	4	4	2.16	102266	10	2	70	20006.3	19801.6	1	139	5.6	1.7	3.2	160	90	2.33	231	5.97	NA	NA	NA	NA	1	20	2	2	9	9	9	9	9	480	NA	2	1	2	3	1	5.6	NA	NA	NA	NA	NA	3	1
1	4	1	1.4	102267	10	2	77	18648.2	19971.5	1	144	7.6	2.5	4.3	223	89	2.3	197	5.09	NA	NA	NA	NA	1	51.6	1	2	9	9	9	9	9	360	NA	1	0	0	0	0	6.3	NA	NA	NA	NA	NA	3	1
1	4	5	3.08	102269	10	2	54	19888.8	20789.8	1	145	8.5	2.5	5	234	69	1.78	190	4.91	NA	NA	NA	NA	1	37.2	1	2	9	9	9	9	9	540	NA	2	0	1	1	0	5.9	NA	NA	NA	NA	NA	3	1
1	3	4	3.29	102272	10	2	26	20825.2	24207.5	2	140	5.2	2.8	1.8	251	57	1.47	129	3.34	77	0.869	57	1.474	1	25.9	2	2	9	9	9	9	9	180	NA	2	0	0	0	0	4.8	53575.7	88	4.88	3.72	22.32	3	1
1	1	4	3.04	102278	10	2	36	31573.4	32027.4	2	137	7.3	1.9	4.7	322	NA	NA	NA	NA	NA	NA	NA	NA	1	39.1	2	1	9	9	9	9	9	120	2	1	0	1	1	0	7.9	68629.4	202	11.2	NA	NA	1	1
1	1	4	5	102279	10	1	38	51976.3	52061.5	1	135	7	2.1	4	252	43	1.11	255	6.59	NA	NA	NA	NA	1	31.8	2	2	9	9	9	9	9	480	NA	2	0	0	0	0	5.7	NA	NA	NA	NA	NA	3	1
1	5	4	5	102281	10	2	54	19657.7	20352.9	1	148	7	1.8	4.5	137	52	1.34	175	4.53	119	1.344	99	2.56	1	27.8	1	1	9	9	9	9	9	480	NA	2	2	3	5	1	6.6	43602.3	139	7.72	26.11	156.66	1	1
1	3	4	3.35	102283	10	2	22	12640.1	12674.6	2	146	7	2.9	3.2	319	45	1.16	177	4.58	48	0.542	122	3.155	1	31.3	2	2	9	9	9	9	9	180	2	1	1	2	3	1	5.4	29284.4	96	5.33	10.8	64.8	3	1
1	4	4	1.62	102285	10	1	37	24543.4	26086.9	1	144	3.9	1.8	1.6	185	70	1.81	223	5.77	47	0.531	144	3.724	1	19.3	2	2	9	9	9	9	9	780	NA	2	0	0	0	0	5.4	0	91	5.05	6.24	37.44	3	1
1	5	5	2.68839	102288	10	1	32	20555.8	19736.6	2	138	5.6	2.8	2.1	175	42	1.09	172	4.45	143	1.614	101	2.612	1	32.6	1	2	9	9	9	9	9	540	NA	2	0	1	1	0	5.6	55892	99	5.5	14.66	87.96	3	1
1	4	2	3.23	102296	10	2	62	16164.7	15843.7	1	139	7	3.2	3.2	259	58	1.5	215	5.56	NA	NA	NA	NA	1	27.9	1	1	9	9	9	9	9	420	NA	1	1	3	4	1	7.2	NA	NA	NA	NA	NA	3	1
1	3	4	1.58	102300	10	1	74	5442.6	7549.44	2	139	7.8	2	5	281	45	1.16	145	3.75	NA	NA	NA	NA	1	29.1	2	2	9	9	9	9	9	240	NA	1	0	2	2	0	6.2	NA	NA	NA	NA	NA	3	1
1	3	1	1.02	102301	10	1	78	11711.4	12941.6	1	138	8.4	3.5	3.7	194	31	0.8	263	6.8	NA	NA	NA	NA	1	31.8	1	1	9	9	9	9	9	300	NA	2	1	2	3	1	12.2	NA	NA	NA	NA	NA	3	1
1	2	3	0.32	102302	10	2	40	26161.7	26327.4	2	144	5	1.7	2.5	514	38	0.98	164	4.24	89	1.005	108	2.793	1	29.24	1	2	9	9	9	9	9	480	2	2	0	3	3	1	5.1	57967.5	92	5.11	9.58	57.48	3	1
1	5	5	1.7	102306	10	1	71	14805.4	16488.8	2	143	10.8	1.9	7.9	188	30	0.78	146	3.78	97	1.095	97	2.508	1	27.8	1	2	9	9	9	9	9	420	NA	1	0	1	1	0	5.4	49875	104	5.77	13.03	78.18	3	1
1	3	5	4.01777	102307	10	2	79	80994.7	88193	2	142	6.5	1.3	4.1	243	40	1.03	112	2.9	104	1.174	51	1.319	1	33.5	1	1	9	9	9	9	9	720	NA	2	0	1	1	0	5.9	190407	98	5.44	10.44	62.64	0	1
1	3	4	4.74	102309	10	2	55	219427	212585	2	138	8.4	1.9	5.4	270	58	1.5	196	5.07	68	0.768	124	3.207	1	38.6	1	2	9	9	9	9	9	480	NA	2	0	1	1	0	5.3	481472	97	5.38	13.35	80.1	3	1
1	2	4	5	102311	10	1	33	92370.9	115817	2	138	5.1	1.7	2.9	220	40	1.03	135	3.49	NA	NA	NA	NA	1	29.2	2	2	9	9	9	9	9	90	NA	1	1	3	4	1	5.1	NA	NA	NA	NA	NA	3	1
1	3	1	2.1	102313	10	1	80	12808.3	13830.8	2	146	7.5	2.4	4.3	146	28	0.72	213	5.51	NA	NA	NA	NA	1	31.3	2	2	9	9	9	9	9	180	NA	1	0	3	3	1	6	NA	NA	NA	NA	NA	3	1
1	5	5	4.78	102315	10	2	39	12867.7	13873.4	2	136	8.7	2.3	5.2	338	55	1.42	160	4.14	NA	NA	NA	NA	1	21.1	2	2	9	9	9	9	9	120	2	2	0	3	3	1	4.8	NA	NA	NA	NA	NA	3	1
1	3	4	1.83	102317	10	1	59	34868	36755.9	1	142	7.8	1.7	5	176	32	0.83	135	3.49	NA	NA	NA	NA	1	36.1	1	1	9	9	9	9	9	240	NA	1	2	3	5	1	8.1	NA	NA	NA	NA	NA	1	1
1	4	3	1.59	102320	10	2	63	15105.2	15883.4	2	136	5.4	1.3	3.5	258	87	2.25	180	4.65	50	0.565	83	2.146	1	28.9	1	2	9	9	9	9	9	35	NA	2	1	3	4	1	5.7	34911.8	99	5.5	10.74	64.44	3	1
1	1	3	1.37	102321	10	1	56	28045.2	28622.2	2	142	8.2	2.2	5	218	NA	NA	NA	NA	NA	NA	NA	NA	1	29.6	1	3	9	9	9	9	9	180	NA	1	0	1	1	0	6.8	NA	NA	NA	NA	NA	3	1
1	4	4	5.90446	102322	10	1	45	30049.8	31949	2	143	4.4	1.8	2	208	60	1.55	175	4.53	NA	NA	NA	NA	1	19	2	2	9	9	9	9	9	120	NA	1	0	0	0	0	6	NA	NA	NA	NA	NA	3	1
1	1	5	5	102324	10	2	28	58699.6	58868.4	2	136	8	3.2	4.2	183	43	1.11	178	4.6	NA	NA	NA	NA	1	28.9	2	2	9	9	9	9	9	240	NA	2	1	1	2	0	5.6	NA	NA	NA	NA	NA	3	1
1	2	1	0.74	102326	10	2	72	16744.7	17884.3	2	134	7.5	2.1	4.8	226	51	1.32	150	3.88	NA	NA	NA	NA	1	27.5	2	1	9	9	9	9	9	240	NA	2	1	1	2	0	6.1	NA	NA	NA	NA	NA	2	1
1	3	4	1.23	102328	10	2	80	24680.7	26982.6	1	135	4.2	1	2.7	152	85	2.2	182	4.71	NA	NA	NA	NA	2	18.2	1	2	9	9	9	9	9	180	NA	2	1	3	4	1	5.5	NA	NA	NA	NA	NA	3	1
1	1	1	2.47855	102329	10	1	72	9896.09	10604.4	1	140	5.6	1.6	3.3	190	35	0.91	145	3.75	NA	NA	NA	NA	1	34.4	1	2	9	9	9	9	9	240	NA	1	1	2	3	1	6	NA	NA	NA	NA	NA	3	1
1	3	4	0.1	102331	10	1	53	20721.9	22886.6	1	137	7.1	1.7	4.5	345	49	1.27	192	4.97	NA	NA	NA	NA	1	24.6	1	2	9	9	9	9	9	600	NA	1	0	0	0	0	5.3	NA	NA	NA	NA	NA	3	1
1	4	4	4.07	102333	10	2	50	11069.4	11434.9	1	147	NA	NA	NA	NA	NA	NA	NA	NA	NA	NA	NA	NA	2	45.9	1	2	9	9	9	9	9	60	NA	2	1	1	2	0	NA	NA	NA	NA	NA	NA	3	1
1	3	3	0.81	102334	10	1	25	43951.6	45545.6	1	146	6.9	3.1	2.7	336	46	1.19	177	4.58	NA	NA	NA	NA	1	30.6	2	2	9	9	9	9	9	180	NA	2	0	1	1	0	5.5	NA	NA	NA	NA	NA	3	1
1	3	5	5	102336	10	1	33	187870	233972	1	144	6.4	1.9	3.4	217	58	1.5	222	5.74	79	0.892	148	3.827	1	26.2	2	2	9	9	9	9	9	600	NA	2	0	0	0	0	4.9	502662	102	5.66	5.15	30.9	3	1
1	2	1	0.93	102337	10	1	68	8166.74	9780.77	2	146	5.8	2.7	2.5	174	49	1.27	203	5.25	NA	NA	NA	NA	1	33.6	2	2	9	9	9	9	9	120	NA	2	1	3	4	1	5.8	NA	NA	NA	NA	NA	3	1
1	3	4	4.74	102338	10	1	54	261673	270740	2	138	6.5	1.8	3.9	245	39	1.01	160	4.14	67	0.756	108	2.793	1	28.9	2	2	9	9	9	9	9	420	NA	2	0	0	0	0	5	536615	100	5.55	11.58	69.48	3	1
1	3	3	1.16	102340	10	1	33	60851.9	64172.8	1	146	11.2	2.9	6.5	270	54	1.4	176	4.55	NA	NA	NA	NA	1	21.6	2	2	9	9	9	9	9	180	NA	1	0	3	3	1	5.4	NA	NA	NA	NA	NA	3	1
1	3	4	4.06	102341	10	2	39	186846	189074	2	145	8.7	2.6	5.5	276	32	0.83	213	5.51	227	2.563	136	3.517	1	33.2	2	2	9	9	9	9	9	600	2	2	0	3	3	1	6.1	426234	110	6.11	19.92	119.52	3	1
1	2	3	1.04249	102342	10	1	52	39674.1	40944.7	1	137	5.5	1.4	3.6	210	43	1.11	334	8.64	NA	NA	NA	NA	1	27.9	1	2	9	9	9	9	9	240	NA	1	0	1	1	0	5.3	NA	NA	NA	NA	NA	3	1
1	5	4	2.15	102344	10	2	34	7382.01	8108.45	1	137	8.6	1.6	6.2	395	55	1.42	161	4.16	NA	NA	NA	NA	1	18.7	2	2	9	9	9	9	9	120	2	2	1	2	3	1	5.2	NA	NA	NA	NA	NA	3	1
1	4	5	4.9	102345	10	2	39	27334.8	28658.3	1	147	6.4	3	2.6	256	84	2.17	189	4.89	NA	NA	NA	NA	2	41.4	2	2	9	9	9	9	9	240	2	2	0	2	2	0	5.9	NA	NA	NA	NA	NA	3	1
1	3	2	0.09	102346	10	2	37	36645.7	38278.9	2	147	6.8	2.1	3.9	166	29	0.75	184	4.76	644	7.271	NA	NA	1	50.7	1	1	9	9	9	9	9	600	2	1	2	3	5	1	10.9	85610.4	288	16	42.08	252.48	1	1
1	1	3	1.7	102348	10	2	27	44722.7	47989	2	148	10.1	3.4	5.6	360	40	1.03	162	4.19	NA	NA	NA	NA	1	43.4	2	2	9	9	9	9	9	360	2	2	0	1	1	0	5.2	NA	NA	NA	NA	NA	3	1
1	5	5	5	102349	10	2	67	15955.2	17963	1	138	4.9	2.3	2.2	229	60	1.55	177	4.58	NA	NA	NA	NA	2	26.4	1	2	9	9	9	9	9	300	NA	2	0	0	0	0	6.1	NA	NA	NA	NA	NA	3	1
1	1	2	1.37	102350	10	1	36	24183.7	25243.6	1	147	5.2	1.3	3.3	188	37	0.96	183	4.73	63	0.711	133	3.439	1	27.4	2	2	9	9	9	9	9	120	NA	2	0	0	0	0	5.4	66509.5	101	5.61	7.13	42.78	3	1
1	3	3	1	102352	10	1	31	46978.6	48829.8	1	146	9	2.4	5.8	276	41	1.06	209	5.4	70	0.79	154	3.982	1	24.7	2	2	9	9	9	9	9	240	NA	1	0	0	0	0	5.3	111399	95	5.27	6.37	38.22	3	1
1	3	2	1.91	102353	10	1	64	24357	25332.1	1	146	12	1	9.6	237	42	1.09	109	2.82	NA	NA	NA	NA	1	25.5	2	1	9	9	9	9	9	240	NA	1	0	3	3	1	6.7	NA	NA	NA	NA	NA	1	1
1	5	4	2.64	102355	10	1	33	9951.03	11738.3	1	136	10.2	3.2	5.6	278	30	0.78	199	5.15	NA	NA	NA	NA	1	53.7	2	1	9	9	9	9	9	60	NA	1	0	0	0	0	6	NA	NA	NA	NA	NA	2	1
1	2	2	5.05299	102356	10	1	22	51829.3	57879.2	2	134	6.6	2.5	3.1	249	52	1.34	215	5.56	NA	NA	NA	NA	1	27.5	2	2	9	9	9	9	9	120	NA	2	0	1	1	0	4.8	NA	NA	NA	NA	NA	3	1
1	5	3	2.28556	102359	10	2	39	36799.5	39917.6	1	141	5.3	1.6	3	294	68	1.76	186	4.81	60	0.677	106	2.741	1	23.9	2	2	9	9	9	9	9	300	2	2	0	1	1	0	5.2	89385.1	96	5.33	4.9	29.4	3	1
1	4	4	3.99319	102360	10	2	28	11847.5	12302.7	2	144	4.7	2.5	1.7	282	56	1.45	150	3.88	49	0.553	84	2.172	1	39.2	2	2	9	9	9	9	9	480	2	2	0	2	2	0	5.5	31214.7	92	5.11	16.86	101.16	3	1
1	5	3	4.56	102361	10	1	31	56639.1	58870.9	2	142	8.1	2.6	4.3	265	56	1.45	179	4.63	NA	NA	NA	NA	1	25	2	2	9	9	9	9	9	120	NA	1	0	0	0	0	5.3	NA	NA	NA	NA	NA	3	1
1	3	4	2.46	102362	10	1	80	48792.2	56232.7	1	146	7.6	2.4	3.7	308	48	1.24	236	6.1	167	1.885	155	4.008	1	29	1	2	9	9	9	9	9	480	NA	1	0	3	3	1	5.5	193816	107	5.94	4.85	29.1	3	1
1	3	4	1.85	102365	10	1	75	7270.67	7466.79	1	140	10	3.7	5	246	58	1.5	212	5.48	NA	NA	NA	NA	1	25.7	2	2	9	9	9	9	9	240	NA	1	0	0	0	0	6	NA	NA	NA	NA	NA	3	1
1	3	5	5	102368	10	1	67	147630	156483	2	147	4.6	2.1	2	216	50	1.29	160	4.14	110	1.242	88	2.276	1	30.9	1	2	9	9	9	9	9	240	NA	1	1	1	2	0	5.8	430007	119	6.61	14.38	86.28	3	1
1	1	4	1.04996	102369	10	2	42	27577.7	27560.9	1	138	6.8	2.3	4.2	303	63	1.63	215	5.56	56	0.632	141	3.646	1	27.8	2	2	9	9	9	9	9	180	2	2	0	1	1	0	5.6	61264.6	96	5.33	6.94	41.64	3	1
1	3	3	1.36	102370	10	2	80	18424.6	25925.8	1	142	3.9	0.8	2.6	154	85	2.2	148	3.83	42	0.474	55	1.422	1	25.3	1	2	9	9	9	9	9	600	NA	2	2	3	5	1	5.2	63444.2	107	5.94	2.9	17.4	3	1
1	4	3	2.13	102371	10	1	54	29664.7	30752.2	2	134	6.4	2.5	3.2	187	53	1.37	171	4.42	NA	NA	NA	NA	1	26.8	1	2	9	9	9	9	9	60	NA	2	1	2	3	1	5.3	NA	NA	NA	NA	NA	3	1
1	3	2	1.11	102372	10	1	80	5851.26	8485.37	2	139	7.4	2.7	3.9	233	38	0.98	231	5.97	NA	NA	NA	NA	1	33.1	1	2	9	9	9	9	9	240	NA	1	3	1	4	1	5.9	NA	NA	NA	NA	NA	3	1
1	1	4	1.59	102373	10	1	31	26519.1	26532	2	142	9.9	3.5	5.4	252	28	0.72	219	5.66	NA	NA	NA	NA	1	30	1	2	9	9	9	9	9	540	NA	2	0	1	1	0	5.4	NA	NA	NA	NA	NA	3	1
1	1	3	1.44	102377	10	2	59	17640.6	17686.1	2	137	5.8	2.7	2.7	205	36	0.93	262	6.78	172	1.942	192	4.965	2	27.3	1	2	9	9	9	9	9	90	NA	2	0	3	3	1	5.7	38941.1	96	5.33	16.57	99.42	3	1
1	1	2	0.91	102378	10	2	40	10092.5	9688.19	2	148	4.9	2.3	2.1	249	37	0.96	186	4.81	NA	NA	NA	NA	1	28.9	2	2	9	9	9	9	9	180	2	2	1	1	2	0	5.4	NA	NA	NA	NA	NA	3	1
1	2	9	3.62889	102379	10	2	71	19573.2	21062.4	2	138	7	1.8	4.5	228	47	1.22	124	3.21	NA	NA	NA	NA	1	39.6	2	2	9	9	9	9	9	9999	NA	2	1	3	4	1	5.8	NA	NA	NA	NA	NA	3	1
1	4	3	1.62	102380	10	2	26	40581.9	44505.4	1	144	8.4	2.2	5.4	274	51	1.32	204	5.28	NA	NA	NA	NA	1	29.2	2	2	9	9	9	9	9	240	2	2	0	2	2	0	5.3	NA	NA	NA	NA	NA	3	1
1	3	4	0.95	102381	10	1	42	24406.3	27284.2	2	147	5.3	1.5	3.1	196	41	1.06	235	6.08	266	3.003	141	3.646	1	33.4	2	2	9	9	9	9	9	240	NA	1	0	0	0	0	5.3	54828.2	110	6.11	15.05	90.3	3	1
1	5	5	5	102382	10	1	44	37703.7	37136.7	2	137	5	2.1	1.6	234	48	1.24	203	5.25	NA	NA	NA	NA	1	24.9	2	2	9	9	9	9	9	600	NA	2	0	1	1	0	5.3	NA	NA	NA	NA	NA	3	1
1	1	3	0.58	102383	10	2	26	29465.3	31938.1	2	144	4.5	2.2	1.9	313	60	1.55	174	4.5	24	0.271	109	2.819	2	24.6	2	2	9	9	9	9	9	150	2	2	0	2	2	0	5.5	69503	83	4.61	4.34	26.04	3	1
1	5	4	1.6	102386	10	2	27	9900.06	11061.5	2	142	11.5	2.2	8.2	272	58	1.5	180	4.65	NA	NA	NA	NA	1	31.6	2	2	9	9	9	9	9	180	NA	2	1	1	2	0	5.3	NA	NA	NA	NA	NA	3	1
1	3	3	1.24	102387	10	1	68	25276.1	24376.9	1	139	6.7	1.3	4.4	173	32	0.83	131	3.39	96	1.084	80	2.069	1	30.2	2	2	9	9	9	9	9	600	NA	1	0	1	1	0	5.8	0	88	4.88	8.82	52.92	3	1
1	4	5	1.81	102389	10	2	71	11246.2	11623.5	2	145	400	358.8	35.2	240	39	1.01	233	6.03	NA	NA	NA	NA	1	32	1	2	9	9	9	9	9	240	NA	2	0	2	2	0	6	NA	NA	NA	NA	NA	3	1
1	3	3	1.03	102392	10	2	80	16983.7	23987.4	2	139	5.9	1.8	3.3	232	65	1.68	219	5.66	130	1.468	128	3.31	2	31	1	2	9	9	9	9	9	240	NA	2	1	1	2	0	6.5	58700.6	122	6.77	6.86	41.16	3	1
1	3	4	0.41	102393	10	2	20	80024.5	81276.4	1	139	6.1	1.9	3.3	191	63	1.63	141	3.65	44	0.497	69	1.784	1	18	2	2	9	9	9	9	9	360	NA	2	0	0	0	0	5.4	187787	97	5.38	3.55	21.3	3	1
1	1	3	3.32	102395	10	1	25	49636.8	61981.6	1	140	9.9	1.4	7.7	284	48	1.24	160	4.14	NA	NA	NA	NA	1	32.7	2	2	9	9	9	9	9	360	NA	2	0	1	1	0	5	NA	NA	NA	NA	NA	3	1
1	5	3	0.94	102396	10	1	45	40385.2	41979.9	1	135	9.6	2.1	6.2	275	35	0.91	155	4.01	87	0.982	103	2.664	1	31.3	1	2	9	9	9	9	9	300	NA	1	0	2	2	0	5.3	84359.5	121	6.72	99.78	598.68	3	1
1	3	2	2.16	102399	10	1	80	13417.9	15666.1	1	134	5.2	1.1	3.3	159	84	2.17	188	4.86	NA	NA	NA	NA	1	34.3	2	2	9	9	9	9	9	720	NA	1	0	3	3	1	5.6	NA	NA	NA	NA	NA	3	1
1	1	3	2.02	102400	10	1	42	56568.7	58120.2	2	140	5.6	1.9	3	186	66	1.71	139	3.59	27	0.305	68	1.758	1	25.7	2	2	9	9	9	9	9	360	NA	2	0	0	0	0	5.8	117364	110	6.11	4.92	29.52	3	1
1	2	3	0.41	102401	10	2	44	30258.3	31046.2	1	139	8	1.6	5.4	466	66	1.71	178	4.6	NA	NA	NA	NA	1	19.8	2	2	9	9	9	9	9	120	2	1	0	1	1	0	5.4	NA	NA	NA	NA	NA	3	1
1	1	3	2.88	102405	10	1	49	79160.2	82679.4	2	136	4.9	2	2.2	197	55	1.42	205	5.3	106	1.197	129	3.336	1	31.9	2	2	9	9	9	9	9	120	NA	2	0	1	1	0	5.6	187690	125	6.94	32.3	193.8	3	1
1	3	4	3.08	102407	10	2	75	70887.9	76745.8	1	135	7.1	2.3	3.9	244	54	1.4	162	4.19	NA	NA	NA	NA	1	48.7	1	1	9	9	9	9	9	360	NA	2	0	3	3	1	5.8	NA	NA	NA	NA	NA	0	1
1	1	4	3.42	102410	10	1	44	96777.7	97707.2	2	140	7.6	2.4	4.3	248	59	1.53	221	5.72	NA	NA	NA	NA	1	36.1	2	2	9	9	9	9	9	120	NA	2	0	0	0	0	5.6	NA	NA	NA	NA	NA	3	1
1	3	2	5	102411	10	1	80	36476	43005	2	143	6	1.6	3.6	232	64	1.66	243	6.28	69	0.779	165	4.267	1	24.2	2	2	9	9	9	9	9	420	NA	2	0	2	2	0	5.2	117442	105	5.83	8.97	53.82	3	1
1	2	1	1.08	102415	10	2	54	12053.4	11614	2	136	6.7	2.1	4	170	57	1.47	148	3.83	104	1.174	70	1.81	1	38.5	2	1	9	9	9	9	9	180	NA	2	0	0	0	0	12.1	24886.8	313	17.4	17.18	103.08	1	1
1	3	4	5	102418	10	1	63	76458.4	75500.5	2	139	5.1	1.4	2.7	241	42	1.09	162	4.19	72	0.813	106	2.741	1	29	1	2	9	9	9	9	9	720	NA	2	0	1	1	0	6	210300	105	5.83	9.19	55.14	3	1
1	5	5	5	102419	10	1	32	30458.5	28755	2	138	6.1	3	2.2	229	78	2.02	222	5.74	128	1.445	118	3.051	1	24.3	2	2	9	9	9	9	9	120	NA	2	0	0	0	0	5.3	72110.9	93	5.16	4.24	25.44	3	1
1	1	1	1.18537	102420	10	2	70	10881	10728.4	1	137	4.3	1.5	2.3	189	55	1.42	175	4.53	114	1.287	97	2.508	1	25.5	2	2	9	9	9	9	9	60	NA	2	1	1	2	0	6.4	21427.9	109	6.05	6.84	41.04	3	1
1	2	3	0.86	102421	10	2	57	23489.9	29402.8	1	138	5.6	2.3	2.7	259	72	1.86	222	5.74	NA	NA	NA	NA	1	23.1	1	2	9	9	9	9	9	240	NA	2	0	0	0	0	5.7	NA	NA	NA	NA	NA	3	1
1	4	3	0.91	102423	10	2	62	11988.4	12110.9	2	145	5	2.1	2.2	295	56	1.45	178	4.6	NA	NA	NA	NA	1	33.2	1	2	9	9	9	9	9	480	NA	2	1	2	3	1	5.6	NA	NA	NA	NA	NA	3	1
1	5	5	5	102424	10	1	37	28285.3	31960.5	1	137	4.5	1	2.8	188	59	1.53	198	5.12	49	0.553	129	3.336	1	22.7	1	2	9	9	9	9	9	240	NA	2	0	2	2	0	5.3	80149.8	103	5.72	6.38	38.28	3	1
1	5	3	0.74	102425	10	1	33	31669.6	34988.5	2	145	8.2	2.2	5.4	245	41	1.06	204	5.28	NA	NA	NA	NA	1	36.9	2	2	9	9	9	9	9	180	NA	1	0	3	3	1	5	NA	NA	NA	NA	NA	3	1
1	1	1	2.59	102427	10	1	63	8378.87	8957.29	1	137	8.6	4	3.8	290	47	1.22	251	6.49	NA	NA	NA	NA	1	32.7	2	2	9	9	9	9	9	60	NA	2	0	3	3	1	5.5	NA	NA	NA	NA	NA	3	1
1	3	4	2.13	102428	10	1	41	28978.8	29498.4	2	141	7.9	2.2	4.9	233	37	0.96	221	5.72	149	1.682	154	3.982	1	46.1	2	1	9	9	9	9	9	120	NA	1	0	1	1	0	7.2	72435.7	176	9.77	26.83	160.98	3	1
1	1	1	2.03	102429	10	2	38	36972.4	37655.7	1	146	12.1	3.7	7.4	231	38	0.98	229	5.92	NA	NA	NA	NA	1	36.1	2	2	9	9	9	9	9	300	2	2	1	1	2	0	9.3	NA	NA	NA	NA	NA	3	1
1	3	4	1.77	102432	10	1	33	22303.8	22317.4	2	141	7.7	1.6	5.2	251	38	0.98	162	4.19	NA	NA	NA	NA	1	42.5	2	2	9	9	9	9	9	300	NA	2	0	0	0	0	5.4	NA	NA	NA	NA	NA	3	1
1	4	3	5	102434	10	2	44	30365	33245.4	1	141	6.3	1.7	3.9	345	81	2.09	210	5.43	NA	NA	NA	NA	1	40.7	2	2	9	9	9	9	9	360	2	2	0	0	0	0	5.2	NA	NA	NA	NA	NA	3	1
1	3	3	5	102436	10	2	56	90249.7	87309.1	2	141	8.3	2.3	4.5	517	36	0.93	199	5.15	NA	NA	NA	NA	1	23.2	1	2	9	9	9	9	9	600	NA	2	0	2	2	0	5.5	NA	NA	NA	NA	NA	3	1
1	3	4	5	102442	10	2	62	105684	109905	1	134	8.4	1.7	5.2	335	84	2.17	205	5.3	NA	NA	NA	NA	1	28.9	1	2	9	9	9	9	9	600	NA	1	0	1	1	0	5.2	NA	NA	NA	NA	NA	3	1
1	3	5	1.83	102443	10	2	56	34969.5	43282.4	2	134	4.1	1.4	2.2	210	83	2.15	148	3.83	47	0.531	56	1.448	1	19.8	2	2	9	9	9	9	9	300	NA	2	2	1	3	1	5.5	100469	98	5.44	5.89	35.34	3	1
1	3	2	0.58	102444	10	1	58	87735.4	93072.7	2	146	12.5	2.1	9.5	362	48	1.24	242	6.26	NA	NA	NA	NA	1	40.9	1	1	9	9	9	9	9	360	NA	1	0	3	3	1	6.9	NA	NA	NA	NA	NA	3	1
1	1	2	1.03	102445	10	2	80	14173.7	14821.4	2	135	7.4	2.4	4.2	270	67	1.73	150	3.88	NA	NA	NA	NA	2	23.9	1	2	9	9	9	9	9	180	NA	1	0	2	2	0	5.6	NA	NA	NA	NA	NA	3	1
1	4	4	4.31	102447	10	2	79	12968.8	14260.9	1	134	5.6	1.5	3.4	172	65	1.68	154	3.98	NA	NA	NA	NA	1	19	1	2	9	9	9	9	9	240	NA	1	0	0	0	0	5.7	NA	NA	NA	NA	NA	3	1
1	3	3	2.15	102450	10	1	39	80845.1	83160.4	2	139	10.2	2.9	6.2	267	29	0.75	167	4.32	111	1.253	116	3	1	56.1	1	1	9	9	9	9	9	840	NA	1	1	3	4	1	6.4	192303	112	6.22	67.34	404.04	2	1
1	1	4	5	102452	10	2	60	29926.2	30434.9	2	140	7.8	2.8	4.4	224	35	0.91	184	4.76	NA	NA	NA	NA	1	34.5	2	2	9	9	9	9	9	120	NA	2	0	0	0	0	5.7	NA	NA	NA	NA	NA	3	1
1	1	3	2.52	102454	10	2	34	44242.6	52282.7	2	143	5.5	1.7	3.1	248	55	1.42	134	3.47	51	0.576	69	1.784	1	23.5	2	2	9	9	9	9	9	480	2	2	0	1	1	0	5.6	120146	105	5.83	8.25	49.5	3	1
1	4	3	3.69	102455	10	1	66	10447.7	11121	1	147	3.2	1	1.7	192	55	1.42	262	6.78	101	1.14	187	4.836	2	26.2	2	2	9	9	9	9	9	240	NA	2	0	0	0	0	6	26309.1	104	5.77	17.24	103.44	3	1
1	5	3	1.8	102456	10	2	29	23995.9	24154.2	2	141	13	3.6	8.6	459	47	1.22	187	4.84	130	1.468	114	2.948	1	42.7	2	1	9	9	9	9	9	120	2	2	0	1	1	0	6.6	58096.8	118	6.55	59.1	354.6	0	1
1	3	4	2.43	102457	10	1	58	111646	120265	2	144	6	2.3	2.4	244	45	1.16	216	5.59	134	1.513	144	3.724	1	24.7	1	2	9	9	9	9	9	300	NA	1	0	0	0	0	4.8	259834	108	6	7.62	45.72	3	1
1	4	3	1.11	102458	10	1	34	54374.3	55926.3	1	144	4.1	1.7	2	297	44	1.14	232	6	196	2.213	149	3.853	1	20.4	2	2	9	9	9	9	9	480	NA	2	0	2	2	0	4.7	110636	70	3.89	13.7	82.2	3	1
1	3	2	1.75	102460	10	2	25	92606.5	100184	1	143	8	2.3	4.7	196	40	1.03	172	4.45	NA	NA	NA	NA	1	21.3	2	2	9	9	9	9	9	480	2	1	0	1	1	0	5.5	NA	NA	NA	NA	NA	3	1
1	5	5	3.69	102461	10	2	28	19522.9	21135.7	1	143	6.6	2	3.7	242	54	1.4	130	3.36	51	0.576	66	1.707	1	24.5	2	2	9	9	9	9	9	300	NA	2	0	0	0	0	5.3	41910.8	115	6.38	8	48	3	1
1	3	4	4.41	102464	10	1	46	129746	128501	1	140	9.6	2.5	5.9	286	35	0.91	162	4.19	NA	NA	NA	NA	1	26.3	2	2	9	9	9	9	9	480	NA	2	0	1	1	0	5.1	NA	NA	NA	NA	NA	3	1
1	5	5	2.22	102465	10	1	79	22145.1	23183.7	1	136	5.6	1.5	3.4	205	60	1.55	166	4.29	89	1.005	88	2.276	1	24.9	2	3	9	9	9	9	9	300	NA	2	0	1	1	0	6	46163.6	119	6.61	8.9	53.4	3	1
1	3	5	5	102466	10	1	34	282094	281762	2	134	5.6	1.5	3.5	205	69	1.78	130	3.36	66	0.745	48	1.241	1	23.4	2	2	9	9	9	9	9	660	NA	1	0	1	1	0	5.3	574605	100	5.55	8.96	53.76	3	1
1	4	5	3.92	102467	10	2	58	35718.9	36780.1	1	141	5.8	2.4	2.7	287	64	1.66	176	4.55	NA	NA	NA	NA	1	34.9	2	2	9	9	9	9	9	120	NA	2	0	2	2	0	6.5	NA	NA	NA	NA	NA	3	1
1	3	5	4.29	102469	10	1	33	84379.6	83257.3	1	146	9.5	2.9	5.5	162	32	0.83	171	4.42	NA	NA	NA	NA	1	30.8	2	2	9	9	9	9	9	720	NA	1	0	1	1	0	5.3	NA	NA	NA	NA	NA	3	1
1	2	2	1.06	102471	10	2	62	13982.1	13748.7	1	134	10	2.9	6.3	353	36	0.93	184	4.76	NA	NA	NA	NA	2	26.3	1	2	9	9	9	9	9	240	NA	2	1	2	3	1	6.4	NA	NA	NA	NA	NA	3	1
1	4	4	5	102472	10	1	41	18646.9	20356.2	2	134	7	3.7	2.4	204	45	1.16	166	4.29	NA	NA	NA	NA	1	32.3	2	2	9	9	9	9	9	180	NA	2	0	1	1	0	6	NA	NA	NA	NA	NA	3	1
1	2	4	5	102473	10	2	41	33067.1	34126.1	2	143	8.1	3.5	4	304	63	1.63	138	3.57	NA	NA	NA	NA	1	26.4	2	2	9	9	9	9	9	360	2	2	0	0	0	0	5.5	NA	NA	NA	NA	NA	3	1
1	1	1	0.49	102475	10	1	38	23361.7	23836.9	2	148	5.7	2	3.4	146	26	0.67	265	6.85	708	7.993	NA	NA	1	28.3	2	2	9	9	9	9	9	180	NA	1	0	1	1	0	10.7	52904.3	258	14.3	10.67	64.02	3	1
1	4	2	3.49	102478	10	1	60	9408.69	9949.22	1	147	4.3	1.9	1.9	213	33	0.85	204	5.28	NA	NA	NA	NA	1	33.2	1	1	9	9	9	9	9	120	NA	1	1	2	3	1	5.7	NA	NA	NA	NA	NA	2	1
1	4	3	3.08	102480	10	1	77	13290.3	14119.2	1	144	6.2	1.9	3.6	178	43	1.11	157	4.06	NA	NA	NA	NA	2	32.1	2	1	9	9	9	9	9	720	NA	2	2	2	4	1	8.2	NA	NA	NA	NA	NA	1	1
1	3	5	5	102482	10	1	36	99620.3	99398.3	1	140	4.7	1.8	2.3	169	46	1.19	199	5.15	NA	NA	NA	NA	1	32.8	2	2	9	9	9	9	9	720	NA	2	0	1	1	0	5.2	NA	NA	NA	NA	NA	3	1
1	3	4	1.21	102483	10	2	60	33442.1	31914.4	1	142	9	3	5	216	36	0.93	187	4.84	NA	NA	NA	NA	1	36.6	1	2	9	9	9	9	9	240	NA	2	0	1	1	0	5.5	NA	NA	NA	NA	NA	3	1
1	5	4	2.21951	102486	10	2	21	37260.1	44143.9	1	136	8.8	2.5	5.5	348	46	1.19	216	5.59	NA	NA	NA	NA	2	34.2	2	2	9	9	9	9	9	240	NA	2	1	2	3	1	5.6	NA	NA	NA	NA	NA	3	1
1	2	2	0.73	102488	10	1	29	22672	23874	1	137	8.4	2.7	4.8	361	53	1.37	139	3.59	NA	NA	NA	NA	1	28.5	2	2	9	9	9	9	9	180	NA	2	0	0	0	0	5.4	NA	NA	NA	NA	NA	3	1
1	3	5	5	102489	10	1	73	72244.9	81340.1	1	138	7	2.2	3.6	258	60	1.55	197	5.09	65	0.734	124	3.207	1	31.2	2	3	9	9	9	9	9	720	NA	1	0	1	1	0	6.5	223518	132	7.33	12.14	72.84	3	1
1	5	5	2.22	102490	10	2	71	18408.9	19861	1	136	6.7	2.5	3.4	316	60	1.55	225	5.82	134	1.513	138	3.569	1	25.7	1	2	9	9	9	9	9	240	NA	2	0	3	3	1	5.9	35450.3	108	6	5.23	31.38	3	1
1	4	4	5	102492	10	1	31	20111.2	21789.7	1	144	8.2	2.2	5.3	170	67	1.73	164	4.24	147	1.66	68	1.758	1	30.2	2	2	9	9	9	9	9	360	NA	1	0	1	1	0	5.3	43105.5	90	5	16.52	99.12	3	1
1	3	2	2.13	102493	10	1	79	9227.49	10114.2	2	141	4.5	1.2	2.6	176	31	0.8	117	3.03	NA	NA	NA	NA	1	34	1	1	9	9	9	9	9	180	NA	2	1	0	1	0	6.7	NA	NA	NA	NA	NA	1	1
1	3	3	5	102494	10	1	76	57005.2	60744.2	1	138	4.4	1.6	2.1	159	46	1.19	149	3.85	88	0.994	85	2.198	1	26.6	2	2	9	9	9	9	9	360	NA	2	0	1	1	0	5.3	166922	105	5.83	6.74	40.44	3	1
1	3	4	1.49	102495	10	1	33	29298.3	30684.1	1	145	10.5	3	6.6	185	48	1.24	159	4.11	NA	NA	NA	NA	1	25.3	2	2	9	9	9	9	9	180	NA	1	0	1	1	0	5.7	NA	NA	NA	NA	NA	3	1
1	3	3	3.04	102497	10	1	75	36820.3	48733	1	142	13.6	3.9	7.7	535	35	0.91	153	3.96	83	0.937	101	2.612	1	26.4	1	2	9	9	9	9	9	240	NA	1	0	2	2	0	5.5	135741	106	5.88	4.84	29.04	3	1
1	3	4	1.67	102501	10	1	45	25356.4	25811.1	2	141	6.1	1.8	3.6	217	28	0.72	143	3.7	123	1.389	90	2.327	1	36.6	2	2	9	9	9	9	9	240	NA	1	0	0	0	0	6.1	51868	126	6.99	15.16	90.96	3	1
1	3	4	1.24	102504	10	2	80	19955.2	22382.1	1	147	8	1.8	5	226	57	1.47	234	6.05	NA	NA	NA	NA	1	20.1	1	2	9	9	9	9	9	180	NA	2	0	1	1	0	5.3	NA	NA	NA	NA	NA	3	1
1	1	2	2.31	102505	10	1	38	23540.9	25208.9	2	147	7.5	2.6	4.3	278	37	0.96	229	5.92	NA	NA	NA	NA	1	32.3	2	2	9	9	9	9	9	180	NA	2	0	0	0	0	5.8	NA	NA	NA	NA	NA	3	1
1	2	1	0.0131079	102506	10	2	51	17150	16785.3	1	148	8.3	2.4	5.4	214	44	1.14	179	4.63	109	1.231	113	2.922	1	27.7	2	2	9	9	9	9	9	240	NA	2	0	0	0	0	6.2	37311.7	111	6.16	10.3	61.8	3	1
1	1	3	4.21661	102507	10	1	24	47043	63590.4	2	148	8.8	2.8	5	311	57	1.47	158	4.09	122	1.377	77	1.991	1	29.24	2	2	9	9	9	9	9	240	NA	1	0	0	0	0	5.4	136189	95	5.27	6.25	37.5	3	1
1	4	2	1.41988	102508	10	2	68	11765.6	11388.5	2	146	6.3	2.8	2.5	229	48	1.24	180	4.65	128	1.445	106	2.741	1	29.5	1	1	9	9	9	9	9	480	NA	1	1	3	4	1	6.2	27199.1	103	5.72	21.72	130.32	3	1
1	1	1	1.45	102509	10	1	62	6286.76	6336.93	2	136	5.7	1.5	3.6	196	60	1.55	226	5.84	NA	NA	NA	NA	1	19.5	2	2	9	9	9	9	9	120	NA	2	0	1	1	0	14.3	NA	NA	NA	NA	NA	3	1
1	3	4	1.02	102512	10	2	59	36063.6	35090	1	140	5.1	2	2.5	232	63	1.63	220	5.69	NA	NA	NA	NA	1	31	1	2	9	9	9	9	9	480	NA	1	0	3	3	1	5.6	NA	NA	NA	NA	NA	3	1
1	5	1	1.6	102514	10	1	33	34635.3	35627	1	135	6.6	1.9	3.8	326	41	1.06	188	4.86	NA	NA	NA	NA	1	31.2	2	2	9	9	9	9	9	180	NA	2	0	0	0	0	5.7	NA	NA	NA	NA	NA	3	1
1	3	4	0.56	102515	10	1	56	65405	75797.7	2	134	5.8	1.6	3.7	161	47	1.22	182	4.71	NA	NA	NA	NA	1	24.9	2	2	9	9	9	9	9	360	NA	1	0	2	2	0	4.9	NA	NA	NA	NA	NA	3	1
1	3	4	1.15	102516	10	1	46	45728.4	52214.9	1	146	8.4	2.1	5.2	240	44	1.14	215	5.56	NA	NA	NA	NA	1	40.2	2	2	9	9	9	9	9	480	NA	2	0	1	1	0	5.5	NA	NA	NA	NA	NA	3	1
1	1	2	1.53378	102518	10	2	44	24140	25257.7	1	148	9.9	3.2	5.7	383	60	1.55	212	5.48	NA	NA	NA	NA	2	39.1	2	2	9	9	9	9	9	360	2	2	0	3	3	1	5.6	NA	NA	NA	NA	NA	3	1
1	2	5	5	102520	10	1	63	10979.7	10699.8	1	140	8.2	1.8	5.4	248	43	1.11	182	4.71	252	2.845	89	2.302	1	31.1	2	2	9	9	9	9	9	300	NA	1	0	1	1	0	6.3	27988.5	110	6.11	8.47	50.82	3	1
1	1	2	0.05	102522	10	1	60	6626.46	6898.04	1	137	7.3	2.1	4.2	271	41	1.06	165	4.27	131	1.479	98	2.534	1	28.7	1	1	9	9	9	9	9	40	NA	1	0	1	1	0	8	15731.6	173	9.6	6.94	41.64	0	1
1	1	1	1.52	102524	10	1	63	10435.2	10624.5	1	135	4.7	1.4	2.4	226	37	0.96	182	4.71	165	1.863	112	2.896	1	28.7	2	2	9	9	9	9	9	720	NA	1	1	2	3	1	5.6	27791.5	105	5.83	8.13	48.78	3	1
1	4	4	3.03	102526	10	1	42	16117.2	18694.3	1	147	7.2	1.4	5.1	197	63	1.63	191	4.94	72	0.813	114	2.948	1	38.6	1	2	9	9	9	9	9	300	NA	2	0	1	1	0	5.5	56027.3	97	5.38	5.1	30.6	3	1
1	3	3	1.49	102528	10	1	64	25713.4	26569.9	2	141	12.7	2.6	8.9	333	54	1.4	245	6.34	NA	NA	NA	NA	1	28.5	1	2	9	9	9	9	9	180	NA	1	0	3	3	1	6	NA	NA	NA	NA	NA	3	1
1	4	4	1.73	102532	10	2	34	15984.5	16550	1	140	5.1	2.2	2.4	241	63	1.63	169	4.37	NA	NA	NA	NA	1	31.9	2	2	9	9	9	9	9	300	2	2	0	0	0	0	5.3	NA	NA	NA	NA	NA	3	1
1	1	1	2.41105	102533	10	1	55	29698.1	30329.6	2	141	8.9	1.9	5.8	196	48	1.24	171	4.42	194	2.19	84	2.172	1	38.9	1	1	9	9	9	9	9	180	NA	1	0	1	1	0	6.4	64374.9	131	7.27	95.59	573.54	2	1
1	5	2	0.49	102541	10	1	26	72225.1	85412.6	1	146	9.2	3.2	4.7	225	32	0.83	148	3.83	NA	NA	NA	NA	1	22.5	2	2	9	9	9	9	9	720	NA	1	0	0	0	0	5.2	NA	NA	NA	NA	NA	3	1
1	3	2	1.46	102544	10	1	80	11509	13850	2	142	6.3	1.6	4.1	138	33	0.85	121	3.13	111	1.253	66	1.707	1	30	2	2	9	9	9	9	9	240	NA	1	0	3	3	1	5.8	41892.9	123	6.83	5.97	35.82	3	1
1	5	5	1.2	102548	10	2	28	39901.2	40350.5	1	141	6.9	2.2	4	356	49	1.27	177	4.58	139	1.569	100	2.586	1	32.8	2	2	9	9	9	9	9	240	NA	2	0	0	0	0	5.2	80477	106	5.88	7.39	44.34	3	1
1	4	4	0	102551	10	2	58	12463.2	12660.3	1	145	7.7	1.7	4.8	190	50	1.29	217	5.61	84	0.948	150	3.879	1	44	1	2	9	9	9	9	9	240	NA	1	3	3	6	1	5.9	32559.3	100	5.55	7.73	46.38	3	1
1	5	5	4.98	102553	10	1	50	15018.7	15368.3	1	135	6.4	2.9	2.8	297	66	1.71	161	4.16	108	1.219	73	1.888	1	26.3	2	3	9	9	9	9	9	480	NA	2	0	2	2	0	6	35652.9	119	6.61	7.1	42.6	3	1
1	2	4	1.47	102556	10	1	50	23282.6	22960.2	1	140	7.7	1.9	4.8	149	48	1.24	190	4.91	NA	NA	NA	NA	1	33.1	2	2	9	9	9	9	9	540	NA	1	0	3	3	1	5.6	NA	NA	NA	NA	NA	3	1
1	1	1	-0.463872	102559	10	1	53	24508.6	24754.4	2	136	5.3	2.2	2.7	192	41	1.06	189	4.89	206	2.326	107	2.767	1	29.2	2	1	9	9	9	9	9	120	NA	2	0	1	1	0	7.7	53044.6	166	9.21	9.26	55.56	3	1
1	5	4	1.79	102560	10	1	33	35864	36588.4	2	141	6.6	0.8	5.2	208	41	1.06	157	4.06	151	1.705	86	2.224	1	68.2	1	2	9	9	9	9	9	600	NA	2	2	0	2	0	5.9	0	124	6.88	39.34	236.04	3	1
1	2	4	0.41	102568	10	1	23	44563.3	45546.4	2	141	7.8	3.4	3.7	265	75	1.94	196	5.07	38	0.429	113	2.922	2	20	2	2	9	9	9	9	9	120	NA	2	0	0	0	0	5.4	97544.7	99	5.5	4.61	27.66	3	1
1	4	5	5	102573	10	1	54	26240.4	26337.7	2	147	4.7	1.6	2.5	173	44	1.14	113	2.92	49	0.553	59	1.526	1	30.5	1	1	9	9	9	9	9	720	NA	2	1	1	2	0	10.6	62902.4	163	9.05	55.53	333.18	1	1
1	1	1	0.58	102574	10	1	68	5073.34	5057.08	2	144	7.4	2.1	4.7	372	36	0.93	94	2.43	97	1.095	39	1.009	1	37.2	1	1	9	9	9	9	9	120	NA	1	0	1	1	0	8	10733.7	166	9.21	25.78	154.68	2	1
1	4	5	5	102576	10	1	60	11270	12042	1	141	5.6	1.9	3.2	201	60	1.55	191	4.94	NA	NA	NA	NA	1	28.2	1	3	9	9	9	9	9	480	NA	2	1	1	2	0	13.1	NA	NA	NA	NA	NA	3	1
1	4	5	2.81455	102578	10	1	70	6074.18	6353.19	1	144	NA	NA	NA	NA	NA	NA	NA	NA	NA	NA	NA	NA	1	30	2	1	9	9	9	9	9	300	NA	1	1	0	1	0	NA	0	NA	NA	NA	NA	3	1
1	3	4	5	102579	10	2	63	141539	148636	2	135	10	2.2	6.5	346	47	1.22	211	5.46	NA	NA	NA	NA	1	43	2	2	9	9	9	9	9	300	NA	2	3	3	6	1	6	NA	NA	NA	NA	NA	3	1
1	1	3	3.3387	102580	10	2	25	37343.4	38449	2	144	7	2.3	4.1	180	55	1.42	140	3.62	NA	NA	NA	NA	1	28.6	2	2	9	9	9	9	9	600	NA	2	0	2	2	0	5	NA	NA	NA	NA	NA	3	1
1	4	4	5	102581	10	1	50	21657.5	24870	1	144	8	2.5	4.6	196	48	1.24	191	4.94	45	0.508	134	3.465	1	21.7	2	2	9	9	9	9	9	480	NA	1	1	3	4	1	6.4	70099	99	5.5	3.87	23.22	3	1
1	1	1	2	102586	10	1	52	33479.3	36455.6	2	148	5.5	2	2.8	239	47	1.22	236	6.1	73	0.824	174	4.5	1	27.2	2	2	9	9	9	9	9	300	NA	1	0	0	0	0	5.3	67982.9	96	5.33	7.11	42.66	3	1
1	3	4	1.48	102588	10	2	68	34042.2	32932.2	1	140	8.1	2.4	4.7	178	62	1.6	207	5.35	NA	NA	NA	NA	1	29.9	1	2	9	9	9	9	9	600	NA	1	0	2	2	0	5.4	NA	NA	NA	NA	NA	3	1
1	4	2	0.6	102589	10	2	24	19560.6	21216.1	2	145	6.9	2	4.1	351	73	1.89	153	3.96	NA	NA	NA	NA	1	38.8	2	2	9	9	9	9	9	120	2	1	0	1	1	0	5.4	NA	NA	NA	NA	NA	3	1
1	3	4	4.45	102591	10	2	59	137560	139777	2	143	7.8	2.3	4.8	232	93	2.4	269	6.96	NA	NA	NA	NA	1	31.4	2	2	9	9	9	9	9	8	NA	2	0	0	0	0	5.3	NA	NA	NA	NA	NA	3	1
1	5	5	5	102593	10	1	39	24969.1	23734	1	137	6.1	1.7	3.7	238	50	1.29	205	5.3	NA	NA	NA	NA	1	22.7	2	2	9	9	9	9	9	180	NA	2	0	0	0	0	5.5	NA	NA	NA	NA	NA	3	1
1	3	2	3.04	102597	10	2	70	5927	8909.97	2	139	6.3	1.7	3.5	231	78	2.02	150	3.88	78	0.881	56	1.448	1	38.6	1	2	9	9	9	9	9	240	NA	2	3	2	5	1	5.5	21048.4	100	5.55	6.38	38.28	3	1
1	5	5	0.636343	102598	10	2	75	13579.9	14793.5	1	141	2.8	0.9	1.6	190	62	1.6	235	6.08	75	0.847	158	4.086	2	21	2	2	9	9	9	9	9	60	NA	2	1	2	3	1	5.9	26558.3	100	5.55	3.7	22.2	3	1
1	5	5	5	102600	10	1	34	17547.9	17147.1	1	142	4.2	2	1.7	193	64	1.66	200	5.17	NA	NA	NA	NA	1	27.9	2	2	9	9	9	9	9	180	NA	2	0	0	0	0	5	NA	NA	NA	NA	NA	3	1
1	4	4	1.85	102605	10	2	57	16809.5	21044.5	1	138	6.6	2.3	3.8	254	121	3.13	313	8.09	91	1.027	174	4.5	1	34.7	2	1	9	9	9	9	9	480	NA	1	0	0	0	0	11.1	47148.9	356	19.8	3.14	18.84	1	1
1	4	3	2.82	102606	10	1	65	9161.41	9686.75	1	141	4.4	1.3	2.5	207	76	1.97	187	4.84	24	0.271	106	2.741	1	20.6	2	2	9	9	9	9	9	30	NA	1	0	2	2	0	5.8	0	127	7.05	13.82	82.92	3	1
1	3	3	1.41	102609	10	2	80	26620.1	27582.4	1	142	9.1	1.7	6.1	254	67	1.73	161	4.16	130	1.468	68	1.758	1	29	1	2	9	9	9	9	9	120	NA	2	2	1	3	1	5.7	67498.2	102	5.66	12.49	74.94	3	1
1	3	3	2	102611	10	1	64	46420.4	44927.6	2	135	7.5	1.5	4.8	127	33	0.85	122	3.15	NA	NA	NA	NA	1	29.9	1	1	9	9	9	9	9	360	NA	1	0	3	3	1	12.4	NA	NA	NA	NA	NA	1	1
1	3	3	1.21	102612	10	1	33	37456.8	37015.5	1	142	9	3.2	4.8	198	28	0.72	201	5.2	NA	NA	NA	NA	1	29.4	2	2	9	9	9	9	9	180	NA	1	0	0	0	0	5	NA	NA	NA	NA	NA	3	1
1	3	2	1.52	102615	10	1	79	14920.5	16649.6	2	135	7.3	1.8	4.7	161	70	1.81	110	2.84	NA	NA	NA	NA	1	21.6	1	2	9	9	9	9	9	480	NA	1	1	3	4	1	5.1	NA	NA	NA	NA	NA	3	1
1	3	4	4.41	102616	10	2	56	196327	192085	1	134	4.8	1.9	2.4	239	60	1.55	213	5.51	99	1.118	133	3.439	1	23.2	2	2	9	9	9	9	9	840	NA	2	1	1	2	0	5.6	427102	101	5.61	5.31	31.86	3	1
1	3	4	3.95	102617	10	2	63	112275	118521	2	143	7.4	2.3	4.2	305	41	1.06	215	5.56	164	1.852	141	3.646	1	33.5	1	2	9	9	9	9	9	180	NA	2	0	1	1	0	5.6	274507	113	6.27	17.49	104.94	3	1
1	1	1	0.64	102618	10	2	70	23031.2	24083.7	1	148	5.4	1.7	3.1	150	68	1.76	184	4.76	96	1.084	97	2.508	1	26.8	2	2	9	9	9	9	9	60	NA	2	1	3	4	1	5.6	46908.5	97	5.38	5.48	32.88	3	1
1	3	3	5	102619	10	2	61	266039	261074	1	139	8.1	3.3	3.5	241	35	0.91	197	5.09	NA	NA	NA	NA	1	34	1	1	9	9	9	9	9	240	NA	1	0	0	0	0	5.6	NA	NA	NA	NA	NA	2	1
1	5	5	2.22415	102620	10	1	48	15592.7	15875.3	2	138	7.8	2.3	4.5	248	39	1.01	236	6.1	171	1.931	163	4.215	1	28.6	2	2	9	9	9	9	9	600	NA	2	0	0	0	0	5.6	41030	101	5.61	11.14	66.84	3	1
1	4	2	1.18	102621	10	2	32	22034.6	23879.2	2	146	6.1	2.3	3.1	264	72	1.86	170	4.4	32	0.361	92	2.379	1	23.1	2	2	9	9	9	9	9	480	2	1	0	3	3	1	5.2	51981.4	88	4.88	3.21	19.26	3	1
1	3	4	1.82	102622	10	1	46	32142.1	32686.3	1	142	9.5	2.4	6.1	253	46	1.19	204	5.28	98	1.106	138	3.569	1	30.6	2	2	9	9	9	9	9	120	NA	1	0	1	1	0	5.5	68795.4	100	5.55	8.52	51.12	3	1
1	3	3	0.8	102623	10	1	66	25879.9	27265.5	2	144	11.2	3.4	6.4	256	51	1.32	189	4.89	NA	NA	NA	NA	1	28.4	2	2	9	9	9	9	9	180	NA	1	1	1	2	0	5.7	NA	NA	NA	NA	NA	3	1
1	4	3	3.18	102624	10	1	56	31671.4	32740.6	1	141	NA	NA	NA	NA	NA	NA	NA	NA	NA	NA	NA	NA	1	30.6	1	2	9	9	9	9	9	240	NA	2	0	3	3	1	NA	0	NA	NA	NA	NA	3	1
1	5	5	5	102625	10	1	33	21900.8	21028	1	141	5.2	2	2.6	239	50	1.29	298	7.71	NA	NA	NA	NA	1	33.7	1	2	9	9	9	9	9	480	NA	1	0	0	0	0	5.1	NA	NA	NA	NA	NA	3	1
1	1	4	1.74	102626	10	1	46	31020.2	32544.8	1	137	5.5	1.9	2.8	273	54	1.4	272	7.03	103	1.163	197	5.094	1	27	2	2	9	9	9	9	9	180	NA	2	0	0	0	0	5.2	60690	95	5.27	8.37	50.22	3	1
1	3	5	5	102628	10	2	69	254885	272499	2	147	6.4	1.6	4.2	296	66	1.71	216	5.59	NA	NA	NA	NA	1	29.3	1	2	9	9	9	9	9	9999	NA	1	0	1	1	0	5.6	NA	NA	NA	NA	NA	3	1
1	2	1	1.72	102629	10	2	73	32776.7	35201.2	2	134	6.7	1.5	3.5	308	70	1.81	179	4.63	58	0.655	97	2.508	1	25.1	1	2	9	9	9	9	9	300	NA	1	0	0	0	0	5.7	69640.6	86	4.77	5.45	32.7	3	1
1	4	4	4.93	102631	10	1	22	26895.2	33490.1	1	138	6.3	1.6	4.1	207	110	2.84	277	7.16	NA	NA	NA	NA	1	30.5	2	2	9	9	9	9	9	600	NA	2	0	0	0	0	5.3	NA	NA	NA	NA	NA	3	1
1	3	4	4.43	102634	10	1	80	23613.3	27533.5	1	144	6.8	2.3	3.3	204	48	1.24	208	5.38	192	2.168	122	3.155	1	31.7	2	2	9	9	9	9	9	600	NA	1	1	1	2	0	6.1	75660.7	109	6.05	13.11	78.66	3	1
1	4	5	3.55	102637	10	1	64	5806.53	6162.88	1	144	4.7	1.7	2.2	71	68	1.76	208	5.38	NA	NA	NA	NA	1	32.3	1	1	9	9	9	9	9	180	NA	2	1	3	4	1	6.4	NA	NA	NA	NA	NA	1	1
1	3	5	3.32	102638	10	2	26	129720	128054	1	143	10.5	3	6.5	260	64	1.66	174	4.5	NA	NA	NA	NA	1	22.3	2	2	9	9	9	9	9	240	NA	2	0	1	1	0	5.1	NA	NA	NA	NA	NA	3	1
1	3	3	0.96	102641	10	1	34	46952.9	54215.7	2	140	7.4	1.8	4.9	354	31	0.8	252	6.52	NA	NA	NA	NA	1	32.1	1	2	9	9	9	9	9	180	NA	2	0	2	2	0	5	NA	NA	NA	NA	NA	3	1
1	5	5	5	102642	10	2	44	26338.9	26959.5	2	138	9.1	2.8	5.4	391	42	1.09	198	5.12	97	1.095	137	3.543	1	28.3	2	3	9	9	9	9	9	420	2	2	0	0	0	0	7.3	63203.7	149	8.27	17.43	104.58	3	1
1	3	3	4.81	102644	10	1	53	138812	142549	2	139	6	1.9	3.3	213	41	1.06	208	5.38	156	1.761	136	3.517	1	29.6	2	2	9	9	9	9	9	720	NA	1	0	1	1	0	6	293316	112	6.22	8.76	52.56	3	1
1	4	4	1.69	102648	10	1	33	18809.4	20684.7	2	142	5.4	2.2	2.6	222	39	1.01	145	3.75	NA	NA	NA	NA	1	26.9	2	2	9	9	9	9	9	180	NA	2	0	1	1	0	5.9	NA	NA	NA	NA	NA	3	1
1	4	3	2.37867	102649	10	1	57	19224.5	18902.4	1	145	5.8	1.6	3.3	208	58	1.5	187	4.84	59	0.666	117	3.026	1	33.7	1	2	9	9	9	9	9	240	NA	1	0	1	1	0	5.6	47880.6	103	5.72	10.04	60.24	3	1
1	3	4	5	102650	10	2	66	52588.3	68180.8	2	139	8.4	3.1	4.1	269	48	1.24	180	4.65	NA	NA	NA	NA	1	36.3	1	2	9	9	9	9	9	600	NA	1	1	2	3	1	4.9	NA	NA	NA	NA	NA	3	1
1	3	5	5	102651	10	2	71	125884	131495	1	139	3.7	1.2	2	166	95	2.46	199	5.15	79	0.892	88	2.276	1	28.9	2	2	9	9	9	9	9	240	NA	2	3	1	4	1	5.1	384383	95	5.27	5.76	34.56	3	1
1	2	5	4.08	102653	10	2	25	89349.1	86149.6	2	134	8.2	1.8	5.7	258	56	1.45	136	3.52	42	0.474	72	1.862	1	21.1	2	2	9	9	9	9	9	600	NA	2	0	2	2	0	5.2	182823	100	5.55	10.92	65.52	3	1
1	3	4	4.41	102657	10	2	68	163282	163858	1	136	9.3	2.3	5	235	46	1.19	139	3.59	NA	NA	NA	NA	1	30	1	1	9	9	9	9	9	480	NA	2	1	2	3	1	5.7	NA	NA	NA	NA	NA	0	1
1	3	4	2.92	102661	10	2	59	250173	245536	1	135	7.4	3	3.5	237	46	1.19	184	4.76	NA	NA	NA	NA	1	48.1	1	2	9	9	9	9	9	780	NA	1	0	3	3	1	5.6	NA	NA	NA	NA	NA	3	1
1	5	2	2.79	102664	10	1	51	23648.8	26267.3	2	134	7.3	2.7	3.7	207	42	1.09	167	4.32	50	0.565	115	2.974	2	30.1	2	2	9	9	9	9	9	240	NA	2	0	1	1	0	6.3	61955.9	111	6.16	21.95	131.7	3	1
1	3	4	5	102665	10	1	80	12590.8	14114	1	137	11.7	2.7	2.1	116	42	1.09	117	3.03	NA	NA	NA	NA	1	23.2	1	3	9	9	9	9	9	300	NA	1	0	0	0	0	6.6	NA	NA	NA	NA	NA	3	1
1	3	5	2.89	102666	10	2	44	122245	121636	1	145	7.4	2	4.4	319	78	2.02	223	5.77	NA	NA	NA	NA	1	28.5	2	2	9	9	9	9	9	480	NA	2	0	0	0	0	5.2	NA	NA	NA	NA	NA	3	1
1	1	1	1.7	102667	10	1	50	23010.8	25235.5	2	136	9	2.9	4.8	176	27	0.7	298	7.71	NA	NA	NA	NA	1	29.7	2	2	9	9	9	9	9	60	NA	2	0	2	2	0	5.8	NA	NA	NA	NA	NA	3	1
1	3	4	0.66	102668	10	2	39	31253.8	30459.6	1	140	14.7	2.9	10.5	290	41	1.06	175	4.53	NA	NA	NA	NA	1	17.7	2	2	9	9	9	9	9	60	2	1	0	0	0	0	5.2	NA	NA	NA	NA	NA	3	1
1	4	3	2.29589	102669	10	1	32	22663.3	22896.7	1	144	6.7	2.7	3.2	178	57	1.47	163	4.22	60	0.677	94	2.431	1	19.7	2	2	9	9	9	9	9	240	NA	1	0	1	1	0	5.9	45295.4	95	5.27	5.81	34.86	3	1
1	4	5	5	102672	10	2	21	38040.7	42355.3	1	141	8	2.1	5	258	54	1.4	176	4.55	NA	NA	NA	NA	1	21.9	2	2	9	9	9	9	9	300	NA	2	0	0	0	0	4.8	NA	NA	NA	NA	NA	3	1
1	3	4	2.46	102674	10	1	26	91886.5	99421.5	1	142	6.5	2	3.7	264	42	1.09	136	3.52	96	1.084	75	1.94	1	34	2	2	9	9	9	9	9	240	NA	1	0	1	1	0	5.4	199421	105	5.83	13.99	83.94	3	1
1	4	4	1.16	102675	10	1	22	53774.6	55226.7	1	143	5.5	1.5	3.5	185	75	1.94	135	3.49	NA	NA	NA	NA	1	22.3	2	2	9	9	9	9	9	180	NA	2	0	1	1	0	5.3	NA	NA	NA	NA	NA	3	1
1	5	3	5	102676	10	1	22	21959.9	21809.8	2	135	9.9	3.7	5	409	32	0.83	122	3.15	142	1.603	62	1.603	1	24	2	2	9	9	9	9	9	720	NA	2	0	1	1	0	5.3	43145.4	92	5.11	15.91	95.46	3	1
1	3	1	1.54	102677	10	1	60	24250	24796.5	1	142	6	1.8	3.6	287	40	1.03	153	3.96	NA	NA	NA	NA	1	24.2	9	1	9	9	9	9	9	540	NA	1	0	2	2	0	5.6	NA	NA	NA	NA	NA	3	1
1	3	4	3.61	102679	10	1	80	8802.45	10522.6	2	141	6.8	3.1	3	186	41	1.06	222	5.74	NA	NA	NA	NA	1	29.3	1	2	9	9	9	9	9	180	NA	1	0	0	0	0	5.9	NA	NA	NA	NA	NA	3	1
1	3	3	1.73	102680	10	1	80	18340.2	20075.4	2	146	4.5	1.2	2.6	129	58	1.5	150	3.88	50	0.565	82	2.121	1	22.8	2	2	9	9	9	9	9	360	NA	2	1	0	1	0	5.6	60723.4	80	4.44	5.38	32.28	3	1
1	1	1	1	102683	10	1	65	5738.47	5720.08	1	135	6.9	1.2	4.9	192	40	1.03	172	4.45	NA	NA	NA	NA	1	32.3	1	1	9	9	9	9	9	240	NA	2	1	1	2	0	6.6	NA	NA	NA	NA	NA	3	1
1	5	5	4.84251	102684	10	1	34	16113.5	18967.6	2	138	7.5	2.2	4.4	266	33	0.85	205	5.3	NA	NA	NA	NA	1	29.24	2	2	9	9	9	9	9	600	NA	2	0	0	0	0	6	NA	NA	NA	NA	NA	3	1
1	3	4	0.52	102685	10	1	39	24098.8	24113.4	2	139	6.3	1.6	3.9	236	45	1.16	228	5.9	253	2.856	132	3.414	1	34.2	2	2	9	9	9	9	9	300	NA	1	0	1	1	0	5.6	52523.4	120	6.66	10.04	60.24	3	1
1	3	4	0.8	102686	10	2	51	35511.1	35814.4	2	142	7.3	2.2	4.4	314	54	1.4	181	4.68	NA	NA	NA	NA	1	28.9	2	2	9	9	9	9	9	60	NA	2	1	1	2	0	6.7	NA	NA	NA	NA	NA	3	1
1	4	4	2.24	102687	10	2	64	6426.31	6199.66	1	147	4.7	2.3	1.9	320	73	1.89	257	6.65	NA	NA	NA	NA	1	26.3	2	2	9	9	9	9	9	120	NA	2	1	1	2	0	6.2	NA	NA	NA	NA	NA	3	1
1	3	4	0.86	102688	10	2	53	27136.6	26294.4	1	142	7.5	2	4.6	301	60	1.55	216	5.59	159	1.795	124	3.207	1	28	1	2	9	9	9	9	9	300	NA	2	0	1	1	0	5.9	61036	101	5.61	13.2	79.2	3	1
1	3	4	1.2	102689	10	1	24	40412.3	43563.9	2	141	4.7	1.4	2.9	263	48	1.24	143	3.7	22	0.248	91	2.353	1	16.3	2	2	9	9	9	9	9	360	NA	1	0	0	0	0	5.4	99385.2	108	6	2.19	13.14	3	1
1	3	4	1.32	102694	10	2	55	55768.2	60615.4	1	138	4.6	1.6	2.7	191	70	1.81	150	3.88	NA	NA	NA	NA	1	33.4	2	2	9	9	9	9	9	300	NA	2	0	0	0	0	5.7	NA	NA	NA	NA	NA	3	1
1	4	4	3.62	102696	10	1	67	17066.8	18520.6	1	136	8.3	4.2	3.4	255	44	1.14	365	9.44	NA	NA	NA	NA	1	31.2	1	1	9	9	9	9	9	240	NA	1	2	1	3	1	7.6	NA	NA	NA	NA	NA	1	1
1	4	3	5	102697	10	1	75	9513.62	9072.7	1	141	3.4	1.3	1.6	150	63	1.63	181	4.68	33	0.373	111	2.87	1	22.5	1	3	9	9	9	9	9	600	NA	1	0	1	1	0	6	19288.8	104	5.77	4.48	26.88	3	1
1	3	3	3.05	102701	10	2	61	385797	378203	2	145	6.3	1.5	4.1	171	60	1.55	155	4.01	52	0.587	85	2.198	1	23.6	2	2	9	9	9	9	9	540	NA	2	0	1	1	0	5.7	886543	104	5.77	6.2	37.2	3	1
1	3	4	1.97	102702	10	1	75	47589.9	53307.5	1	147	6	1	4.2	190	43	1.11	127	3.28	113	1.276	61	1.577	1	30.8	1	1	9	9	9	9	9	360	NA	1	0	3	3	1	7.3	113542	164	9.1	13.89	83.34	1	1
1	3	4	2.67	102704	10	2	52	86291.5	103433	2	139	8.6	1.8	6	221	58	1.5	160	4.14	NA	NA	NA	NA	1	36.9	2	1	9	9	9	9	9	60	NA	2	0	0	0	0	8.4	NA	NA	NA	NA	NA	1	1
1	5	5	4.78	102706	10	1	40	17917.2	19243.8	2	138	5.1	2.5	2.1	171	38	0.98	237	6.13	224	2.529	154	3.982	2	24.1	1	3	9	9	9	9	9	300	NA	1	0	0	0	0	5.6	49735.9	101	5.61	11.71	70.26	3	1
1	3	3	0.61	102707	10	1	27	67311.6	71118.6	1	142	NA	NA	NA	NA	NA	NA	NA	NA	NA	NA	NA	NA	1	36.9	1	2	9	9	9	9	9	60	NA	1	0	1	1	0	NA	0	NA	NA	NA	NA	3	1
1	3	4	2.43	102708	10	1	80	15906.1	17101.7	2	139	8.9	1.8	5.8	173	53	1.37	126	3.26	122	1.377	49	1.267	2	28.1	2	1	9	9	9	9	9	240	NA	2	0	2	2	0	6.8	36922.2	133	7.38	12.94	77.64	0	1
1	3	4	0.48	102710	10	2	73	17160.7	23979.9	2	139	12	3.8	7.1	263	67	1.73	255	6.59	NA	NA	NA	NA	1	33.2	1	2	9	9	9	9	9	480	NA	1	3	0	3	1	5.4	NA	NA	NA	NA	NA	3	1
1	4	4	0.37	102713	10	2	23	20179.6	21932.3	1	147	3.9	1.5	1.5	293	58	1.5	128	3.31	56	0.632	59	1.526	1	23.6	2	2	9	9	9	9	9	300	2	1	0	3	3	1	5.2	55647.3	100	5.55	13.07	78.42	3	1
1	1	2	1.49	102718	10	1	20	22002.4	22835.7	2	136	8.4	1.8	5.6	248	37	0.96	215	5.56	245	2.766	129	3.336	1	32.7	1	2	9	9	9	9	9	180	NA	2	0	0	0	0	5.5	50201.4	106	5.88	16.27	97.62	3	1
1	3	4	5	102720	10	1	59	130825	138655	1	142	4.2	1.5	1.6	108	66	1.71	164	4.24	NA	NA	NA	NA	1	29.7	1	1	9	9	9	9	9	360	NA	2	0	1	1	0	6.1	NA	NA	NA	NA	NA	0	1
1	2	2	0.59	102721	10	2	53	26119.6	28303.6	2	134	5.6	2.5	2.6	204	74	1.91	237	6.13	75	0.847	148	3.827	2	28	2	2	9	9	9	9	9	60	NA	2	0	2	2	0	5.4	62915.6	101	5.61	6.41	38.46	3	1
1	1	1	0.58	102722	10	2	62	5238.9	5175.58	2	142	6.1	1.8	3.9	208	69	1.78	179	4.63	134	1.513	83	2.146	1	28.7	1	1	9	9	9	9	9	180	NA	2	0	1	1	0	6.7	10985.2	121	6.72	6.3	37.8	3	1
1	5	3	0.8	102723	10	2	63	12743.4	13532.6	1	148	6.9	2	4.3	252	94	2.43	178	4.6	NA	NA	NA	NA	1	31.4	1	1	9	9	9	9	9	30	NA	1	3	3	6	1	5.8	NA	NA	NA	NA	NA	3	1
1	1	2	2.47	102724	10	1	43	24113.3	24900.2	2	147	7.3	2.6	3.8	362	38	0.98	189	4.89	101	1.14	131	3.388	1	31	1	2	9	9	9	9	9	120	NA	1	0	1	1	0	6.3	50677.2	125	6.94	20.52	123.12	3	1
1	4	3	0.94	102726	10	1	62	7042.25	7446.07	1	144	8.3	2.1	5.2	139	34	0.88	166	4.29	92	1.039	114	2.948	1	31.6	2	2	9	9	9	9	9	420	NA	1	3	1	4	1	4.9	14701.4	106	5.88	9.64	57.84	3	1
1	3	4	1.29	102729	10	2	61	55034.3	71352	2	139	4.3	0.8	3	225	66	1.71	153	3.96	134	1.513	60	1.552	1	20.8	1	2	9	9	9	9	9	300	NA	2	0	2	2	0	4.7	208574	100	5.55	4.46	26.76	3	1
1	5	4	1.92	102730	10	1	54	9985.94	10346.8	2	148	6.9	2.8	3.4	189	58	1.5	261	6.75	NA	NA	NA	NA	1	32.6	2	1	9	9	9	9	9	120	NA	1	3	2	5	1	10.9	NA	NA	NA	NA	NA	1	1
1	3	5	1.85	102732	10	1	70	9598.01	10484.1	2	147	7.9	1.9	5.1	168	37	0.96	141	3.65	NA	NA	NA	NA	1	29.4	1	2	9	9	9	9	9	480	NA	1	0	0	0	0	5.8	NA	NA	NA	NA	NA	3	1
1	4	1	1.08525	102733	10	1	61	9821.05	9912.51	2	146	4.4	1.9	2	175	38	0.98	227	5.87	217	2.45	146	3.776	1	28.9	1	1	9	9	9	9	9	720	NA	1	1	0	1	0	6.7	23674.1	145	8.05	7.72	46.32	3	1
1	3	4	1.92	102737	10	2	50	39409.3	39712.4	2	143	9.9	2.6	6.3	299	66	1.71	205	5.3	NA	NA	NA	NA	1	29.9	1	2	9	9	9	9	9	120	NA	1	0	1	1	0	5.5	NA	NA	NA	NA	NA	3	1
1	1	3	0.83	102743	10	1	45	47282.5	55635	1	147	9.1	3.2	4.9	284	40	1.03	123	3.18	150	1.694	53	1.371	1	32.5	2	1	9	9	9	9	9	900	NA	1	0	0	0	0	11.4	125891	235	13	267.22	1603.32	1	1
1	3	3	2.29	102746	10	1	23	157206	179271	2	143	7.5	3.1	3.6	223	57	1.47	148	3.83	NA	NA	NA	NA	1	19.6	2	2	9	9	9	9	9	120	NA	1	0	1	1	0	5.2	NA	NA	NA	NA	NA	3	1
1	3	4	1.71	102747	10	2	57	30249.2	36501.6	1	138	6.5	3.1	2.6	172	71	1.84	219	5.66	49	0.553	138	3.569	1	24.3	1	2	9	9	9	9	9	240	NA	1	0	1	1	0	5.4	84729.7	97	5.38	3.86	23.16	3	1
1	5	4	3.50815	102750	10	1	50	20139.1	20866.9	1	137	8.2	3.1	4	189	40	1.03	219	5.66	NA	NA	NA	NA	1	31.7	1	1	9	9	9	9	9	480	NA	2	0	3	3	1	7.5	NA	NA	NA	NA	NA	2	1
1	3	5	3.65	102753	10	1	50	201600	208038	2	141	7.9	1.9	5.1	228	54	1.4	219	5.66	NA	NA	NA	NA	1	30.6	2	2	9	9	9	9	9	90	NA	2	0	0	0	0	5.4	NA	NA	NA	NA	NA	3	1
1	4	4	5	102754	10	1	50	25016.9	27066.9	2	138	8.5	2.4	5.3	221	70	1.81	219	5.66	NA	NA	NA	NA	1	31	1	2	9	9	9	9	9	540	NA	2	0	1	1	0	7.5	NA	NA	NA	NA	NA	3	1
1	3	3	1.81	102756	10	1	34	54255.7	53827.7	2	141	11.2	3.2	6.3	135	35	0.91	189	4.89	NA	NA	NA	NA	1	26.6	1	2	9	9	9	9	9	300	NA	1	0	1	1	0	5.7	NA	NA	NA	NA	NA	3	1
1	5	3	0.64	102758	10	2	46	18626.4	18930.1	1	138	8.2	3.1	4.2	262	79	2.04	238	6.15	NA	NA	NA	NA	1	23.1	2	2	9	9	9	9	9	180	NA	2	0	1	1	0	5.6	NA	NA	NA	NA	NA	3	1
1	3	4	5	102759	10	2	47	108180	108370	2	140	5.5	1.2	3.6	301	126	3.26	191	4.94	62	0.7	53	1.371	1	21.7	2	2	9	9	9	9	9	180	NA	2	0	0	0	0	5.4	240963	89	4.94	3.91	23.46	3	1
1	4	4	1.43	102761	10	1	25	29318.3	30441.3	2	146	5.5	2.4	2.4	196	57	1.47	224	5.79	47	0.531	158	4.086	1	26.2	2	2	9	9	9	9	9	600	NA	1	0	1	1	0	5.4	61907.7	97	5.38	6.51	39.06	3	1
1	3	3	0.49	102762	10	1	20	56525.3	59372.7	1	136	10	3.5	5.1	310	37	0.96	151	3.9	NA	NA	NA	NA	2	39.4	2	2	9	9	9	9	9	480	NA	2	0	0	0	0	5.6	NA	NA	NA	NA	NA	3	1
1	2	5	4.56	102763	10	1	62	17021.5	16699	2	140	8.5	3.8	4	213	38	0.98	230	5.95	NA	NA	NA	NA	1	29.1	2	2	9	9	9	9	9	120	NA	1	0	3	3	1	4.9	NA	NA	NA	NA	NA	3	1
1	5	2	0.88	102766	10	2	46	11700.1	11617.6	2	144	4.7	2	2.2	235	67	1.73	199	5.15	98	1.106	112	2.896	1	20.7	2	2	9	9	9	9	9	240	NA	2	0	1	1	0	5.2	27236.4	111	6.16	4.18	25.08	3	1
1	3	5	5	102768	10	1	49	293906	290562	1	139	7.1	2.3	4	248	44	1.14	226	5.84	NA	NA	NA	NA	1	32.1	2	2	9	9	9	9	9	600	NA	1	0	0	0	0	5.4	NA	NA	NA	NA	NA	3	1
1	1	4	4.25	102771	10	2	60	7192.92	7590.27	2	135	7.9	3.7	3.4	252	52	1.34	198	5.12	NA	NA	NA	NA	1	40.8	2	1	9	9	9	9	9	960	NA	2	1	1	2	0	7.4	NA	NA	NA	NA	NA	1	1
1	3	4	3.01638	102772	10	1	56	19832.9	21072.6	2	139	9.8	1.8	6.9	258	38	0.98	199	5.15	164	1.852	128	3.31	1	32.8	2	2	9	9	9	9	9	300	NA	2	0	3	3	1	5.4	42345.8	99	5.5	10.95	65.7	3	1
1	3	5	2.31	102773	10	2	63	109453	118085	2	138	4.7	0.9	2.9	238	71	1.84	185	4.78	NA	NA	NA	NA	2	18.8	2	2	9	9	9	9	9	90	NA	2	1	3	4	1	5.4	NA	NA	NA	NA	NA	3	1
1	3	3	0.61	102775	10	1	58	25247.7	27229.4	2	135	8.4	1.6	5.4	129	30	0.78	160	4.14	189	2.134	92	2.379	1	41	1	1	9	9	9	9	9	720	NA	1	0	1	1	0	10.7	63839.8	311	17.3	54.12	324.72	0	1
1	3	4	1.89	102776	10	1	35	69282.1	69066.8	1	145	8.8	2.7	4.8	271	41	1.06	249	6.44	NA	NA	NA	NA	1	29.3	2	2	9	9	9	9	9	60	NA	1	0	0	0	0	5.3	NA	NA	NA	NA	NA	3	1
1	3	3	0.82	102777	10	2	60	49889.7	50365	1	140	11.5	3.6	6.7	273	48	1.24	204	5.28	NA	NA	NA	NA	1	32.7	2	2	9	9	9	9	9	360	NA	1	0	1	1	0	5.6	NA	NA	NA	NA	NA	3	1
1	4	4	1.17	102778	10	2	67	4887.38	4942.37	2	145	11.9	3	7.7	299	51	1.32	162	4.19	NA	NA	NA	NA	1	84.4	1	1	9	9	9	9	9	960	NA	2	1	3	4	1	9.3	NA	NA	NA	NA	NA	1	1
1	3	4	5	102779	10	1	57	185020	202188	2	143	9.1	3.5	3.9	185	33	0.85	180	4.65	NA	NA	NA	NA	2	31.9	1	2	9	9	9	9	9	600	NA	2	0	2	2	0	5.2	NA	NA	NA	NA	NA	3	1
1	1	2	5	102781	10	1	24	10842.7	11572.5	2	135	6.7	2.3	3.9	197	29	0.75	124	3.21	175	1.976	60	1.552	1	23.8	2	2	9	9	9	9	9	600	NA	1	1	2	3	1	5.2	27122.2	82	4.55	5.15	30.9	3	1
1	3	4	5	102785	10	2	54	192968	185636	2	140	7.1	2.6	3.7	272	56	1.45	254	6.57	144	1.626	169	4.37	1	24.6	2	2	9	9	9	9	9	240	NA	2	0	0	0	0	5.3	412764	102	5.66	2.94	17.64	3	1
1	5	5	5	102786	10	2	46	11070.8	11395.9	1	147	7.4	3.1	3.6	226	43	1.11	211	5.46	NA	NA	NA	NA	1	23.6	2	1	9	9	9	9	9	60	NA	1	0	0	0	0	7.9	NA	NA	NA	NA	NA	1	1
1	1	1	1.19	102789	10	1	61	4987.43	5219.98	2	142	6.4	2.2	3.3	150	58	1.5	208	5.38	97	1.095	131	3.388	1	30.8	2	2	9	9	9	9	9	50	NA	1	1	1	2	0	5.8	13654.5	115	6.38	15.77	94.62	3	1
1	3	4	3.03	102790	10	1	47	178133	180873	2	142	5.6	2	3	152	49	1.27	180	4.65	231	2.608	85	2.198	1	28.6	1	2	9	9	9	9	9	600	NA	2	0	0	0	0	5.2	358495	102	5.66	8.01	48.06	3	1
1	4	3	0.99	102791	10	1	61	11169.8	11533.3	2	142	5.3	2.4	2.2	219	69	1.78	217	5.61	74	0.835	133	3.439	1	30	1	2	9	9	9	9	9	45	NA	1	0	2	2	0	5.6	24520.2	126	6.99	18.46	110.76	3	1
1	3	1	1.72	102792	10	1	61	25526.3	26101.6	1	142	10	2	6.6	181	37	0.96	221	5.72	NA	NA	NA	NA	1	29.8	1	2	9	9	9	9	9	360	NA	1	0	1	1	0	5.7	NA	NA	NA	NA	NA	3	1
1	3	4	2.06	102793	10	2	30	33303.9	34827.6	1	142	8	3.2	4.2	240	48	1.24	160	4.14	NA	NA	NA	NA	1	43.9	2	2	9	9	9	9	9	300	2	1	0	2	2	0	5.1	NA	NA	NA	NA	NA	3	1
1	2	3	1.52	102794	10	1	67	12401.2	12522.6	1	140	NA	NA	NA	NA	NA	NA	NA	NA	NA	NA	NA	NA	1	30.6	2	2	9	9	9	9	9	480	NA	1	1	1	2	0	NA	NA	NA	NA	NA	NA	3	1
1	4	4	-1.04392	102797	10	1	20	27589.4	28334.4	2	134	7.1	2.2	4	205	NA	NA	NA	NA	NA	NA	NA	NA	1	20	2	2	9	9	9	9	9	120	NA	2	0	1	1	0	5.1	NA	NA	NA	NA	NA	3	1
1	2	4	0.82	102798	10	2	57	33174.9	32982.3	2	138	8.1	2.8	4.3	291	47	1.22	153	3.96	NA	NA	NA	NA	1	32.6	1	2	9	9	9	9	9	360	NA	2	0	3	3	1	5.8	NA	NA	NA	NA	NA	3	1
1	3	2	5	102800	10	1	65	81844.1	91624.5	2	138	5.6	1.5	3.3	180	40	1.03	203	5.25	256	2.89	112	2.896	1	23.6	2	1	9	9	9	9	9	300	NA	1	0	2	2	0	7.2	244779	200	11.1	23.78	142.68	3	1
1	5	5	5	102802	10	1	25	26416.2	33100.4	1	148	7.3	3.2	3.2	188	57	1.47	182	4.71	39	0.44	117	3.026	1	22.6	2	3	9	9	9	9	9	720	NA	2	0	0	0	0	5.4	85545.9	102	5.66	8.1	48.6	3	1
1	4	2	1.08	102805	10	1	60	10150.4	9842.76	1	139	4.4	1.7	2	313	79	2.04	179	4.63	NA	NA	NA	NA	1	21.8	2	2	9	9	9	9	9	120	NA	1	0	1	1	0	6.1	NA	NA	NA	NA	NA	3	1
1	4	4	4.27	102807	10	1	79	9003.21	9119.11	1	138	8.8	2.5	5	158	38	0.98	156	4.03	NA	NA	NA	NA	1	39.2	1	1	9	9	9	9	9	840	NA	2	0	1	1	0	8.6	NA	NA	NA	NA	NA	1	1
1	4	2	1.84	102808	10	1	62	11733.7	12284	1	147	6.1	2	3.4	191	51	1.32	195	5.04	102	1.152	124	3.207	1	34.6	1	3	9	9	9	9	9	600	NA	1	3	2	5	1	5.7	26116.3	91	5.05	17.85	107.1	3	1
1	1	4	2.29389	102809	10	1	24	46909.6	49536.1	2	143	12.5	2.5	9	296	49	1.27	162	4.19	NA	NA	NA	NA	1	30.3	2	2	9	9	9	9	9	420	NA	2	0	0	0	0	5	NA	NA	NA	NA	NA	3	1
1	1	3	0.96	102811	10	2	41	25542.4	25608.2	2	135	8.7	2.5	5.5	229	65	1.68	151	3.9	NA	NA	NA	NA	1	24.3	2	2	9	9	9	9	9	240	2	2	0	1	1	0	5.1	NA	NA	NA	NA	NA	3	1
1	3	4	1.02	102815	10	1	80	6533.56	7323.93	1	142	41.9	37.5	3.5	115	39	1.01	99	2.56	NA	NA	NA	NA	1	18.7	2	2	9	9	9	9	9	180	NA	2	1	2	3	1	4.5	NA	NA	NA	NA	NA	3	1
1	2	3	1.96	102816	10	2	42	28604.1	30852	1	135	7.6	1.9	4.8	354	60	1.55	171	4.42	NA	NA	NA	NA	2	32.5	2	2	9	9	9	9	9	600	2	2	0	1	1	0	5.4	NA	NA	NA	NA	NA	3	1
1	3	3	4.81	102819	10	2	48	127788	157844	2	139	10.4	2.7	6.8	236	48	1.24	175	4.53	NA	NA	NA	NA	1	26.2	2	2	9	9	9	9	9	240	NA	1	0	0	0	0	5.5	NA	NA	NA	NA	NA	3	1
1	1	4	3.85	102820	10	2	57	13338	13073.9	2	140	7.4	2.9	3.8	233	83	2.15	289	7.47	NA	NA	NA	NA	1	26.7	1	2	9	9	9	9	9	120	NA	1	0	0	0	0	5.4	NA	NA	NA	NA	NA	3	1
1	4	4	2.22	102821	10	2	35	24658.2	25835.6	2	134	8.2	1.7	5.9	227	63	1.63	215	5.56	NA	NA	NA	NA	1	25.2	2	2	9	9	9	9	9	300	2	1	1	0	1	0	5.3	NA	NA	NA	NA	NA	3	1
1	2	4	1.46	102823	10	2	55	71881.6	80365.2	2	147	7.8	2.5	4.6	247	49	1.27	265	6.85	NA	NA	NA	NA	1	25	1	2	9	9	9	9	9	120	NA	1	0	0	0	0	6	NA	NA	NA	NA	NA	3	1
1	1	1	1.02091	102826	10	2	58	18761.7	18431.6	2	141	5.2	1.8	3.1	176	54	1.4	201	5.2	78	0.881	131	3.388	1	32.7	2	2	9	9	9	9	9	180	NA	2	1	0	1	0	5.7	40971.2	103	5.72	11.82	70.92	3	1
1	4	2	1.24187	102828	10	2	80	17228.9	17528	2	146	10.4	2.4	7	281	36	0.93	199	5.15	NA	NA	NA	NA	1	34.5	1	1	9	9	9	9	9	480	NA	2	2	1	3	1	8.2	NA	NA	NA	NA	NA	2	1
1	5	1	2.71	102831	10	2	51	13298.3	13803.8	1	143	8.7	3.2	4.6	239	49	1.27	278	7.19	NA	NA	NA	NA	2	27.5	2	2	9	9	9	9	9	240	NA	2	1	3	4	1	5.8	NA	NA	NA	NA	NA	3	1
1	3	3	0.65	102832	10	1	29	107981	122278	2	135	5.6	1.8	3.2	248	52	1.34	149	3.85	38	0.429	89	2.302	1	21.7	2	2	9	9	9	9	9	120	NA	1	0	0	0	0	5.1	0	100	5.55	3.23	19.38	3	1
1	4	3	0.1	102833	10	1	25	29641.5	29416.8	2	135	5.8	2.4	2.6	235	78	2.02	154	3.98	NA	NA	NA	NA	1	27.1	1	2	9	9	9	9	9	60	NA	1	0	1	1	0	5.8	0	NA	NA	NA	NA	3	1
1	4	3	4.25	102834	10	1	57	41448.7	43702.6	2	148	14.1	1	12.1	265	75	1.94	222	5.74	43	0.485	138	3.569	1	34	1	2	9	9	9	9	9	240	NA	1	0	3	3	1	6.2	0	126	6.99	42.44	254.64	3	1
1	1	2	1.45	102836	10	1	40	44003.7	48907.3	1	137	6.7	2.1	3.8	244	42	1.09	150	3.88	55	0.621	97	2.508	1	34.3	2	2	9	9	9	9	9	360	NA	1	1	0	1	0	7.4	91203.1	173	9.6	57.52	345.12	3	1
1	5	4	4.28	102838	10	1	41	23772.1	25010.7	2	138	4.6	1.6	2.5	184	41	1.06	139	3.59	99	1.118	78	2.017	1	31.6	2	1	9	9	9	9	9	30	NA	2	0	0	0	0	5.4	56034.8	101	5.61	12.9	77.4	0	1
1	2	9	2.31	102841	10	1	78	15238.2	16710.7	2	137	5.1	0.9	3.5	150	28	0.72	153	3.96	NA	NA	NA	NA	1	28.2	1	2	9	9	9	9	9	300	NA	2	1	1	2	0	5.2	NA	NA	NA	NA	NA	3	1
1	4	4	1.32	102845	10	1	63	7147.27	7620.63	2	145	6.3	0.9	4.6	133	35	0.91	81	2.09	104	1.174	25	0.647	1	21.8	1	2	9	9	9	9	9	420	NA	1	1	1	2	0	5.1	16201.7	87	4.83	7.77	46.62	3	1
1	3	3	3.86	102846	10	2	61	219378	235360	2	145	5	1.5	2.8	292	69	1.78	234	6.05	84	0.948	148	3.827	1	25.4	1	2	9	9	9	9	9	900	NA	2	0	0	0	0	5.9	551707	112	6.22	10.95	65.7	3	1
1	3	4	0.15	102847	10	2	30	30338.9	29572.6	2	139	5.6	1.5	3.4	223	42	1.09	140	3.62	58	0.655	86	2.224	1	25.9	1	2	9	9	9	9	9	360	2	2	0	1	1	0	5.1	68326.8	92	5.11	7.63	45.78	3	1
1	5	3	0.24	102849	10	1	29	33210.2	41803.1	2	136	8.8	2.4	5.5	275	54	1.4	225	5.82	NA	NA	NA	NA	1	23.8	2	2	9	9	9	9	9	240	NA	2	0	1	1	0	5.6	NA	NA	NA	NA	NA	3	1
1	2	5	5	102850	10	1	54	56063	61763.2	2	134	7.5	2.9	3.6	199	43	1.11	195	5.04	185	2.089	115	2.974	2	44.3	1	2	9	9	9	9	9	600	NA	2	0	0	0	0	5.5	125701	102	5.66	38.03	228.18	3	1
1	1	4	5	102851	10	1	58	42009	40904.6	2	135	6.6	2.5	3.3	236	58	1.5	225	5.82	NA	NA	NA	NA	1	31.5	2	2	9	9	9	9	9	240	NA	1	0	1	1	0	5.9	NA	NA	NA	NA	NA	3	1
1	3	1	0.75	102853	10	1	45	17568.6	17346.1	2	139	NA	NA	NA	NA	NA	NA	NA	NA	NA	NA	NA	NA	1	22.5	1	2	9	9	9	9	9	300	NA	1	0	3	3	1	NA	0	NA	NA	NA	NA	3	1
1	5	5	2.21105	102854	10	1	45	13356.9	13319	2	148	12.1	2.6	8.4	266	47	1.22	184	4.76	NA	NA	NA	NA	1	40.9	2	2	9	9	9	9	9	420	NA	2	0	2	2	0	6.4	NA	NA	NA	NA	NA	3	1
1	5	4	4.93	102855	10	1	61	9168.77	9374.38	2	148	7.7	1.9	4.6	236	49	1.27	186	4.81	117	1.321	114	2.948	1	26.5	2	1	9	9	9	9	9	300	NA	2	0	2	2	0	7.3	20577.4	173	9.6	12.63	75.78	3	1
1	5	4	2.3928	102858	10	1	36	22546.2	27165	2	140	7.7	2.5	4.3	313	37	0.96	216	5.59	177	1.998	144	3.724	2	34.2	2	2	9	9	9	9	9	60	NA	2	0	2	2	0	6.6	70206.3	184	10.2	82.9	497.4	3	1
1	5	5	5	102860	10	1	63	10470.8	10302.8	1	137	8.1	3.5	3.4	282	56	1.45	187	4.84	NA	NA	NA	NA	1	25.9	2	1	9	9	9	9	9	240	NA	2	0	3	3	1	7	NA	NA	NA	NA	NA	2	1
1	4	3	1.24	102861	10	2	41	71999.5	71692.3	1	136	7	2.3	3.6	311	42	1.09	138	3.57	NA	NA	NA	NA	1	57.7	2	2	9	9	9	9	9	180	2	2	0	1	1	0	5.7	NA	NA	NA	NA	NA	3	1
1	1	1	1.78	102863	10	2	61	8361.58	8859.17	2	148	9.1	3	5.1	438	43	1.11	121	3.13	NA	NA	NA	NA	1	38.1	1	2	9	9	9	9	9	240	NA	2	1	3	4	1	7.1	NA	NA	NA	NA	NA	3	1
1	3	5	5	102865	10	2	44	122245	121636	1	145	7.5	2.5	4.4	209	41	1.06	199	5.15	195	2.202	119	3.077	1	47	1	2	9	9	9	9	9	480	NA	1	0	2	2	0	6.6	267227	121	6.72	34.3	205.8	3	1
1	3	3	5	102866	10	2	73	120492	129217	2	145	7.5	1.7	5	250	58	1.5	159	4.11	132	1.49	75	1.94	1	30.8	1	1	9	9	9	9	9	240	NA	2	1	1	2	0	6.1	281970	128	7.11	12.24	73.44	2	1
1	3	4	0.99	102869	10	1	67	25461.9	26827	1	142	9.8	2	6.7	399	34	0.88	183	4.73	157	1.773	118	3.051	1	48.8	1	1	9	9	9	9	9	720	NA	1	0	2	2	0	6.4	62896.4	116	6.44	33.86	203.16	1	1
1	5	5	5	102870	10	2	51	14627.1	16356.7	1	137	5.4	2.2	2.6	295	61	1.58	197	5.09	NA	NA	NA	NA	2	26.4	1	2	9	9	9	9	9	120	NA	2	0	3	3	1	5.4	NA	NA	NA	NA	NA	3	1
1	4	5	2.86921	102872	10	2	44	38333.5	41690.4	1	143	NA	NA	NA	NA	NA	NA	NA	NA	NA	NA	NA	NA	1	26.6	2	2	9	9	9	9	9	420	2	2	0	0	0	0	NA	NA	NA	NA	NA	NA	3	1
1	4	3	2.13	102873	10	1	66	11323.6	11596.3	2	143	6.5	3.1	2.4	209	42	1.09	148	3.83	NA	NA	NA	NA	1	39	1	1	9	9	9	9	9	540	NA	1	0	1	1	0	7.8	NA	NA	NA	NA	NA	2	1
1	3	3	1.74	102875	10	1	61	19612.8	18617.5	1	139	6.5	2.4	3.4	182	40	1.03	238	6.15	197	2.224	159	4.112	1	25.6	1	1	9	9	9	9	9	600	NA	1	0	1	1	0	5.8	43649.1	137	7.6	15.23	91.38	3	1
1	2	5	5	102876	10	1	65	21532.4	21248.6	2	135	8	2.3	4.7	190	36	0.93	174	4.5	NA	NA	NA	NA	1	27.4	1	2	9	9	9	9	9	360	NA	2	0	1	1	0	5.8	NA	NA	NA	NA	NA	3	1
1	1	2	4.19	102878	10	1	61	7809.83	8348.97	2	135	8.3	2.2	5.2	262	40	1.03	101	2.61	155	1.75	30	0.776	1	34.8	1	1	9	9	9	9	9	360	NA	1	3	2	5	1	7.2	0	211	11.7	125.39	752.34	3	1
1	3	3	0.04	102879	10	1	21	86688.7	96784.5	2	139	6.1	1.9	3.5	161	38	0.98	138	3.57	NA	NA	NA	NA	2	42.5	2	2	9	9	9	9	9	300	NA	2	0	1	1	0	4.4	NA	NA	NA	NA	NA	3	1
1	5	5	5	102880	10	2	51	13786.9	17086.9	2	138	6.2	2.1	3.3	263	59	1.53	230	5.95	101	1.14	151	3.905	1	25.7	1	2	9	9	9	9	9	480	NA	2	0	0	0	0	5.5	35473.6	93	5.16	3	18	3	1
1	3	5	5	102883	10	1	80	27569.9	31959.2	1	138	9.7	2.6	5.9	205	42	1.09	152	3.93	NA	NA	NA	NA	1	30.4	2	3	9	9	9	9	9	600	NA	2	0	2	2	0	6.3	NA	NA	NA	NA	NA	3	1
1	1	3	2.49	102884	10	1	32	68767.6	83354.7	1	135	6.9	3.1	2.8	303	59	1.53	254	6.57	NA	NA	NA	NA	1	31.7	2	2	9	9	9	9	9	180	NA	1	0	0	0	0	5.4	NA	NA	NA	NA	NA	3	1
1	4	4	2.79	102885	10	2	37	20169	21269	2	145	9.3	2.4	5.9	294	60	1.55	175	4.53	45	0.508	106	2.741	1	30.1	2	2	9	9	9	9	9	300	2	2	0	1	1	0	5.4	0	88	4.88	11.63	69.78	3	1
1	5	5	5.01063	102886	10	2	50	24444.5	27705	2	134	10	2.5	6.5	373	49	1.27	210	5.43	NA	NA	NA	NA	1	30.2	1	1	9	9	9	9	9	660	NA	2	0	0	0	0	7.2	NA	NA	NA	NA	NA	1	1
1	4	4	2.57	102887	10	2	60	7808.42	7779.68	1	141	5.1	2.3	2.4	190	50	1.29	238	6.15	NA	NA	NA	NA	1	37.2	2	2	9	9	9	9	9	120	NA	2	0	0	0	0	5.5	NA	NA	NA	NA	NA	3	1
1	1	4	0.21	102889	10	1	47	31232.3	30572.2	2	140	8	2	5	198	46	1.19	172	4.45	102	1.152	106	2.741	1	31.6	2	2	9	9	9	9	9	360	NA	2	0	1	1	0	5.6	61735.6	108	6	6.8	40.8	3	1
1	4	4	5	102890	10	1	80	8567.1	9244.18	2	135	5.8	1.5	3.6	180	55	1.42	118	3.05	49	0.553	53	1.371	1	28.1	1	2	9	9	9	9	9	120	NA	1	0	3	3	1	4.4	19653.4	96	5.33	8.22	49.32	3	1
1	1	3	0.91	102892	10	2	42	27303.9	27521.7	1	135	12.3	3.7	6.8	451	35	0.91	214	5.53	NA	NA	NA	NA	1	43.5	2	2	9	9	9	9	9	120	2	1	2	3	5	1	5.9	NA	NA	NA	NA	NA	3	1
1	3	4	1.57	102893	10	2	44	80406.1	80576.9	1	145	10.5	2.4	7.2	188	47	1.22	192	4.97	143	1.614	116	3	1	27.2	2	2	9	9	9	9	9	240	NA	1	0	1	1	0	5.7	177023	96	5.33	7.84	47.04	3	1
1	4	4	2.39685	102895	10	1	43	17801.9	20351.3	1	146	6.6	2.4	3.2	236	40	1.03	167	4.32	76	0.858	112	2.896	1	35.6	1	1	9	9	9	9	9	210	NA	1	1	0	1	0	7.8	48605.2	164	9.1	14.95	89.7	0	1
1	3	4	1.68	102899	10	2	20	92973.6	92017.8	2	148	5.7	2.2	3.1	254	64	1.66	184	4.76	82	0.926	104	2.689	1	23.4	2	2	9	9	9	9	9	600	NA	2	0	1	1	0	5	212605	89	4.94	9.67	58.02	3	1
1	4	2	2.46	102901	10	1	66	15301.9	16068	1	144	4.7	1.6	2.4	208	44	1.14	284	7.34	88	0.994	222	5.741	1	36.5	1	3	9	9	9	9	9	240	NA	2	1	3	4	1	5.9	34161.2	121	6.72	18.61	111.66	3	1
1	4	3	4.59972	102903	10	2	20	42039.5	46481.7	1	145	11.8	2.7	8.1	347	NA	NA	NA	NA	NA	NA	NA	NA	2	26.7	2	2	9	9	9	9	9	420	NA	2	0	2	2	0	5.3	117935	95	5.27	NA	NA	3	1
1	3	5	3.04	102904	10	2	75	112088	117355	1	143	7.1	2.4	3.9	240	43	1.11	287	7.42	NA	NA	NA	NA	1	27.6	2	2	9	9	9	9	9	240	NA	2	2	1	3	1	6	NA	NA	NA	NA	NA	3	1
1	4	4	0.117679	102907	10	2	47	8709.06	9813.61	1	147	NA	NA	NA	NA	NA	NA	NA	NA	NA	NA	NA	NA	1	27.9	2	1	9	9	9	9	9	480	NA	2	2	1	3	1	NA	0	NA	NA	NA	NA	0	1
1	3	3	2.24	102908	10	1	51	37237.6	36706	1	145	6.9	2.6	3.6	223	41	1.06	205	5.3	183	2.066	127	3.284	1	24.7	2	3	9	9	9	9	9	180	NA	1	0	1	1	0	13.2	79303.6	451	25	3.49	20.94	3	1
1	3	4	1.73	102910	10	1	71	5442.6	7549.44	2	139	11	1.1	8.7	449	29	0.75	176	4.55	117	1.321	124	3.207	1	30.7	1	1	9	9	9	9	9	120	NA	2	0	3	3	1	7.1	0	172	9.55	17.14	102.84	1	1
1	5	3	1.17	102911	10	2	55	33095.1	32216.8	2	142	10.8	3.9	6.1	261	44	1.14	252	6.52	NA	NA	NA	NA	1	19.8	2	2	9	9	9	9	9	240	NA	1	0	1	1	0	5.8	NA	NA	NA	NA	NA	3	1
1	3	5	5	102913	10	2	39	173783	179357	1	139	7.1	2.7	3.4	421	63	1.63	164	4.24	NA	NA	NA	NA	1	38.2	2	2	9	9	9	9	9	480	NA	2	0	1	1	0	6.2	NA	NA	NA	NA	NA	3	1
1	5	4	5	102914	10	2	73	17752.6	20155.9	2	134	6.5	1.8	4.2	191	54	1.4	217	5.61	NA	NA	NA	NA	1	21.9	2	2	9	9	9	9	9	240	NA	2	0	0	0	0	5.4	NA	NA	NA	NA	NA	3	1
1	2	4	2.77	102916	10	1	66	7811.93	7537.75	1	137	8.2	1.8	4.7	175	55	1.42	140	3.62	159	1.795	53	1.371	1	27.8	1	3	9	9	9	9	9	180	NA	1	0	3	3	1	6.1	21518.9	105	5.83	12.55	75.3	3	1
1	4	5	3.81983	102917	10	2	61	23655.9	25728.2	1	141	11.8	1	10.5	196	82	2.12	237	6.13	NA	NA	NA	NA	1	24.6	2	2	9	9	9	9	9	480	NA	2	0	0	0	0	5.7	NA	NA	NA	NA	NA	3	1
1	3	3	2.04	102918	10	1	33	33839.9	34809.1	2	143	6.7	2.2	3.6	219	49	1.27	147	3.8	52	0.587	88	2.276	1	22.4	2	2	9	9	9	9	9	180	NA	1	0	1	1	0	5.2	79412.2	96	5.33	3.03	18.18	3	1
1	2	4	5	102920	10	2	62	26330.2	27655.1	1	137	6.1	1.9	3.4	258	66	1.71	223	5.77	101	1.14	137	3.543	1	28.7	1	2	9	9	9	9	9	240	NA	1	0	2	2	0	5.2	0	107	5.94	21.67	130.02	3	1
1	4	3	1.05	102922	10	1	31	37261.4	39386.2	1	137	NA	NA	NA	NA	NA	NA	NA	NA	NA	NA	NA	NA	1	20.8	1	2	9	9	9	9	9	480	NA	1	0	1	1	0	NA	0	NA	NA	NA	NA	3	1
1	3	3	0.95	102923	10	2	43	60209	66729.3	1	139	7.1	2.6	3.9	205	39	1.01	162	4.19	163	1.84	90	2.327	1	35.1	2	1	9	9	9	9	9	300	2	1	1	0	1	0	5.9	149239	123	6.83	29.24	175.44	0	1
1	3	4	1.74	102924	10	2	75	86565.9	90160.3	1	139	11.3	3.7	6.5	263	35	0.91	210	5.43	NA	NA	NA	NA	1	43.7	1	1	9	9	9	9	9	900	NA	1	2	2	4	1	6.7	NA	NA	NA	NA	NA	0	1
1	4	2	1.17042	102929	10	1	60	9953.79	9980.89	2	146	6.3	2	3.4	284	69	1.78	192	4.97	88	0.994	105	2.715	1	34.8	1	2	9	9	9	9	9	180	NA	2	0	3	3	1	5.9	21219.7	107	5.94	19.21	115.26	3	1
1	4	4	1.66	102933	10	2	24	19083.5	18753	1	144	5.3	2.1	2.7	248	93	2.4	149	3.85	NA	NA	NA	NA	1	18	2	2	9	9	9	9	9	300	NA	2	0	1	1	0	5.3	NA	NA	NA	NA	NA	3	1
1	4	3	2.89	102934	10	1	48	15283.2	15112	2	147	16.3	3	12.3	227	45	1.16	180	4.65	98	1.106	115	2.974	1	26.3	2	2	9	9	9	9	9	120	NA	1	0	1	1	0	5.2	42595.1	99	5.5	4.04	24.24	3	1
1	3	5	0.85	102935	10	2	27	151976	159564	1	139	NA	NA	NA	NA	NA	NA	NA	NA	NA	NA	NA	NA	1	23.6	1	2	9	9	9	9	9	720	NA	2	0	0	0	0	NA	0	NA	NA	NA	NA	3	1
1	1	4	4.31	102943	10	2	48	27858.1	29519.8	1	148	9.5	4.2	4.6	308	58	1.5	223	5.77	NA	NA	NA	NA	1	37.4	1	2	9	9	9	9	9	60	NA	2	1	1	2	0	5.7	NA	NA	NA	NA	NA	3	1
1	5	3	3.59	102944	10	1	55	19977.8	22162.9	2	136	7.6	2.7	3.8	265	50	1.29	214	5.53	NA	NA	NA	NA	1	29.6	1	2	9	9	9	9	9	600	NA	2	0	1	1	0	5.4	NA	NA	NA	NA	NA	3	1
1	4	5	4.28	102947	10	1	75	13379.7	13564	2	137	3.6	1.4	1.5	118	70	1.81	143	3.7	35	0.395	66	1.707	1	25.2	2	2	9	9	9	9	9	240	NA	1	0	0	0	0	5.8	32088.5	85	4.72	0.71	4.26	3	1
1	3	3	1.01	102949	10	1	33	29334.7	30287.2	2	139	9	2.7	5.3	254	73	1.89	201	5.2	NA	NA	NA	NA	2	23.7	2	2	9	9	9	9	9	60	NA	1	0	0	0	0	5.7	NA	NA	NA	NA	NA	3	1
1	5	3	0.95	102952	10	2	70	16896.3	18338.7	2	138	5.1	1.8	2.9	161	60	1.55	119	3.08	78	0.881	43	1.112	1	20	2	3	9	9	9	9	9	120	NA	2	0	0	0	0	7.4	32733	158	8.77	4.39	26.34	3	1
1	1	3	2.07299	102953	10	1	42	61630.4	63662	2	137	8.3	2.3	5	227	49	1.27	182	4.71	NA	NA	NA	NA	1	35.8	2	2	9	9	9	9	9	360	NA	1	1	0	1	0	5.9	NA	NA	NA	NA	NA	3	1
1	4	5	1.18	102954	10	2	41	17160.9	17694.8	1	144	5.1	2.2	2	145	54	1.4	172	4.45	49	0.553	108	2.793	2	26.1	2	2	9	9	9	9	9	600	2	2	1	1	2	0	5.2	50637.5	94	5.22	9.49	56.94	3	1
1	3	4	1.56	102956	10	1	38	38645.7	39426.3	1	142	9	2.6	5.3	159	34	0.88	163	4.22	269	3.037	75	1.94	1	36.1	1	2	9	9	9	9	9	720	NA	1	0	1	1	0	5.4	92330.2	91	5.05	105.73	634.38	3	1
1	5	3	1.83	41475	5	2	62	59356.4	60045.8	1	60	8.5	1.7	6.3	366	47	1.22	179	4.63	NA	NA	NA	NA	2	58.04	1	2	1	2	1	1	2	720	NA	2	0	1	1	0	5.7	NA	NA	NA	NA	NA	3	1
1	3	3	1.5	41477	5	1	71	9935.27	10074.2	1	67	9.6	3.2	4.6	273	34	0.88	191	4.94	NA	NA	NA	NA	2	30.05	1	1	2	2	2	2	2	240	NA	1	0	1	1	0	9.5	NA	NA	NA	NA	NA	1	1
1	1	1	2.2	41479	5	1	52	8727.8	9234.06	1	70	5.1	2.4	2.3	176	47	1.22	188	4.86	99	1.118	121	3.129	1	27.56	2	2	2	2	2	2	2	180	NA	2	0	0	0	0	5.7	19983.6	113	6.273	9.6	57.6	3	1
1	4	3	1.63	41481	5	1	21	24342.5	24655.4	2	68	NA	NA	NA	NA	NA	NA	NA	NA	NA	NA	NA	NA	1	23.34	2	2	2	2	2	2	2	300	NA	2	0	0	0	0	NA	0	NA	NA	NA	NA	3	1
1	1	2	4.01	41482	5	1	64	9811.08	11602.2	2	65	9.4	2.1	6.6	239	43	1.11	158	4.09	NA	NA	NA	NA	1	33.64	1	2	2	2	2	2	2	180	NA	1	3	2	5	1	7	NA	NA	NA	NA	NA	3	1
1	4	4	1.14	41483	5	1	66	8058.69	7920.81	2	66	9.8	2.4	6.1	205	36	0.93	142	3.67	NA	NA	NA	NA	2	44.06	1	1	2	2	2	2	2	60	NA	2	0	3	3	1	6.5	NA	NA	NA	NA	NA	2	1
1	2	2	1.01	41485	5	2	30	19055.8	18849.7	2	71	8.8	2.1	5.8	465	35	0.91	188	4.86	172	1.942	119	3.077	2	25.99	2	2	2	2	2	2	2	120	2	2	1	1	2	0	5.5	43441.4	97	5.384	8.54	51.24	3	1
1	1	1	1.75	41486	5	2	61	5155.14	5436.24	1	73	5.6	2	2.8	295	37	0.96	194	5.02	233	2.631	110	2.845	2	31.21	1	2	2	2	2	2	2	480	NA	2	0	1	1	0	6.1	14923.8	123	6.828	21.17	127.02	3	1
1	5	5	5	41487	5	1	27	89655.5	89196.7	1	59	5.6	2.1	2.7	258	37	0.96	167	4.32	124	1.4	105	2.715	1	23.44	1	2	2	2	2	2	2	600	NA	2	0	0	0	0	5	212467	108	5.995	11.92	71.52	3	1
1	1	3	2.15	41489	5	2	40	25274.2	25651.3	1	66	8.1	2.8	4.7	330	62	1.6	188	4.86	101	1.14	106	2.741	1	36.59	2	2	2	2	2	2	2	480	2	2	0	0	0	0	5.4	62836.8	99	5.495	16.93	101.58	3	1
1	4	4	4.09	41490	5	2	66	10371.5	10026.3	1	63	6.1	2.6	3	253	90	2.33	225	5.82	NA	NA	NA	NA	1	27.69	2	2	2	2	2	2	2	60	NA	1	0	1	1	0	5.9	NA	NA	NA	NA	NA	3	1
1	3	1	1.02	41492	5	1	72	7782.35	8620.7	1	62	NA	NA	NA	NA	76	1.97	202	5.22	61	0.689	114	2.948	1	29.02	1	2	2	2	2	2	2	180	NA	2	0	0	0	0	5.3	24528.1	106	5.884	23.66	141.96	3	1
1	3	2	1.57	41493	5	2	77	50854.7	58059.1	2	60	5.7	1.8	3.1	303	73	1.89	234	6.05	NA	NA	NA	NA	2	19.96	2	2	2	2	2	2	2	360	NA	1	0	1	1	0	6.2	NA	NA	NA	NA	NA	3	1
1	1	3	1.3	41494	5	1	40	14685.4	14950.8	1	65	6.4	2.4	3.3	259	47	1.22	223	5.77	113	1.276	153	3.957	1	25.46	2	2	2	2	2	2	2	120	NA	1	0	0	0	0	5.9	30419.3	93	5.162	6.65	39.9	3	1
1	3	5	5	41495	5	1	61	64298	80217.5	2	66	9.3	2	6.1	213	47	1.22	168	4.34	152	1.716	91	2.353	1	25.53	2	3	2	2	2	2	2	180	NA	1	1	2	3	1	5.5	200134	110	6.106	10.12	60.72	3	1
1	1	1	0.59	41496	5	2	64	7480.95	7390.02	1	71	8.2	1.5	6	288	35	0.91	218	5.64	NA	NA	NA	NA	2	28.37	2	1	2	2	2	2	2	15	NA	2	2	3	5	1	5.1	NA	NA	NA	NA	NA	3	1
1	4	1	1.63	41498	5	1	68	7540.29	8475.05	1	72	6.2	1.7	3.9	281	47	1.22	149	3.85	71	0.802	88	2.276	2	28.16	1	2	2	2	2	2	2	60	NA	2	0	3	3	1	5.8	28043.7	111	6.162	6.16	36.96	3	1
1	3	1	4.6	41501	5	1	70	31035.5	31071.4	1	59	7.1	1.8	4.5	280	48	1.24	158	4.09	167	1.885	77	1.991	2	36.27	1	1	2	2	2	2	2	120	NA	1	0	0	0	0	6.3	62082.8	164	9.104	18.3	109.8	0	1
1	1	3	3.41	41502	5	1	29	27831.7	28575.7	2	71	7.7	2.5	4.3	249	39	1.01	165	4.27	89	1.005	108	2.793	1	29.13	2	2	2	2	2	2	2	180	NA	1	0	0	0	0	5.3	66054.3	93	5.162	10.43	62.58	3	1
1	3	5	3.29	41504	5	1	63	55320	54933.7	1	68	5.1	1.9	2.6	249	67	1.73	172	4.45	NA	NA	NA	NA	1	23.32	1	2	2	2	2	2	1	600	NA	1	0	1	1	0	5.2	NA	NA	NA	NA	NA	3	1
1	3	4	4.38	41506	5	1	77	30052.8	29781.7	1	60	4.9	0.8	3.3	205	55	1.42	200	5.17	131	1.479	119	3.077	1	29.24	1	2	2	2	2	2	1	720	NA	2	0	1	1	0	6	76495.5	112	6.217	7.5	45	3	1
1	2	4	1.14	41509	5	1	48	20950.8	22468.7	2	67	12.9	5.3	6.7	243	48	1.24	223	5.77	NA	NA	NA	NA	1	34.28	2	2	2	2	2	2	2	360	NA	1	0	3	3	1	7.8	NA	NA	NA	NA	NA	3	1
1	3	4	-0.0739098	41510	5	2	33	31803.3	32089.4	2	59	6.5	1.8	4.1	226	65	1.68	184	4.76	NA	NA	NA	NA	1	22.63	2	2	2	2	2	2	2	120	2	1	0	0	0	0	4.9	NA	NA	NA	NA	NA	3	1
1	1	5	5	41511	5	1	35	21807.7	22510.5	1	65	9.1	1.9	4.8	247	40	1.03	296	7.65	546	6.164	NA	NA	1	26.15	2	2	2	2	2	2	2	30	NA	1	0	0	0	0	10.9	52034.4	314	17.43	10.36	62.16	3	1
1	3	5	4.33	41514	5	1	70	30137	31072.5	2	63	6.8	1.6	4.3	263	55	1.42	125	3.23	NA	NA	NA	NA	1	29.65	1	1	2	2	2	1	2	9999	NA	1	0	1	1	0	6.8	NA	NA	NA	NA	NA	0	1
1	3	1	1.68	41516	5	2	74	31860.2	34106.1	1	61	5.1	1.7	2.7	162	36	0.93	210	5.43	514	5.803	NA	NA	1	36.95	1	1	2	2	2	2	2	720	NA	1	0	0	0	0	5.8	71053.6	422	23.425	39.87	239.22	3	1
1	3	5	5	41518	5	1	50	89486.2	89649.8	2	60	5.2	1.9	2.6	191	49	1.27	179	4.63	111	1.253	108	2.793	1	29.12	2	2	2	2	2	2	2	720	NA	2	0	0	0	0	5.2	219166	97	5.384	17.19	103.14	3	1
1	4	3	2.04	41519	5	1	70	10810.2	11057.8	1	68	8	1.2	5.3	222	58	1.5	169	4.37	108	1.219	89	2.302	1	28.35	1	1	2	2	2	2	1	300	NA	1	1	2	3	1	7.5	30169.8	156	8.66	6.72	40.32	3	1
1	3	4	1.21	41522	5	1	72	10561.9	10847.2	2	72	5.6	1.7	3.3	215	46	1.19	229	5.92	198	2.235	143	3.698	1	26.28	1	2	2	2	2	2	2	240	NA	2	0	1	1	0	5.9	22584.1	132	7.327	6.93	41.58	3	1
1	4	3	4.48	41523	5	1	28	39144.2	39647.3	2	65	9.4	2.2	6	272	30	0.78	254	6.57	NA	NA	NA	NA	2	31.23	1	2	2	2	2	2	2	240	NA	2	1	2	3	1	5.7	NA	NA	NA	NA	NA	3	1
1	3	5	2.19	41524	5	2	80	37116.2	42400.1	1	69	7.1	3	3	341	71	1.84	205	5.3	81	0.914	118	3.051	1	29.24	2	1	2	2	2	2	2	720	NA	1	0	0	0	0	6.3	0	106	5.884	10.56	63.36	0	1
1	4	3	2.84	41525	5	1	51	20000.3	19889.4	2	68	6.3	2.9	2.6	211	34	0.88	181	4.68	198	2.235	107	2.767	2	25.22	2	2	2	2	2	2	2	240	NA	1	0	1	1	0	4.7	62176.9	94	5.218	16.34	98.04	3	1
1	3	3	2.4	41526	5	2	64	66962.9	75587.6	2	67	6.1	2.6	2.7	149	34	0.88	170	4.4	NA	NA	NA	NA	1	25.84	2	2	2	2	2	2	2	540	NA	1	0	1	1	0	5.9	NA	NA	NA	NA	NA	3	1
1	3	3	0.82	41527	5	1	44	22505.4	22501.1	1	60	6.3	2.1	3.5	174	22	0.57	245	6.34	NA	NA	NA	NA	1	26.89	1	2	2	2	2	2	2	240	NA	2	1	1	2	0	5.4	NA	NA	NA	NA	NA	3	1
1	5	2	3.0991	41528	5	1	63	41184.3	41016.7	1	62	NA	NA	NA	NA	NA	NA	NA	NA	NA	NA	NA	NA	1	31.09	2	2	1	1	1	1	2	30	NA	1	0	2	2	0	NA	NA	NA	NA	NA	NA	3	1
1	2	2	1.81	41531	5	1	43	23869.6	24716.8	2	61	7.9	2.2	4.9	278	42	1.09	218	5.64	NA	NA	NA	NA	1	26.2	2	2	2	2	2	2	2	180	NA	2	0	0	0	0	5.8	NA	NA	NA	NA	NA	3	1
1	3	4	5	41536	5	2	44	119070	118218	2	60	6.1	1.7	3.6	361	48	1.24	230	5.95	107	1.208	161	4.163	1	28.83	1	2	2	2	2	2	2	600	2	2	0	2	2	0	5.2	232458	97	5.384	10.68	64.08	3	1
1	3	5	3.85	41539	5	1	37	65271.2	68695.3	2	68	6.3	2.2	3.3	274	51	1.32	243	6.28	126	1.423	167	4.319	1	24.13	2	2	2	2	2	2	2	300	NA	2	0	0	0	0	4.8	0	95	5.273	5.36	32.16	3	1
1	3	5	4.72	41541	5	2	43	97373.9	99236.8	2	63	8.2	3.7	3.6	446	49	1.27	182	4.71	77	0.869	118	3.051	1	35.7	1	2	2	2	2	2	2	480	2	2	0	1	1	0	5.5	195134	108	5.995	27.38	164.28	3	1
1	4	3	1.16	41542	5	2	60	10882.7	10520.6	1	59	8.4	2.4	5.1	349	63	1.63	185	4.78	137	1.547	95	2.457	2	32.83	1	1	2	2	2	2	2	240	NA	2	0	2	2	0	NA	26308.3	189	10.491	11.87	71.22	0	1
1	1	1	1.27	41545	5	2	40	20754.7	20510.4	2	70	12.3	4.2	7.3	277	49	1.27	221	5.72	NA	NA	NA	NA	1	28.36	1	2	2	2	2	2	2	60	2	1	0	1	1	0	5.9	NA	NA	NA	NA	NA	3	1
1	3	4	4.95	41546	5	2	45	105878	105858	1	69	8.5	2.1	5.3	269	50	1.29	158	4.09	NA	NA	NA	NA	2	30.81	2	2	2	2	2	2	2	240	NA	2	0	1	1	0	5.5	NA	NA	NA	NA	NA	3	1
1	3	4	4.24	41547	5	1	49	93473.6	93455.8	1	60	2.8	1.1	1.4	140	38	0.98	137	3.54	134	1.513	72	1.862	1	32.7	1	2	2	2	2	2	2	240	NA	2	0	3	3	1	4.1	228471	91	5.051	14.26	85.56	3	1
1	4	3	0.29	41549	5	2	61	17473.7	18849.1	2	65	6.1	1.6	3.9	340	56	1.45	191	4.94	112	1.264	113	2.922	1	35.01	1	2	2	2	2	2	2	360	NA	2	1	1	2	0	5.3	46873.1	99	5.495	10.95	65.7	3	1
1	1	3	0.47	41550	5	1	45	23869.6	23928.6	2	61	5.3	1.9	2.5	301	47	1.22	204	5.28	116	1.31	134	3.465	1	23.26	2	2	2	2	2	2	2	120	NA	1	0	2	2	0	5.3	65108.2	95	5.273	8.02	48.12	3	1
1	3	4	0.73	41552	5	1	54	24672.3	24717.4	2	60	6.8	0.7	5.8	310	36	0.93	178	4.6	NA	NA	NA	NA	1	21.34	2	2	2	2	2	2	2	1020	NA	1	0	3	3	1	5.7	NA	NA	NA	NA	NA	3	1
1	4	1	0.6	41555	5	2	78	15000.5	16204.3	1	71	6	2.7	2.6	298	63	1.63	247	6.39	NA	NA	NA	NA	1	37.82	2	2	2	2	2	2	2	480	NA	2	0	1	1	0	5.4	NA	NA	NA	NA	NA	3	1
1	3	2	1.24	41556	5	1	38	23077.5	23260.8	1	61	8.1	3.2	3.6	241	32	0.83	232	6	NA	NA	NA	NA	1	35.45	1	2	2	2	2	2	2	540	NA	1	0	0	0	0	6.4	NA	NA	NA	NA	NA	3	1
1	3	4	5	41562	5	1	50	101585	106265	2	66	7.9	3.7	3.4	204	37	0.96	272	7.03	NA	NA	NA	NA	1	36.8	2	2	2	2	2	2	2	540	NA	2	0	1	1	0	7.1	NA	NA	NA	NA	NA	3	1
1	3	3	1.46	41565	5	1	72	9471.57	9299.25	1	60	5.7	1.5	3.4	312	74	1.91	227	5.87	NA	NA	NA	NA	1	24.46	2	2	2	2	2	2	2	120	NA	1	0	3	3	1	5.6	NA	NA	NA	NA	NA	3	1
1	2	4	2.92	41567	5	1	51	12250.1	13450.1	1	68	10.4	2.5	6.1	246	32	0.83	199	5.15	429	4.843	NA	NA	1	25.47	2	2	2	2	2	2	2	360	NA	1	0	0	0	0	5.7	26396.9	97	5.384	6.39	38.34	3	1
1	3	1	0.76	41570	5	1	55	25211.3	27716.5	2	59	16.3	2.3	12.8	423	39	1.01	205	5.3	141	1.592	138	3.569	2	20.62	2	2	2	2	2	1	2	600	NA	1	0	3	3	1	6	86851.8	114	6.328	7.41	44.46	3	1
1	1	3	1.69	41573	5	2	32	19055.8	18849.7	2	71	7	1.8	4.7	343	45	1.16	214	5.53	NA	NA	NA	NA	2	23.94	2	2	2	2	2	2	2	30	2	2	0	2	2	0	5.4	NA	NA	NA	NA	NA	3	1
1	3	4	5	41574	5	1	57	126291	126522	2	63	7.2	1.7	4.6	336	44	1.14	273	7.06	200	2.258	189	4.888	1	25.16	2	2	2	2	2	2	2	240	NA	1	0	1	1	0	5.8	329965	105	5.829	17.66	105.96	3	1
1	1	1	3.43	41575	5	1	76	8022.26	8523.79	2	71	4.7	1.3	2.7	230	53	1.37	190	4.91	NA	NA	NA	NA	1	27.77	2	2	2	2	2	2	2	120	NA	1	0	1	1	0	5.5	NA	NA	NA	NA	NA	3	1
1	4	2	3	41576	5	1	68	7750.96	8711.84	2	67	6.8	1.6	4.4	183	63	1.63	206	5.33	NA	NA	NA	NA	1	34.2	2	1	2	2	2	2	2	240	NA	1	3	3	6	1	8.5	NA	NA	NA	NA	NA	2	1
1	3	5	5	41578	5	2	67	59356.4	60045.8	1	60	5.6	1.5	3.3	248	97	2.51	181	4.68	NA	NA	NA	NA	1	19.69	1	2	2	2	2	2	2	480	NA	2	2	1	3	1	4.8	NA	NA	NA	NA	NA	3	1
1	3	3	3	41579	5	2	71	55839.5	55349.1	2	60	4.4	2.1	1.8	198	83	2.15	268	6.93	150	1.694	155	4.008	1	19.12	2	2	2	2	2	2	2	180	NA	1	1	1	2	0	5.8	124034	109	6.051	9.75	58.5	3	1
1	2	1	2.01092	41583	5	2	66	4501.75	4866.54	2	69	11	4.7	5.2	409	39	1.01	270	6.98	NA	NA	NA	NA	2	35.87	2	2	2	2	2	2	2	60	NA	2	2	2	4	1	6.2	NA	NA	NA	NA	NA	3	1
1	4	4	0.86	41587	5	2	44	25458.2	27598.6	2	68	4.1	1.9	1.8	230	89	2.3	223	5.77	61	0.689	122	3.155	1	26.34	2	2	2	2	2	2	2	60	2	2	0	0	0	0	5.5	76663	106	5.884	18.25	109.5	3	1
1	1	5	1.4	41589	5	1	76	10840.5	11038.8	1	66	5	1.4	2.5	169	59	1.53	165	4.27	NA	NA	NA	NA	1	29.83	2	2	2	2	2	2	2	240	NA	1	0	0	0	0	5.4	NA	NA	NA	NA	NA	3	1
1	1	4	2.33	41590	5	1	25	34634	36982.5	1	66	8.4	2.2	5.5	296	58	1.5	224	5.79	110	1.242	144	3.724	1	24.39	2	2	2	2	2	2	2	720	NA	2	0	0	0	0	5	101211	92	5.107	4.73	28.38	3	1
1	3	4	5	41594	5	1	38	68970.4	69518.1	2	69	7.4	2.6	3.9	231	43	1.11	247	6.39	NA	NA	NA	NA	1	29.26	2	2	2	2	2	2	2	240	NA	1	0	1	1	0	5.2	NA	NA	NA	NA	NA	3	1
1	3	2	1.03	41595	5	2	76	35990.3	34984.7	1	60	9.1	2.6	5.6	393	60	1.55	182	4.71	NA	NA	NA	NA	2	18.49	2	2	2	2	2	2	2	300	NA	1	0	0	0	0	5.6	NA	NA	NA	NA	NA	3	1
1	2	4	2.64	41599	5	2	52	18454.6	18729.9	2	65	6	2.6	3	176	37	0.96	252	6.52	NA	NA	NA	NA	1	31.63	1	2	2	2	1	2	2	240	NA	2	0	1	1	0	5.3	NA	NA	NA	NA	NA	3	1
1	2	2	1.45	41600	5	1	29	24166.7	24497.1	2	67	NA	NA	NA	NA	NA	NA	NA	NA	NA	NA	NA	NA	1	28.05	2	2	2	2	2	2	2	120	NA	1	0	0	0	0	NA	NA	NA	NA	NA	NA	3	1
1	3	4	0.6	41605	5	2	36	30711.4	30723.8	2	59	5.9	2.2	3.1	234	45	1.16	201	5.2	NA	NA	NA	NA	2	29.69	2	2	2	2	2	2	2	180	2	2	0	0	0	0	5.3	NA	NA	NA	NA	NA	3	1
1	3	3	5	41607	5	2	46	82333.5	85620.5	2	64	7.4	1.2	5.5	277	107	2.77	249	6.44	153	1.727	111	2.87	1	26.7	2	2	2	2	2	2	2	240	NA	1	0	1	1	0	5.7	173243	96	5.329	8.46	50.76	3	1
1	3	3	0.8	41611	5	2	75	20068.4	19823.2	1	65	NA	NA	NA	NA	NA	NA	NA	NA	NA	NA	NA	NA	2	25.23	1	1	2	2	2	2	2	180	NA	1	0	2	2	0	NA	NA	NA	NA	NA	NA	2	1
1	3	2	2.14	41612	5	2	80	37317.3	41174.7	2	60	9.5	3.8	4.3	264	47	1.22	341	8.82	207	2.337	253	6.543	2	28.65	2	2	2	2	2	2	1	120	NA	2	0	1	1	0	6.1	92164.4	115	6.384	24.17	145.02	3	1
1	4	5	5	41613	5	1	71	6407.08	6449.49	2	70	5.9	1.9	3.4	220	39	1.01	156	4.03	94	1.061	98	2.534	1	32.42	2	1	2	2	2	2	2	90	NA	1	1	3	4	1	6.5	17596.6	144	7.993	4.28	25.68	1	1
1	4	2	1.11	41616	5	2	67	12310.3	13812.6	2	67	4.4	2.1	1.6	271	47	1.22	155	4.01	82	0.926	92	2.379	1	33.37	1	2	2	2	2	2	2	300	NA	1	0	2	2	0	5	0	83	4.607	8.71	52.26	3	1
1	3	3	1.47	41617	5	2	80	32485.5	36050.5	1	68	8.2	1.3	5.5	182	56	1.45	147	3.8	75	0.847	76	1.965	2	23.74	1	2	2	2	2	2	2	600	NA	1	2	2	4	1	5.3	0	88	4.885	5.14	30.84	3	1
1	3	4	5	41618	5	2	46	82333.5	85620.5	2	64	11	3.3	6.5	349	42	1.09	231	5.97	NA	NA	NA	NA	1	37.79	2	1	2	2	2	2	2	720	NA	2	0	2	2	0	5.8	NA	NA	NA	NA	NA	2	1
1	1	2	0.62	41619	5	1	20	21719.9	22393.6	1	62	6.8	1.2	4.9	330	38	0.98	220	5.69	NA	NA	NA	NA	2	40.58	1	2	2	2	2	2	2	360	NA	2	0	0	0	0	4.8	NA	NA	NA	NA	NA	3	1
1	3	3	1.04	41622	5	2	41	30055.2	29840.2	1	61	10.9	2.7	7.2	325	63	1.63	181	4.68	NA	NA	NA	NA	2	42.69	2	2	2	2	2	2	2	120	2	2	0	0	0	0	5.1	NA	NA	NA	NA	NA	3	1
1	4	5	2.91	41623	5	1	29	27307.2	27658.2	1	68	5.9	2.9	2.5	243	71	1.84	175	4.53	NA	NA	NA	NA	1	36.17	2	2	2	2	2	2	2	420	NA	2	0	0	0	0	5.2	NA	NA	NA	NA	NA	3	1
1	2	1	2.71	41624	5	2	68	7277.59	7674.43	2	66	9	2.3	5.6	167	49	1.27	203	5.25	272	3.071	100	2.586	1	25.83	1	1	2	2	2	2	2	120	NA	2	0	2	2	0	5.6	17399.2	122	6.772	14.77	88.62	3	1
1	1	1	0.4	41625	5	2	26	22139.3	22359.6	1	66	10.6	3.6	5.9	336	29	0.75	166	4.29	245	2.766	88	2.276	2	32.37	2	2	2	2	2	2	2	120	2	2	1	0	1	0	5.5	53455.3	108	5.995	28.45	170.7	3	1
1	2	4	4.44	41626	5	1	24	20353.4	20631.7	2	68	5.6	1.7	3.2	199	50	1.29	207	5.35	174	1.964	122	3.155	1	27	2	2	2	2	2	2	2	360	NA	1	0	1	1	0	NA	47691.4	93	5.162	11.99	71.94	3	1
1	3	3	5	41627	5	2	80	32485.5	36050.5	1	68	8.4	2.3	5.1	275	58	1.5	138	3.57	NA	NA	NA	NA	2	24.04	2	2	2	1	2	1	2	180	NA	1	0	2	2	0	5.2	NA	NA	NA	NA	NA	3	1
1	3	4	0.79	41628	5	2	23	51463.1	51905.1	2	59	7.6	1.5	5.6	228	41	1.06	151	3.9	125	1.411	85	2.198	1	23.35	2	2	2	2	2	2	2	600	2	1	0	0	0	0	5.2	132537	91	5.051	10.31	61.86	3	1
1	2	2	0.562344	41629	5	2	23	24478.1	25389.5	1	72	5.1	2.2	2.5	328	56	1.45	173	4.47	47	0.531	108	2.793	2	20.8	2	2	2	2	2	2	2	480	NA	2	0	0	0	0	4.8	60827.4	83	4.607	5.74	34.44	3	1
1	1	3	1.81	41636	5	2	61	6838.96	7405.5	2	70	7.1	2	4	308	50	1.29	323	8.35	NA	NA	NA	NA	2	26.44	2	2	2	2	2	2	2	120	NA	2	0	1	1	0	5.4	NA	NA	NA	NA	NA	3	1
1	1	3	1.75697	41637	5	1	27	23728.6	24323.1	1	64	7.2	2.3	4	298	52	1.34	134	3.47	78	0.881	66	1.707	1	29.37	2	2	2	2	2	2	2	180	NA	2	0	0	0	0	5.2	56224.2	100	5.551	8.62	51.72	3	1
1	1	5	2.21	41639	5	1	37	38735.2	42118.9	1	66	7.4	2	4.4	450	62	1.6	176	4.55	31	0.35	108	2.793	1	30.2	2	2	2	2	2	2	2	180	NA	2	0	1	1	0	5.4	97360.2	110	6.106	5.08	30.48	3	1
1	3	4	3.82825	41641	5	2	80	29370.2	40113.4	1	69	6.7	2.9	2.3	238	66	1.71	211	5.46	114	1.287	122	3.155	2	34.1	1	2	2	2	2	2	2	360	NA	2	0	1	1	0	5.7	92818.4	99	5.495	11.93	71.58	3	1
1	3	3	1.57	41642	5	2	73	33536.9	36376.1	1	63	5.7	1.6	3.4	268	66	1.71	208	5.38	NA	NA	NA	NA	1	27.16	2	2	2	2	2	2	2	300	NA	2	0	2	2	0	6	NA	NA	NA	NA	NA	3	1
1	3	3	5	41648	5	1	58	104240	104431	2	61	6.8	1.8	4.2	447	42	1.09	120	3.1	NA	NA	NA	NA	2	28.51	1	2	2	2	2	2	2	180	NA	2	0	2	2	0	5.3	NA	NA	NA	NA	NA	3	1
1	5	5	3.21	41652	5	2	70	39806.3	40952.5	2	67	6.2	2	3	287	64	1.66	205	5.3	134	1.513	114	2.948	2	26.43	1	2	2	2	2	2	2	360	NA	2	1	2	3	1	5.6	94760.2	87	4.829	6.53	39.18	3	1
1	1	2	1.57	41663	5	2	32	25990.4	26403.7	1	66	8.2	2.7	5	335	49	1.27	194	5.02	NA	NA	NA	NA	2	29.89	2	2	2	2	2	2	2	120	2	2	0	1	1	0	5.5	NA	NA	NA	NA	NA	3	1
1	3	4	2.9	41666	5	2	43	78434.8	77873.9	1	59	5.6	2.3	2.7	350	85	2.2	299	7.73	114	1.287	191	4.939	1	32.41	1	2	2	2	2	2	2	300	NA	1	0	1	1	0	4.6	179892	117	6.495	11.22	67.32	3	1
1	4	5	5	41668	5	1	66	6004.54	6082.46	2	62	4.6	1.3	2.7	268	37	0.96	147	3.8	NA	NA	NA	NA	1	28.28	2	2	2	2	2	2	2	360	NA	2	0	0	0	0	5.8	NA	NA	NA	NA	NA	3	1
1	4	2	1.37	41670	5	1	27	20084.3	20147.9	1	65	8.8	3.7	4.4	288	35	0.91	164	4.24	NA	NA	NA	NA	1	30.43	2	2	2	2	2	2	2	120	NA	1	1	1	2	0	5.5	NA	NA	NA	NA	NA	3	1
1	3	3	1.92	41671	5	1	80	25948.2	26750.6	2	60	7.2	2.5	3.8	219	26	0.67	205	5.3	NA	NA	NA	NA	2	25.76	1	2	1	2	2	2	1	600	NA	2	0	2	2	0	5.9	NA	NA	NA	NA	NA	3	1
1	1	2	2.56	41672	5	2	63	8427.71	9110.64	2	70	8.5	1.9	6	281	30	0.78	185	4.78	NA	NA	NA	NA	1	23.42	1	2	2	2	2	2	2	90	NA	2	0	1	1	0	6.1	NA	NA	NA	NA	NA	3	1
1	4	4	2.69	41674	5	1	25	22789.3	24438.6	2	74	5.1	2.3	2.1	244	39	1.01	122	3.15	51	0.576	73	1.888	2	23.05	2	2	2	2	2	2	2	900	NA	2	0	0	0	0	5.1	45635.8	93	5.162	6.53	39.18	3	1
1	3	3	1.15	41675	5	2	71	23231.8	23272	2	59	8.9	1.5	6.7	292	53	1.37	177	4.58	225	2.54	79	2.043	1	24.53	2	1	2	2	2	1	2	240	NA	1	3	2	5	1	6.3	59602	139	7.716	7.51	45.06	2	1
1	3	4	1.96	41676	5	2	61	52544.9	53155.2	2	63	5.3	1.8	2.8	214	77	1.99	220	5.69	NA	NA	NA	NA	1	23.31	2	2	2	2	2	2	2	300	NA	1	0	1	1	0	5.3	NA	NA	NA	NA	NA	3	1
1	3	3	3.02	41677	5	1	71	28468.9	28069.7	2	68	8.1	2.8	4.5	204	23	0.59	188	4.86	NA	NA	NA	NA	2	36.98	1	2	2	2	2	2	2	600	NA	2	0	1	1	0	6	NA	NA	NA	NA	NA	3	1
1	3	2	1.97	41679	5	1	21	91062.7	93809.7	1	61	5.6	1.6	3.4	232	71	1.84	210	5.43	NA	NA	NA	NA	1	21.33	2	2	2	2	2	2	2	180	NA	1	0	0	0	0	5.1	NA	NA	NA	NA	NA	3	1
1	4	3	1.24	41680	5	1	63	6564.94	8106.82	1	67	5.4	1.2	3.6	247	42	1.09	150	3.88	NA	NA	NA	NA	2	51.91	1	1	2	2	2	2	2	420	NA	2	0	1	1	0	6.9	NA	NA	NA	NA	NA	3	1
1	3	5	3.24915	41682	5	2	44	82023.2	85297.9	1	63	4.7	1.6	2.6	237	50	1.29	202	5.22	130	1.468	126	3.258	1	29.41	2	2	2	2	2	2	2	360	2	1	0	0	0	0	5.4	172591	104	5.773	13.44	80.64	3	1
1	3	4	5	41683	5	1	72	31044.2	31882.7	2	62	9.2	2.6	5.7	230	32	0.83	174	4.5	NA	NA	NA	NA	1	27.19	1	2	2	2	2	2	2	420	NA	2	0	2	2	0	6.1	NA	NA	NA	NA	NA	3	1
1	3	3	0.94	41685	5	1	25	44570.6	44342.5	1	61	7.8	2.3	4.4	273	57	1.47	173	4.47	71	0.802	102	2.638	2	18.44	2	2	2	2	2	2	2	60	NA	2	0	0	0	0	5	105624	100	5.551	6.76	40.56	3	1
1	1	2	1.81	41687	5	1	31	31808.7	34121.5	2	70	7.9	1.9	5.3	250	44	1.14	231	5.97	NA	NA	NA	NA	1	24.21	2	2	2	2	2	2	2	180	NA	2	0	1	1	0	5.1	NA	NA	NA	NA	NA	3	1
1	3	2	1.9	41688	5	1	49	28803.8	31602.2	1	67	6.4	2.3	3.6	142	44	1.14	262	6.78	183	2.066	181	4.681	1	29.28	2	2	2	2	2	2	2	180	NA	1	0	1	1	0	5.6	80553.4	90	4.996	6.52	39.12	3	1
1	1	5	5	41690	5	1	52	17560.2	18832.4	2	65	5.2	2.5	1.8	262	37	0.96	164	4.24	108	1.219	105	2.715	1	30.95	1	2	2	2	2	2	2	480	NA	1	0	1	1	0	5.9	38316.9	123	6.828	23.16	138.96	3	1
1	3	3	5	41691	5	1	60	53088.3	51939.9	2	63	5.7	2	2.8	251	36	0.93	183	4.73	104	1.174	126	3.258	1	31.98	1	2	2	2	2	2	2	720	NA	2	0	0	0	0	5.6	111355	91	5.051	11.74	70.44	3	1
1	4	4	5	41693	5	1	50	18724.1	19714.5	1	74	5.7	2.2	3	219	38	0.98	190	4.91	92	1.039	134	3.465	1	35.12	2	2	2	2	2	2	2	240	NA	1	0	2	2	0	5.6	51349.1	87	4.829	9.96	59.76	3	1
1	2	4	2.47644	41694	5	2	60	8359.7	8112.49	2	61	7.4	2.4	4	295	36	0.93	246	6.36	314	3.545	147	3.801	1	26.06	1	2	2	2	2	2	2	60	NA	1	0	2	2	0	5.6	16802.4	94	5.218	22.3	133.8	3	1
1	2	1	0.147807	41697	5	2	28	13987.3	14126.5	2	69	10	3.3	5.8	275	41	1.06	159	4.11	NA	NA	NA	NA	1	29.98	2	2	2	2	2	2	2	240	9	2	0	1	1	0	5.1	NA	NA	NA	NA	NA	3	1
1	3	4	4.14	41698	5	1	42	108123	110538	1	69	10.8	4	5.8	331	30	0.78	219	5.66	NA	NA	NA	NA	1	34.52	2	2	2	2	2	2	2	180	NA	2	0	0	0	0	5.7	NA	NA	NA	NA	NA	3	1
1	4	4	4.75	41699	5	1	51	19455.2	20990.8	1	65	5.9	1.5	4.1	232	47	1.22	176	4.55	NA	NA	NA	NA	2	41.12	1	1	2	2	2	2	2	120	NA	1	0	0	0	0	6	NA	NA	NA	NA	NA	3	1
1	3	2	1.28	41700	5	1	55	21572.2	22521.1	1	67	10	1.5	7.5	285	47	1.22	201	5.2	93	1.05	135	3.491	1	26.47	1	2	1	2	2	2	2	240	NA	1	0	1	1	0	6	57405.8	86	4.774	3.12	18.72	3	1
1	4	3	3.43	41702	5	2	55	22428.7	22837.2	1	59	7.9	2.3	4.8	296	51	1.32	242	6.26	147	1.66	162	4.189	2	45.13	2	2	2	2	2	2	2	120	NA	2	2	2	4	1	6.4	58142.2	121	6.717	24.34	146.04	3	1
1	4	3	2.42	41705	5	1	62	8567.88	8297.07	2	59	7.1	1.3	5.1	259	41	1.06	203	5.25	NA	NA	NA	NA	1	23.29	2	2	2	2	2	2	2	60	NA	1	0	0	0	0	5.8	NA	NA	NA	NA	NA	3	1
1	3	4	4.72	41708	5	2	37	85931.5	88241.8	2	63	10	2.1	7.2	263	72	1.86	164	4.24	NA	NA	NA	NA	1	26.15	2	2	2	2	2	2	2	180	2	2	0	0	0	0	5.6	NA	NA	NA	NA	NA	3	1
1	1	4	1.47	41710	5	1	23	20523.2	21071.8	1	70	NA	NA	NA	NA	NA	NA	NA	NA	NA	NA	NA	NA	1	20.59	2	2	2	2	2	2	2	120	NA	2	0	1	1	0	NA	0	NA	NA	NA	NA	3	1
1	3	3	3.65	41711	5	2	73	44933.4	48737.5	1	71	6.3	2.1	3.4	258	35	0.91	188	4.86	NA	NA	NA	NA	1	29.08	1	2	2	2	1	2	2	240	NA	2	0	1	1	0	5.3	NA	NA	NA	NA	NA	3	1
1	3	4	1.28	41713	5	1	42	22505.4	22501.1	1	60	7.1	1.6	4.9	279	40	1.03	180	4.65	NA	NA	NA	NA	1	17.89	2	2	2	2	2	2	2	180	NA	1	1	0	1	0	5.5	NA	NA	NA	NA	NA	3	1
1	3	3	1.46	41715	5	2	74	29571.6	28867.4	1	62	4.8	1.5	2.5	249	67	1.73	210	5.43	NA	NA	NA	NA	1	24.33	1	2	2	2	2	2	2	360	NA	2	0	2	2	0	5.6	NA	NA	NA	NA	NA	3	1
1	3	2	2.34	41717	5	2	72	33715.3	32773.3	1	67	7	3.1	3.2	309	40	1.03	147	3.8	NA	NA	NA	NA	2	23.87	1	1	2	2	2	2	2	240	NA	1	1	2	3	1	7.2	NA	NA	NA	NA	NA	0	1
1	1	1	0.64	41718	5	2	50	16965.2	17218.4	1	66	5.9	2.2	3.1	285	52	1.34	218	5.64	157	1.773	135	3.491	2	35.28	2	2	2	2	2	2	2	360	NA	2	3	2	5	1	5.7	41126.9	104	5.773	20.52	123.12	3	1
1	3	2	0.84	41721	5	1	37	22782.6	22963.5	1	64	6	1.3	3.8	287	31	0.8	194	5.02	126	1.423	138	3.569	2	25.32	2	2	2	2	2	2	2	300	NA	1	0	0	0	0	5.3	54636.5	105	5.829	9.97	59.82	3	1
1	4	5	1.63	41724	5	1	27	24342.5	24655.4	2	68	5.4	2.3	2.5	334	56	1.45	277	7.16	81	0.914	205	5.301	2	31.09	2	2	2	2	2	2	2	720	NA	2	0	0	0	0	5.1	65855.6	91	5.051	6.52	39.12	3	1
1	3	3	1.05	41725	5	2	77	30498	33080	1	66	5.1	1.1	3.1	308	35	0.91	176	4.55	219	2.473	97	2.508	2	26.36	2	2	2	2	2	2	2	540	NA	2	1	3	4	1	5.4	73833.3	110	6.106	16.35	98.1	3	1
1	3	5	4.95	41727	5	2	22	107290	108970	1	69	9.5	2.9	5.8	384	54	1.4	230	5.95	NA	NA	NA	NA	1	31.44	2	2	2	2	2	2	2	540	NA	2	0	1	1	0	4.5	NA	NA	NA	NA	NA	3	1
1	3	5	5	41728	5	2	47	143386	147473	2	65	4.1	1.1	2.3	236	93	2.4	171	4.42	41	0.463	70	1.81	2	18.2	2	2	2	2	2	2	2	240	NA	2	1	2	3	1	5.6	329734	88	4.885	2.66	15.96	3	1
1	3	2	5	41729	5	1	53	83459.2	83611.8	2	63	6.3	2.8	3	256	26	0.67	200	5.17	331	3.737	108	2.793	1	38.63	1	2	2	2	2	2	2	360	NA	1	0	2	2	0	5.7	210939	123	6.828	58.57	351.42	3	1
1	1	2	1.16	41730	5	1	35	22605.7	23634.8	1	70	7.6	2.3	4.7	264	34	0.88	224	5.79	NA	NA	NA	NA	1	28.49	2	2	2	2	2	2	2	240	NA	1	0	1	1	0	4.9	NA	NA	NA	NA	NA	3	1
1	1	3	0.51	41731	5	2	46	20002.4	19767	2	71	NA	NA	NA	NA	NA	NA	NA	NA	NA	NA	NA	NA	1	31.91	2	2	2	2	2	2	2	360	NA	2	1	2	3	1	NA	0	NA	NA	NA	NA	3	1
1	3	3	5	41733	5	1	38	73224	76423	1	61	4.7	1.3	2.7	199	26	0.67	162	4.19	208	2.348	94	2.431	1	34	1	2	2	2	2	2	2	720	NA	2	0	2	2	0	5.3	176199	120	6.661	22.48	134.88	3	1
1	3	5	5	41735	5	2	64	67934	70814	2	62	7.7	2	5.2	331	73	1.89	204	5.28	NA	NA	NA	NA	2	25.4	1	2	2	2	2	2	2	240	NA	2	0	1	1	0	5.6	NA	NA	NA	NA	NA	3	1
1	4	2	3.79	41737	5	2	28	34837.4	35204.2	1	69	8.2	2.6	4.8	270	78	2.02	157	4.06	68	0.768	65	1.681	1	24.93	2	2	2	2	2	2	2	300	2	2	0	1	1	0	4.8	99431.2	85	4.718	8.5	51	3	1
1	4	1	0.99	41739	5	1	69	7963.93	8380.58	1	72	5.8	1.2	3.7	170	64	1.66	198	5.12	85	0.96	117	3.026	1	30.93	1	1	1	2	2	1	2	480	NA	2	1	3	4	1	6.5	19933.9	120	6.661	2.21	13.26	2	1
1	4	5	2.88	41740	5	1	79	10178	10843.4	2	68	5.1	1.7	2.7	374	52	1.34	241	6.23	NA	NA	NA	NA	2	28.18	1	2	2	2	2	2	2	90	NA	2	1	3	4	1	6.1	NA	NA	NA	NA	NA	3	1
1	1	3	2.52	41743	5	1	28	21719.9	22393.6	1	62	7	3.8	2.6	356	43	1.11	187	4.84	NA	NA	NA	NA	1	28.25	2	2	2	2	2	2	2	30	NA	2	0	0	0	0	5.5	NA	NA	NA	NA	NA	3	1
1	1	4	2.1	41749	5	2	28	14568.2	14713.2	1	65	7.2	1.7	4.8	211	71	1.84	188	4.86	61	0.689	105	2.715	1	27.84	2	2	2	2	2	2	2	360	2	2	0	0	0	0	5.3	31899.1	95	5.273	13.74	82.44	3	1
1	3	3	2.56	41751	5	2	73	20747.6	20783.5	2	59	8.4	3.3	4.1	220	45	1.16	121	3.13	NA	NA	NA	NA	2	40.45	1	1	2	2	2	2	2	240	NA	2	1	1	2	0	6.8	NA	NA	NA	NA	NA	0	1
1	3	4	2.88	41753	5	1	78	44554.1	44152.1	2	60	7.6	2.1	5	186	53	1.37	191	4.94	NA	NA	NA	NA	1	37.68	2	2	2	2	2	2	2	480	NA	1	0	1	1	0	12	NA	NA	NA	NA	NA	3	1
1	3	2	3.77	41754	5	1	32	24294.6	27225.4	2	63	9.3	1.7	6.8	224	57	1.47	206	5.33	NA	NA	NA	NA	1	24.45	2	2	2	2	2	2	2	120	NA	1	0	0	0	0	5.3	NA	NA	NA	NA	NA	3	1
1	3	2	1.76	41755	5	2	79	33715.3	32773.3	1	67	8	2	5	217	43	1.11	209	5.4	NA	NA	NA	NA	2	25.79	1	2	2	2	2	2	2	360	NA	1	0	0	0	0	5.8	NA	NA	NA	NA	NA	3	1
1	1	1	2.27	41756	5	2	60	8498.11	8961.5	2	65	4.1	1.5	2.1	216	54	1.4	197	5.09	121	1.366	119	3.077	2	29.56	2	2	2	2	2	2	2	120	NA	2	0	3	3	1	5.7	19031.3	97	5.384	4.39	26.34	3	1
1	1	1	2.55964	41758	5	1	28	24677	25289.5	2	64	6.4	2.2	3.4	225	64	1.66	222	5.74	108	1.219	136	3.517	1	23.09	2	2	2	2	2	2	2	120	NA	1	0	1	1	0	5.8	81046.8	100	5.551	13.63	81.78	3	1
1	3	2	1.01	41759	5	1	41	26649.7	26644.7	2	59	10.4	3.6	6.2	215	33	0.85	207	5.35	NA	NA	NA	NA	1	24	2	2	2	2	2	2	2	180	NA	1	0	1	1	0	5.8	NA	NA	NA	NA	NA	3	1
1	3	3	1.57	41760	5	2	73	33715.3	33773.7	1	67	6.1	2.2	3	290	45	1.16	200	5.17	258	2.913	103	2.664	2	28.2	1	2	2	2	2	2	2	240	NA	2	0	1	1	0	5.4	0	105	5.829	14.5	87	3	1
1	3	5	5	41761	5	2	54	116947	117393	2	70	5.6	2	3	362	95	2.46	226	5.84	NA	NA	NA	NA	1	23.05	1	2	2	2	2	2	2	300	NA	2	0	1	1	0	5.4	NA	NA	NA	NA	NA	3	1
1	3	5	5	41762	5	1	32	65271.2	68695.3	2	68	8.1	2.3	5.2	259	50	1.29	191	4.94	NA	NA	NA	NA	1	34.96	2	2	2	2	2	2	2	660	NA	2	0	1	1	0	4.8	NA	NA	NA	NA	NA	3	1
1	3	5	4.84	41764	5	1	54	63806.1	63922.8	1	60	3.6	1.3	1.7	219	45	1.16	202	5.22	96	1.084	138	3.569	1	26.09	1	2	2	2	2	2	2	480	NA	1	0	1	1	0	5.7	164697	106	5.884	3.95	23.7	3	1
1	1	2	0.48	41767	5	1	21	27831.7	28575.7	2	71	8.9	2	6.1	336	71	1.84	179	4.63	NA	NA	NA	NA	2	20.83	2	2	2	2	2	2	2	180	NA	2	0	0	0	0	5.3	NA	NA	NA	NA	NA	3	1
1	1	5	5	41768	5	2	57	11163.5	11330.1	1	65	8	2.6	4.6	231	77	1.99	199	5.15	NA	NA	NA	NA	2	28.5	1	2	2	2	2	2	2	120	NA	2	0	3	3	1	5.5	NA	NA	NA	NA	NA	3	1
1	2	1	1.24	41770	5	2	71	8534.31	9586.99	1	72	5.3	1.4	3.3	299	39	1.01	258	6.67	NA	NA	NA	NA	2	31.13	1	2	2	2	2	2	2	240	NA	2	1	2	3	1	5.4	NA	NA	NA	NA	NA	3	1
1	2	2	2.45	41771	5	2	80	6340.4	7395.04	1	62	6.5	2.5	3.3	303	37	0.96	245	6.34	NA	NA	NA	NA	1	26.75	2	2	2	2	2	2	2	180	NA	2	0	0	0	0	5.6	NA	NA	NA	NA	NA	3	1
1	2	2	2.86	41772	5	1	69	7817.36	8986.39	2	61	4.6	1.5	2.4	137	46	1.19	152	3.93	109	1.231	84	2.172	1	25.95	2	2	2	2	2	2	2	180	NA	1	0	0	0	0	6.2	0	116	6.439	24.96	149.76	3	1
1	4	2	1.39	41775	5	2	61	11630.6	13049.9	1	68	5.9	1.4	3.7	244	99	2.56	269	6.96	64	0.723	157	4.06	1	34.75	1	2	2	2	2	2	2	360	NA	2	1	3	4	1	5.4	33520.3	90	4.996	NA	NA	3	1
1	1	4	1.64	41776	5	2	48	20002.4	21694.3	2	71	6.8	2.4	3.7	310	85	2.2	291	7.53	202	2.281	166	4.293	1	24.24	2	2	2	2	2	2	2	900	NA	2	0	1	1	0	5.5	51927.8	95	5.273	13.28	79.68	3	1
1	3	2	0.98	41780	5	2	64	22473.4	22734.4	1	67	11.8	3.5	6.9	389	53	1.37	245	6.34	NA	NA	NA	NA	1	47.06	1	1	2	2	2	2	2	480	NA	2	0	1	1	0	6.1	NA	NA	NA	NA	NA	2	1
1	3	3	4.38	41782	5	1	66	46864.7	47353.4	1	61	8.2	2	5.4	340	27	0.7	156	4.03	NA	NA	NA	NA	1	32.03	2	2	1	1	1	1	2	360	NA	1	1	0	1	0	6.8	NA	NA	NA	NA	NA	3	1
1	3	5	1.57	41783	5	2	80	29122.7	32335.5	1	67	7.4	2.1	4.2	275	79	2.04	233	6.03	74	0.835	139	3.595	2	26.65	2	2	2	2	2	2	2	120	NA	2	1	1	2	0	5.7	70137	89	4.94	5.11	30.66	3	1
1	3	2	1.25	41785	5	2	34	36034.6	36049.1	2	60	9.6	3.8	5	247	40	1.03	280	7.24	NA	NA	NA	NA	2	35.31	2	2	2	2	2	2	2	360	NA	1	0	3	3	1	5.6	NA	NA	NA	NA	NA	3	1
1	3	2	1.79	41788	5	2	38	70435.7	70464.1	2	62	4.6	0.8	3.1	232	53	1.37	201	5.2	105	1.185	127	3.284	2	20.45	1	2	2	2	2	2	2	300	NA	2	0	1	1	0	5.3	248452	88	4.885	7.62	45.72	3	1
1	3	2	2.56	41791	5	1	78	28153.1	27640.9	1	67	7.1	1.9	4.6	209	34	0.88	145	3.75	NA	NA	NA	NA	1	35.68	1	2	2	2	2	2	2	240	NA	1	1	2	3	1	6	NA	NA	NA	NA	NA	3	1
1	3	3	1.18	41793	5	1	43	26731.6	27906.9	1	65	7.3	2.2	4.2	207	61	1.58	188	4.86	88	0.994	109	2.819	2	39.23	1	2	2	2	2	2	2	180	NA	2	0	2	2	0	4.9	70202.9	92	5.107	7.15	42.9	3	1
1	3	3	1.61	41794	5	1	44	30828.7	31916	1	61	5.1	1.8	2.5	180	37	0.96	237	6.13	NA	NA	NA	NA	2	30.29	2	2	2	2	2	2	2	240	NA	1	0	0	0	0	5.7	NA	NA	NA	NA	NA	3	1
1	4	3	1.35	41796	5	2	60	12948.3	14701.5	2	60	9.6	4.3	4.5	191	41	1.06	172	4.45	137	1.547	104	2.689	2	29.24	1	1	1	2	2	1	2	600	NA	2	0	0	0	0	9.4	36763.4	175	9.714	59.42	356.52	2	1
1	3	3	2.08	41797	5	1	69	50123.7	50005.9	1	60	6.8	1.5	4.5	200	41	1.06	233	6.03	NA	NA	NA	NA	1	28.15	1	2	2	2	2	2	2	300	NA	1	0	1	1	0	5.4	NA	NA	NA	NA	NA	3	1
1	3	3	2.82	41802	5	2	30	76791.6	76822.5	2	60	6.4	1.8	4	248	65	1.68	203	5.25	65	0.734	125	3.233	1	23.64	2	2	2	2	2	2	2	420	2	2	0	0	0	0	5.3	198149	86	4.774	6.7	40.2	3	1
1	3	3	3.65	41808	5	2	68	59356.4	60045.8	1	60	6.1	1.5	3.9	386	74	1.91	204	5.28	99	1.118	110	2.845	2	23.48	2	2	2	2	2	2	2	360	NA	2	1	1	2	0	5.6	134559	87	4.829	5.32	31.92	3	1
1	1	3	1.09	41809	5	1	35	31808.7	34121.5	2	70	8.6	2.4	5.2	327	31	0.8	165	4.27	120	1.355	110	2.845	1	41.09	1	2	2	2	2	2	2	840	NA	1	0	2	2	0	6.2	89198.4	105	5.829	36.34	218.04	3	1
1	1	5	3.2	41811	5	2	36	25990.4	26403.7	1	66	5.9	1.8	3.3	242	46	1.19	252	6.52	76	0.858	191	4.939	1	25.14	2	2	2	2	2	2	2	120	2	2	0	0	0	0	4.7	57244.9	107	5.94	11.41	68.46	3	1
1	1	1	0.47	41813	5	1	28	23789	25402.1	2	68	10.1	3.4	6.3	238	42	1.09	149	3.85	NA	NA	NA	NA	1	23.49	2	2	2	2	2	2	2	30	NA	2	0	0	0	0	5.4	NA	NA	NA	NA	NA	3	1
1	4	3	0.61	41819	5	1	25	21644.4	21712.9	2	68	9.9	NA	NA	304	44	1.14	138	3.57	NA	NA	NA	NA	1	29.69	2	2	2	2	2	2	2	120	NA	1	0	2	2	0	5.6	NA	NA	NA	NA	NA	3	1
1	1	1	1.33	41820	5	2	79	5798.63	6677.59	1	70	6.1	2.1	3.3	391	49	1.27	313	8.09	217	2.45	221	5.715	2	29.97	2	1	2	1	2	2	2	180	NA	2	2	2	4	1	5.8	14594.1	103	5.718	NA	NA	2	1
1	2	4	2.82	41822	5	1	21	25783.8	27161.5	2	71	6.9	1.7	4.3	265	47	1.22	206	5.33	NA	NA	NA	NA	2	35.58	2	2	2	2	2	2	2	300	NA	2	0	1	1	0	5.2	NA	NA	NA	NA	NA	3	1
1	4	5	2.06	41825	5	2	63	10371.5	10331.4	1	63	9.1	2	6.3	427	98	2.53	218	5.64	94	1.061	101	2.612	1	24.65	1	2	2	2	2	2	2	45	NA	1	0	1	1	0	5.4	27942.1	109	6.051	NA	NA	3	1
1	3	5	4.38	41827	5	1	78	28004.1	27494.6	1	63	10.6	1.9	7.3	443	66	1.71	269	6.96	NA	NA	NA	NA	1	25.65	2	2	2	2	2	2	2	540	NA	2	1	3	4	1	5.6	NA	NA	NA	NA	NA	3	1
1	3	5	5	41834	5	1	43	75479.6	78103.1	1	70	3.6	1.4	1.7	222	49	1.27	140	3.62	NA	NA	NA	NA	1	27.36	2	2	2	2	2	2	2	480	NA	1	0	0	0	0	4.7	NA	NA	NA	NA	NA	3	1
1	3	1	1.18	41838	5	2	58	33492.4	33843.7	2	62	7.3	1.8	4.6	223	43	1.11	220	5.69	NA	NA	NA	NA	2	36.21	1	2	2	2	2	2	2	120	NA	2	0	1	1	0	6.8	NA	NA	NA	NA	NA	3	1
1	1	2	0.63	41839	5	2	43	17893	21137.6	2	70	7.6	1.5	5.1	238	52	1.34	172	4.45	81	0.914	104	2.689	2	28.36	2	2	2	2	2	2	2	120	2	2	0	0	0	0	5.3	50488.2	89	4.94	6.21	37.26	3	1
1	3	2	1.2	41840	5	2	75	36091.2	38635.4	2	63	6.9	2.1	3.9	260	39	1.01	156	4.03	NA	NA	NA	NA	2	30.19	1	1	2	2	2	2	2	360	NA	2	3	3	6	1	6.5	NA	NA	NA	NA	NA	1	1
1	1	4	4.24	41842	5	1	21	31733.9	32582.3	1	69	4.9	1.6	2.5	250	51	1.32	150	3.88	NA	NA	NA	NA	1	28.69	2	2	2	2	2	2	2	120	NA	2	0	0	0	0	5.6	NA	NA	NA	NA	NA	3	1
1	1	2	1.03	41843	5	2	25	18649.6	22515.6	1	69	6.9	2.4	3.7	232	61	1.58	172	4.45	NA	NA	NA	NA	1	38.13	2	2	2	2	2	2	2	60	2	2	0	1	1	0	5.1	NA	NA	NA	NA	NA	3	1
1	3	3	1.14	41844	5	2	36	32490.8	34045.1	2	60	8.5	2.2	5.7	262	49	1.27	132	3.41	NA	NA	NA	NA	1	33.06	1	2	2	2	2	2	1	480	2	1	0	2	2	0	5.3	NA	NA	NA	NA	NA	3	1
1	3	3	1.79	41852	5	1	65	19360.6	19562.5	2	59	5.8	1.3	3.9	191	41	1.06	121	3.13	NA	NA	NA	NA	1	25.09	2	2	2	2	2	2	2	180	NA	1	0	2	2	0	5.7	NA	NA	NA	NA	NA	3	1
1	3	4	5.36343	41853	5	1	52	87404.2	90669.4	1	61	8.4	2.4	5.2	237	43	1.11	231	5.97	NA	NA	NA	NA	1	24.26	2	2	2	2	2	2	2	120	NA	2	0	0	0	0	5.5	NA	NA	NA	NA	NA	3	1
1	3	4	0.38	41855	5	1	21	45914.8	46498.8	2	67	6.6	2.2	3.5	281	64	1.66	171	4.42	81	0.914	91	2.353	1	24.26	2	2	2	2	2	2	2	540	NA	2	0	2	2	0	5	121903	82	4.552	4.09	24.54	3	1
1	3	4	4.84	41857	5	2	30	79010.5	80125.8	2	62	8.4	2.4	5.1	261	43	1.11	163	4.22	78	0.881	104	2.689	1	26.92	2	2	2	2	2	2	2	720	2	1	1	2	3	1	5	230451	88	4.885	5.24	31.44	3	1
1	3	4	0.19	41858	5	1	60	61587.5	60818.2	2	60	7.6	2.2	4.2	266	58	1.5	211	5.46	NA	NA	NA	NA	1	20.83	2	2	2	2	2	2	2	240	NA	1	0	3	3	1	6.4	NA	NA	NA	NA	NA	3	1
1	4	3	3.22	41863	5	2	48	38150.8	37991.4	2	65	5.9	2.2	3	319	78	2.02	175	4.53	177	1.998	62	1.603	1	29.9	2	2	2	2	2	2	2	120	NA	1	0	1	1	0	5.5	89070.2	101	5.607	7.81	46.86	3	1
1	1	4	2.95	41864	5	1	44	20643.6	21287.5	2	71	8.6	3.2	4	313	32	0.83	271	7.01	NA	NA	NA	NA	1	32.64	1	2	2	2	2	2	2	180	NA	2	0	2	2	0	5	NA	NA	NA	NA	NA	3	1
1	4	5	5	41865	5	1	76	8434.92	10618.8	2	69	4.5	1.5	2.4	335	47	1.22	177	4.58	122	1.377	106	2.741	1	28.03	1	2	2	2	2	2	2	420	NA	1	0	2	2	0	6.7	35137.2	124	6.883	2.15	12.9	3	1
1	3	2	1.94	41867	5	1	35	19417	19571.3	2	59	7.9	2.8	4.2	314	39	1.01	164	4.24	NA	NA	NA	NA	1	37.11	1	1	2	2	2	2	2	720	NA	2	1	0	1	0	5.9	NA	NA	NA	NA	NA	0	1
1	3	1	1.61	41868	5	1	78	34961.9	34680.5	2	60	6.6	1.5	3.9	243	38	0.98	128	3.31	NA	NA	NA	NA	1	29.9	2	2	2	2	2	1	2	300	NA	1	2	2	4	1	6	NA	NA	NA	NA	NA	3	1
1	3	5	5	41869	5	1	28	89655.5	89196.7	1	59	10.4	2.4	6.7	272	16	0.41	166	4.29	NA	NA	NA	NA	1	31.45	2	2	2	2	2	2	2	240	NA	2	0	0	0	0	5.1	NA	NA	NA	NA	NA	3	1
1	1	2	0.91	41870	5	1	59	14112.2	14930.7	1	71	3.2	1.6	1.2	128	46	1.19	101	2.61	37	0.418	48	1.241	1	29.24	1	1	1	2	2	2	2	900	NA	1	0	0	0	0	5.2	37514.7	84	4.663	2.81	16.86	2	1
1	3	4	1.65649	41871	5	2	65	54461.3	55093.9	2	62	7.2	2.4	3.9	256	75	1.94	178	4.6	NA	NA	NA	NA	2	19.65	2	2	2	2	2	2	2	720	NA	2	1	3	4	1	5.3	NA	NA	NA	NA	NA	3	1
1	3	3	5	41873	5	2	78	33715.3	33847.2	2	70	NA	NA	NA	NA	NA	NA	NA	NA	NA	NA	NA	NA	2	24.31	1	2	2	2	2	2	2	120	NA	2	0	2	2	0	NA	NA	NA	NA	NA	NA	3	1
1	2	2	2.34	41875	5	2	51	16048.5	15859.6	1	72	5.3	2	2.8	313	59	1.53	248	6.41	NA	NA	NA	NA	1	30.82	2	1	2	2	2	2	2	60	NA	2	1	2	3	1	11.6	NA	NA	NA	NA	NA	2	1
1	4	4	2.19	41877	5	2	42	26854.5	27343.6	1	59	5.6	1.6	3.2	171	74	1.91	181	4.68	NA	NA	NA	NA	1	21.87	2	2	2	2	2	2	2	300	2	2	0	1	1	0	4.7	NA	NA	NA	NA	NA	3	1
1	3	3	1.19	41878	5	2	46	30209.2	29993.2	2	60	7.8	2.3	4.8	424	61	1.58	221	5.72	177	1.998	125	3.233	1	27.03	2	2	2	2	2	2	2	120	NA	1	0	1	1	0	5.5	62156.7	113	6.273	6.99	41.94	3	1
1	3	4	1.31	41879	5	2	80	24599.9	26865.1	1	60	12.6	3.2	8.4	264	34	0.88	161	4.16	NA	NA	NA	NA	2	31.63	2	1	1	2	2	2	2	360	NA	1	1	2	3	1	6.2	NA	NA	NA	NA	NA	2	1
1	3	3	5	41881	5	1	70	34961.9	40315	2	60	5	1.6	2.7	205	53	1.37	164	4.24	95	1.073	92	2.379	1	29.87	1	2	2	2	2	2	2	120	NA	1	0	0	0	0	5.6	91092.5	108	5.995	4.23	25.38	3	1
1	1	1	1.58	41882	5	2	59	12438.6	12292.2	2	71	8	2.7	4.7	324	42	1.09	167	4.32	NA	NA	NA	NA	1	34.91	1	2	2	2	2	2	2	120	NA	1	1	2	3	1	11.1	NA	NA	NA	NA	NA	3	1
1	2	4	2.84	41883	5	2	42	14746.9	14573.3	2	69	10.6	2.5	6.7	329	39	1.01	153	3.96	179	2.021	78	2.017	2	59.13	2	2	2	2	2	2	2	600	NA	2	1	1	2	0	5.9	35699.4	96	5.329	23.24	139.44	3	1
1	3	3	1.18	41888	5	1	71	41383.7	40803.4	1	66	8.5	2.4	5	291	39	1.01	222	5.74	NA	NA	NA	NA	1	28.65	2	2	2	2	2	2	2	360	NA	1	0	2	2	0	6	NA	NA	NA	NA	NA	3	1
1	1	3	1.56	41889	5	1	32	30859.7	32783.5	2	66	8.8	2.2	5.6	259	50	1.29	180	4.65	NA	NA	NA	NA	1	22.25	2	2	2	2	2	2	2	120	NA	2	0	0	0	0	5.4	NA	NA	NA	NA	NA	3	1
1	1	5	0.92	41895	5	2	47	27959	28376.2	2	65	6.4	1.7	3.7	392	46	1.19	152	3.93	NA	NA	NA	NA	2	19.03	2	2	2	2	2	2	2	240	NA	1	0	0	0	0	5.7	NA	NA	NA	NA	NA	3	1
1	3	3	0.48	41896	5	1	53	20831.6	20869.7	2	59	9.8	1.2	7.6	217	49	1.27	252	6.52	NA	NA	NA	NA	1	20.41	2	2	2	2	2	2	2	180	NA	1	0	3	3	1	5.1	NA	NA	NA	NA	NA	3	1
1	3	5	1.65	41897	5	1	77	34558.9	34962.5	2	66	7.1	1.4	4.5	209	44	1.14	187	4.84	73	0.824	128	3.31	1	30.81	1	2	2	2	2	2	2	480	NA	1	0	2	2	0	4.8	77131.5	109	6.051	6.45	38.7	3	1
1	4	5	5	41898	5	2	54	36633.8	39713.7	2	65	4.5	2.2	1.9	231	50	1.29	185	4.78	NA	NA	NA	NA	1	29.9	2	1	2	2	2	2	2	1080	NA	2	2	1	3	1	10.7	NA	NA	NA	NA	NA	1	1
1	1	1	0.71	41899	5	1	35	33862.2	36324.3	1	71	7.3	2.4	4.1	197	52	1.34	199	5.15	NA	NA	NA	NA	1	27.5	2	2	2	2	2	2	2	180	NA	2	0	0	0	0	5.4	NA	NA	NA	NA	NA	3	1
1	4	3	1.14	41902	5	1	36	20009.8	21316	1	63	3.8	2	1.2	286	27	0.7	123	3.18	NA	NA	NA	NA	1	47.54	2	2	2	2	2	2	2	120	NA	2	0	2	2	0	6.1	NA	NA	NA	NA	NA	3	1
1	3	3	3.71	41904	5	2	70	40014.4	42441.2	2	62	8.1	2.2	5	232	61	1.58	149	3.85	NA	NA	NA	NA	1	38.48	1	1	2	1	2	1	2	300	NA	1	1	3	4	1	6.3	NA	NA	NA	NA	NA	0	1
1	2	2	0.66	41907	5	2	23	24863.2	25463.5	2	61	8.8	2.9	4.8	256	38	0.98	120	3.1	55	0.621	71	1.836	1	31.24	2	2	2	2	2	2	2	60	2	1	0	2	2	0	5.8	60875.6	111	6.162	31.73	190.38	3	1
1	1	1	2.56	41908	5	2	55	16965.2	16765.5	1	66	8.2	2.8	4.7	277	44	1.14	192	4.97	NA	NA	NA	NA	2	33.64	2	1	2	2	2	2	2	120	NA	2	0	0	0	0	6.8	NA	NA	NA	NA	NA	3	1
1	4	5	4.13	41912	5	2	56	34191.5	37066.1	2	65	9.1	1.5	6.8	347	43	1.11	195	5.04	NA	NA	NA	NA	1	46.52	2	2	2	2	2	2	2	600	NA	2	0	1	1	0	5.8	NA	NA	NA	NA	NA	3	1
1	3	2	0.52	41914	5	1	25	43484.1	45082	2	59	9.3	2	6.2	289	41	1.06	194	5.02	NA	NA	NA	NA	1	23.68	2	2	2	2	2	2	2	360	NA	1	0	1	1	0	5.5	NA	NA	NA	NA	NA	3	1
1	3	5	3.93	41915	5	2	63	53715.2	55992.5	2	62	4.6	2	1.8	251	85	2.2	232	6	NA	NA	NA	NA	1	26.65	2	2	2	2	2	2	2	960	NA	1	1	0	1	0	5.3	NA	NA	NA	NA	NA	3	1
1	3	2	0.9	41918	5	2	53	26740	26884	1	67	9.4	2.9	5.7	253	62	1.6	166	4.29	NA	NA	NA	NA	1	24.18	1	2	2	2	2	1	1	360	NA	1	2	2	4	1	5.2	NA	NA	NA	NA	NA	3	1
1	1	4	4.09	41919	5	2	53	16965.2	16765.5	1	66	5.1	1.9	2.8	308	55	1.42	166	4.29	64	0.723	98	2.534	1	24.88	2	2	2	2	2	2	2	480	NA	2	0	2	2	0	5.5	40130.1	116	6.439	4.6	27.6	3	1
1	2	1	0	41921	5	1	60	4510.01	4993.35	1	73	5.4	1.7	3.1	215	42	1.09	313	8.09	NA	NA	NA	NA	1	27.65	1	2	2	2	2	2	2	120	NA	2	0	1	1	0	5.4	NA	NA	NA	NA	NA	3	1
1	3	5	5	41922	5	2	33	75863.1	75893.6	2	63	6.9	2.1	4.1	246	67	1.73	172	4.45	79	0.892	89	2.302	1	23.34	2	2	2	2	2	2	2	600	NA	2	0	0	0	0	5.2	193791	94	5.218	3.82	22.92	3	1
1	3	5	3.92	41923	5	2	60	55310.1	57654.9	1	63	3.4	0.9	2.1	258	73	1.89	224	5.79	84	0.948	134	3.465	2	25.77	1	2	2	2	2	2	2	960	NA	2	0	1	1	0	5.7	128684	99	5.495	5.97	35.82	3	1
1	4	4	2.45	41924	5	1	35	19669.9	20701.4	2	68	NA	NA	NA	NA	NA	NA	NA	NA	NA	NA	NA	NA	1	21.13	2	2	2	2	2	2	2	180	NA	1	0	1	1	0	NA	NA	NA	NA	NA	NA	3	1
1	3	3	5	41926	5	1	49	75479.6	78103.1	1	70	11.3	2.7	7.4	371	33	0.85	204	5.28	NA	NA	NA	NA	1	28.44	2	2	2	2	2	2	2	240	NA	1	0	0	0	0	5.7	NA	NA	NA	NA	NA	3	1
1	3	4	3.57	41927	5	1	38	67534.6	68070.9	2	62	3.7	1	2.3	248	93	2.4	196	5.07	54	0.61	92	2.379	1	19.24	2	2	2	2	2	2	2	180	NA	2	0	1	1	0	5.6	178457	117	6.495	4.21	25.26	3	1
1	4	4	5	41929	5	2	44	25458.2	27598.6	2	68	9.3	2.5	6	265	38	0.98	167	4.32	NA	NA	NA	NA	1	40.25	1	2	2	2	2	2	2	480	2	1	0	3	3	1	6.1	NA	NA	NA	NA	NA	3	1
1	3	4	3.77	41942	5	2	44	74400.2	75823.6	2	63	10	2.7	6.5	391	69	1.78	210	5.43	NA	NA	NA	NA	2	23.66	2	2	2	2	2	2	2	180	2	1	0	0	0	0	5.3	NA	NA	NA	NA	NA	3	1
1	3	2	0	41944	5	2	39	74230.5	74260.4	1	67	9.4	2.7	5.9	301	34	0.88	204	5.28	NA	NA	NA	NA	1	27.86	2	2	2	2	2	2	2	300	2	1	0	0	0	0	5.2	NA	NA	NA	NA	NA	3	1
1	4	3	1.83	41946	5	2	65	10410.7	10981.5	2	64	5.5	1.7	2.4	289	42	1.09	175	4.53	129	1.456	107	2.767	1	32.26	1	2	2	2	2	2	2	15	NA	1	0	1	1	0	6.5	32355.4	121	6.717	11.42	68.52	3	1
1	3	3	0.73	41947	5	1	31	22461.9	23443.2	1	61	10	2.4	6.3	318	60	1.55	165	4.27	96	1.084	86	2.224	1	25.28	1	2	2	2	2	2	2	300	NA	1	0	0	0	0	5.5	63497.4	98	5.44	4.1	24.6	3	1
1	3	5	5	41952	5	2	71	27789.5	27834.9	1	70	5.3	1.8	2.8	216	74	1.91	231	5.97	105	1.185	136	3.517	2	34.22	2	2	2	2	2	2	2	360	NA	1	0	1	1	0	5.5	62126.5	101	5.607	12.65	75.9	3	1
1	1	3	1.68635	41958	5	1	26	23728.6	24323.1	1	64	4.9	1.8	2.6	257	61	1.58	175	4.53	71	0.802	100	2.586	1	24.54	2	2	2	2	2	2	2	120	NA	2	0	2	2	0	5.2	77949.7	97	5.384	11.37	68.22	3	1
1	3	3	5	41960	5	2	80	27095.9	33018.7	2	62	7.8	1.1	5.6	229	54	1.4	188	4.86	NA	NA	NA	NA	1	25.8	2	2	2	2	2	2	2	120	NA	2	3	3	6	1	5.7	NA	NA	NA	NA	NA	3	1
1	3	3	4.72	41961	5	1	46	115339	117384	2	66	6.8	2.7	3.3	208	36	0.93	147	3.8	NA	NA	NA	NA	1	30.45	2	1	2	2	2	2	2	360	NA	2	0	1	1	0	7.7	NA	NA	NA	NA	NA	1	1
1	3	3	5	41962	5	1	48	90414.5	90397.3	1	63	7.6	2	4.4	233	43	1.11	188	4.86	196	2.213	106	2.741	1	29.51	1	2	2	2	2	2	2	240	NA	2	0	0	0	0	5.3	227404	112	6.217	24.02	144.12	3	1
1	1	2	0.06	41963	5	1	66	8372.14	8668.61	1	66	6	1.3	4.2	228	54	1.4	140	3.62	40	0.452	78	2.017	1	24.84	1	2	2	2	2	2	2	180	NA	1	0	1	1	0	5.7	0	121	6.717	29.78	178.68	3	1
1	3	4	1.96	41964	5	1	42	36256.4	36842	1	69	6.6	1.8	4	157	34	0.88	229	5.92	162	1.829	163	4.215	1	36.47	2	2	2	2	2	2	2	660	NA	1	0	0	0	0	5.1	92680.2	94	5.218	9.25	55.5	3	1
1	5	3	2.05	41966	5	1	62	38694.4	38472	2	69	7.3	2.1	4.6	223	47	1.22	172	4.45	NA	NA	NA	NA	2	21.36	1	2	2	1	1	2	1	120	NA	1	0	1	1	0	5.4	NA	NA	NA	NA	NA	3	1
1	3	2	0.77	41968	5	1	26	37500.9	37309	2	59	16.4	4.2	10.3	271	34	0.88	194	5.02	534	6.029	NA	NA	1	19.88	2	2	2	2	2	2	2	240	NA	1	0	2	2	0	5.4	88870.3	115	6.384	15.35	92.1	3	1
1	3	3	2.71	41969	5	2	61	54625.7	56696.2	2	62	10.4	2.3	7.3	372	57	1.47	210	5.43	190	2.145	115	2.974	2	32.58	1	2	2	2	2	2	2	180	NA	2	0	1	1	0	5.6	131190	104	5.773	23.08	138.48	3	1
1	4	3	0.88	41971	5	1	66	6564.94	6551.49	1	67	9.8	2.7	6.1	286	52	1.34	127	3.28	NA	NA	NA	NA	2	19.93	1	3	1	2	2	1	2	240	NA	1	0	2	2	0	6.6	NA	NA	NA	NA	NA	3	1
1	3	4	2.35	41973	5	1	71	30052.8	29781.7	1	60	10.9	2.7	7.2	192	40	1.03	152	3.93	NA	NA	NA	NA	1	32.71	1	1	2	1	2	2	1	420	NA	1	2	0	2	0	5.5	NA	NA	NA	NA	NA	0	1
1	1	5	5	41981	5	2	55	11163.5	11032.1	1	65	7.7	2.4	4.7	302	50	1.29	236	6.1	219	2.473	142	3.672	2	48.47	1	2	2	2	2	2	2	720	NA	2	0	2	2	0	6.2	24774	115	6.384	40.59	243.54	3	1
1	3	3	2.70699	41982	5	2	34	71629.6	72640.6	2	62	NA	NA	NA	NA	NA	NA	NA	NA	NA	NA	NA	NA	2	33.48	2	2	2	2	2	2	2	120	2	2	0	1	1	0	NA	NA	NA	NA	NA	NA	3	1
1	3	2	0.97	41988	5	2	52	27318.1	28522.5	2	64	6.2	2.1	3.6	168	50	1.29	220	5.69	149	1.682	140	3.62	1	23.95	2	2	2	2	2	2	2	180	NA	1	0	1	1	0	5.5	68327.2	95	5.273	5.74	34.44	3	1
1	1	1	1.99	41990	5	1	45	28374.3	30429.9	2	65	5.6	2.1	2.9	176	35	0.91	206	5.33	199	2.247	131	3.388	1	37.86	2	2	2	2	2	2	2	240	NA	1	1	0	1	0	5.7	63482.9	110	6.106	39.11	234.66	3	1
1	1	1	0.35	41991	5	1	66	7384.25	8175.63	2	66	6.1	2.3	3.2	231	38	0.98	204	5.28	189	2.134	128	3.31	1	27.24	2	2	2	2	2	2	2	60	NA	1	0	2	2	0	7.5	17837.6	135	7.494	5.46	32.76	3	1
1	3	5	5	41993	5	2	59	89748.1	89463.1	2	62	8.8	1.8	6.1	225	67	1.73	244	6.31	61	0.689	165	4.267	1	19.67	2	2	2	2	2	2	2	240	NA	1	2	0	2	0	5.6	200031	102	5.662	2.03	12.18	3	1
1	4	3	1.24	41998	5	1	20	24763.2	25387.4	1	63	6.5	2.6	3.2	364	38	0.98	143	3.7	174	1.964	70	1.81	1	24.84	2	2	2	2	2	2	2	720	NA	1	0	1	1	0	5.4	70309.7	103	5.718	13.46	80.76	3	1
1	3	5	5	42000	5	1	51	87400.2	89129.8	1	68	5.2	2	2.6	240	58	1.5	227	5.87	190	2.145	131	3.388	2	22.48	1	2	2	2	2	2	2	120	NA	1	0	2	2	0	5.4	0	95	5.273	4.22	25.32	3	1
1	3	3	3.69	42001	5	1	22	90560.2	91835.2	2	62	4.6	1.5	2.6	165	34	0.88	169	4.37	208	2.348	93	2.405	1	25.62	2	2	2	2	2	2	2	240	NA	2	0	3	3	1	4.9	217875	108	5.995	11	66	3	1
1	4	5	5	42002	5	1	52	20345.9	21422.1	1	63	6.1	1.3	4.2	285	66	1.71	262	6.78	143	1.614	167	4.319	1	31.25	1	2	2	2	2	2	2	300	NA	2	0	1	1	0	5.3	56521.8	100	5.551	13.41	80.46	3	1
1	1	1	0.33	42003	5	1	68	8605.55	8925.33	1	66	7.8	2	5	277	36	0.93	213	5.51	NA	NA	NA	NA	1	25.31	1	2	2	2	2	2	2	360	NA	2	1	3	4	1	6.2	NA	NA	NA	NA	NA	3	1
1	1	3	5	42004	5	1	52	15233	16759.6	1	71	5.5	1.8	3	255	25	0.65	236	6.1	1297	14.643	NA	NA	1	33.05	1	2	2	2	2	2	2	240	NA	2	1	3	4	1	4.8	34099.5	127	7.05	28.91	173.46	3	1
1	3	4	4.9	42005	5	1	80	20894.8	22184	1	67	7.4	2.5	3.8	176	77	1.99	174	4.5	NA	NA	NA	NA	1	29.44	1	2	9	9	2	1	2	720	NA	1	0	1	1	0	6.1	NA	NA	NA	NA	NA	3	1
1	3	3	0.57	42009	5	2	38	30711.4	30723.8	2	59	8.1	2.2	4.7	371	110	2.84	211	5.46	66	0.745	88	2.276	1	31.84	1	2	2	2	2	2	2	120	2	1	0	2	2	0	5.5	80028.5	101	5.607	16.05	96.3	3	1
1	1	2	1.43	42010	5	1	24	24677	24631	2	64	7.5	3	3.8	301	55	1.42	230	5.95	NA	NA	NA	NA	1	23.47	2	2	2	2	2	2	2	360	NA	2	0	0	0	0	5.1	NA	NA	NA	NA	NA	3	1
1	3	4	3.75	42015	5	2	79	25765.4	25045.4	2	60	7.5	2.4	4.3	352	55	1.42	160	4.14	NA	NA	NA	NA	2	20.31	1	2	2	2	2	2	2	120	NA	2	0	3	3	1	5.7	NA	NA	NA	NA	NA	3	1
1	3	5	2.64	42016	5	1	24	81508.5	82417	1	73	7.6	2.1	4.7	277	44	1.14	207	5.35	NA	NA	NA	NA	1	25.61	2	2	2	2	2	2	2	480	NA	2	0	0	0	0	5.1	NA	NA	NA	NA	NA	3	1
1	1	1	1.01	42018	5	1	62	4825.35	5342.49	1	70	5.1	1.5	3	199	45	1.16	219	5.66	NA	NA	NA	NA	1	27.64	2	2	2	2	2	2	2	300	NA	1	0	2	2	0	5.5	NA	NA	NA	NA	NA	3	1
1	1	1	1.74	42021	5	1	44	16596.3	17559	1	73	6.2	1.7	3.6	209	44	1.14	159	4.11	112	1.264	93	2.405	2	26.03	1	2	2	2	2	2	2	180	NA	1	0	3	3	1	5.6	0	65	3.608	6.7	40.2	3	1
1	1	2	0.3	42023	5	2	30	19588	23162.2	1	71	7.3	3.2	3.3	364	53	1.37	174	4.5	NA	NA	NA	NA	1	24.31	2	2	2	2	2	2	2	240	2	1	0	1	1	0	4.8	NA	NA	NA	NA	NA	3	1
1	3	2	3.15	42024	5	1	36	75231	78517.7	1	61	5.9	1.9	3.1	262	47	1.22	198	5.12	NA	NA	NA	NA	1	23.49	2	2	2	2	2	2	2	240	NA	1	0	0	0	0	5	NA	NA	NA	NA	NA	3	1
1	4	3	1.93	42025	5	2	43	26467.5	27067.7	1	64	9.5	3.1	5.4	251	69	1.78	194	5.02	60	0.677	113	2.922	2	29.95	2	2	2	2	2	2	2	300	2	1	1	3	4	1	5.7	0	96	5.329	10.12	60.72	3	1
1	3	1	4.37	42026	5	1	71	23379.4	25898	1	62	5.1	1.6	2.7	266	45	1.16	194	5.02	NA	NA	NA	NA	2	35.84	1	2	2	2	2	2	2	360	NA	2	0	0	0	0	5.5	NA	NA	NA	NA	NA	3	1
1	4	3	3.38	42028	5	1	45	28690.4	30955	2	72	6.1	2.6	2.4	167	61	1.58	188	4.86	66	0.745	114	2.948	2	17.96	1	2	2	2	2	2	2	120	NA	2	0	2	2	0	6.1	67652.9	90	4.996	4.23	25.38	3	1
1	3	2	1.25	42029	5	2	71	32569.8	33098.1	2	62	7.1	2.4	3.9	236	39	1.01	350	9.05	NA	NA	NA	NA	2	27.94	1	2	2	2	2	2	2	240	NA	2	1	1	2	0	5.8	NA	NA	NA	NA	NA	3	1
1	2	5	1.13	42035	5	1	51	17395.5	17438.5	2	61	7.6	2.9	4	287	38	0.98	165	4.27	NA	NA	NA	NA	2	34.4	2	2	2	2	2	2	2	120	NA	2	0	1	1	0	7	NA	NA	NA	NA	NA	3	1
1	3	5	2.45436	42037	5	1	75	26604	27429.9	1	61	7.3	1.9	4.5	290	33	0.85	172	4.45	NA	NA	NA	NA	1	29.24	1	1	2	2	2	2	2	300	NA	2	1	2	3	1	6.4	NA	NA	NA	NA	NA	0	1
1	3	1	1.31	42041	5	1	80	11478	11604.3	2	70	39.2	30.3	6.5	127	35	0.91	158	4.09	NA	NA	NA	NA	2	22.62	2	2	2	1	2	2	2	360	NA	2	0	2	2	0	5.4	NA	NA	NA	NA	NA	3	1
1	2	1	1.7	42042	5	1	76	6745.2	6888.75	2	62	NA	NA	NA	NA	NA	NA	NA	NA	NA	NA	NA	NA	1	23.6	1	2	1	2	1	2	2	480	NA	2	2	3	5	1	NA	NA	NA	NA	NA	NA	3	1
1	1	2	0.96	42043	5	1	38	37218.6	37829.2	2	61	11.4	3.2	6.9	327	43	1.11	213	5.51	NA	NA	NA	NA	1	32.02	2	2	9	9	9	9	9	180	NA	9	1	2	3	1	6.2	NA	NA	NA	NA	NA	3	1
1	3	4	5	42045	5	1	53	105816	107742	1	69	5.9	2.3	2.8	201	52	1.34	246	6.36	150	1.694	164	4.241	1	26.3	2	2	2	2	2	2	2	840	NA	1	0	1	1	0	5.5	271037	96	5.329	3.53	21.18	3	1
1	3	3	3.69	42047	5	2	52	100674	101730	2	62	6.4	2	3.9	206	60	1.55	197	5.09	73	0.824	122	3.155	2	36.27	2	2	2	2	2	2	2	540	NA	2	0	1	1	0	5.4	205839	99	5.495	10.13	60.78	3	1
1	3	4	5	42049	5	1	44	90756.5	99152.8	2	64	7.6	2.1	4.8	224	29	0.75	197	5.09	NA	NA	NA	NA	1	28.09	2	2	2	2	2	2	2	240	NA	2	0	1	1	0	4.7	NA	NA	NA	NA	NA	3	1
1	3	5	5	42050	5	1	52	107491	109448	1	71	4.6	1.8	2.2	286	49	1.27	222	5.74	133	1.502	146	3.776	2	26.49	2	1	2	2	2	2	2	600	NA	2	0	0	0	0	7	0	378	20.983	1	6	3	1
1	1	5	5	42053	5	2	38	31413.4	31913	2	65	4.4	1.5	2.4	271	102	2.64	212	5.48	38	0.429	102	2.638	2	23.38	2	2	2	2	2	2	2	480	NA	2	0	2	2	0	5.3	81915.7	89	4.94	7.09	42.54	3	1
1	1	1	0.18	42055	5	2	27	24417.6	24660.6	1	71	9.1	2.7	5.8	289	40	1.03	185	4.78	NA	NA	NA	NA	1	40.54	2	2	2	2	2	2	2	540	2	1	3	1	4	1	5.3	NA	NA	NA	NA	NA	3	1
1	3	4	1.29	42056	5	2	57	27318.1	28522.5	2	64	4.9	1.8	2.4	233	59	1.53	228	5.9	320	3.613	105	2.715	1	33.81	2	2	2	2	2	2	2	120	NA	1	1	2	3	1	5.8	59830.6	95	5.273	7.68	46.08	3	1
1	3	3	0.58	42057	5	1	37	23077.5	23260.8	1	61	17.3	3.8	12.2	312	37	0.96	236	6.1	300	3.387	139	3.595	1	40.5	2	2	2	2	2	2	2	600	NA	1	1	2	3	1	5.7	56521	107	5.94	22.1	132.6	3	1
1	3	4	0.74	42058	5	2	33	35611.4	35931.7	2	59	12	3.2	7.8	357	40	1.03	142	3.67	108	1.219	80	2.069	1	50.74	2	2	2	2	2	2	2	120	2	1	0	0	0	0	6	93593.7	122	6.772	28.95	173.7	3	1
1	3	4	5	42059	5	1	46	116710	120767	1	69	5.6	1.3	3.6	284	62	1.6	233	6.03	NA	NA	NA	NA	1	24.76	2	2	2	2	2	2	2	420	NA	2	0	1	1	0	5.4	NA	NA	NA	NA	NA	3	1
1	1	2	0.41	42061	5	2	23	13662.1	13798.1	2	69	7.1	2.4	4.1	501	45	1.16	209	5.4	NA	NA	NA	NA	1	36.47	2	2	2	2	2	2	2	240	2	1	0	0	0	0	5.5	NA	NA	NA	NA	NA	3	1
1	3	3	5	42062	5	1	30	73224	76423	1	61	9.5	3.4	5.3	272	30	0.78	204	5.28	NA	NA	NA	NA	1	24.32	2	2	2	2	2	2	2	120	NA	1	0	0	0	0	5.5	NA	NA	NA	NA	NA	3	1
1	4	4	1.71	42064	5	2	48	30227.9	32769.2	2	67	9.7	3.2	5.5	244	65	1.68	155	4.01	NA	NA	NA	NA	2	31.02	1	2	2	2	2	2	2	120	NA	2	0	3	3	1	5	NA	NA	NA	NA	NA	3	1
1	1	3	5	42065	5	2	59	16965.2	16765.5	1	66	7.3	3	3.5	209	44	1.14	220	5.69	NA	NA	NA	NA	1	28.02	2	2	2	2	2	2	2	480	NA	2	0	1	1	0	5.7	NA	NA	NA	NA	NA	3	1
1	3	4	0.99	42066	5	2	38	31142.3	32632.1	1	74	10.1	2.8	6.2	290	46	1.19	141	3.65	NA	NA	NA	NA	1	25.36	2	2	2	2	2	2	2	540	2	1	0	0	0	0	5.3	NA	NA	NA	NA	NA	3	1
1	3	4	0.91	42069	5	2	36	30952.3	30964.8	1	59	6.4	1.7	3.9	233	46	1.19	164	4.24	94	1.061	99	2.56	1	24.39	2	2	2	2	2	2	2	120	2	1	0	1	1	0	5.3	79067	92	5.107	4.18	25.08	3	1
1	3	3	1.99	42071	5	2	44	80591.3	80702.1	1	67	4.9	1.6	2.4	247	47	1.22	149	3.85	108	1.219	80	2.069	1	27.06	1	2	2	2	2	2	2	180	NA	1	0	2	2	0	5.4	167244	99	5.495	4.44	26.64	3	1
1	1	2	1.93	42073	5	1	42	20643.6	21287.5	2	71	7.7	2.2	4.6	352	83	2.15	249	6.44	42	0.474	158	4.086	1	28.13	2	2	2	2	2	2	2	300	NA	2	0	0	0	0	5.8	44410.1	83	4.607	4.57	27.42	3	1
1	3	5	7.03999	42074	5	1	77	30052.8	29506	1	60	7.1	1.6	4.8	183	53	1.37	177	4.58	NA	NA	NA	NA	1	25.47	2	1	2	2	2	2	2	240	NA	1	0	1	1	0	5.3	NA	NA	NA	NA	NA	2	1
1	3	3	3.77	42075	5	1	46	82011.6	91163.6	2	63	12.1	4.4	6.3	209	29	0.75	138	3.57	NA	NA	NA	NA	1	33.09	1	2	2	2	2	2	2	720	NA	1	0	0	0	0	8.8	NA	NA	NA	NA	NA	3	1
1	3	3	5	42077	5	1	49	30352.3	30346.6	1	59	10.8	2.4	7.4	300	39	1.01	244	6.31	NA	NA	NA	NA	1	28.05	2	2	2	2	2	2	2	300	NA	1	0	0	0	0	5.7	NA	NA	NA	NA	NA	3	1
1	3	5	3.65	42079	5	1	80	20210.9	20739.1	1	65	5.6	2.4	0.5	66	31	0.8	121	3.13	102	1.152	70	1.81	1	20.71	1	2	1	1	1	1	2	240	NA	1	0	1	1	0	5.5	63432.3	95	5.273	2.98	17.88	3	1
1	3	4	2.27	42081	5	1	39	75526.2	78787	2	71	NA	NA	NA	NA	NA	NA	NA	NA	NA	NA	NA	NA	1	19.48	2	2	2	2	2	2	2	120	NA	1	0	1	1	0	NA	0	NA	NA	NA	NA	3	1
1	4	4	0.67	42082	5	1	33	19669.9	22459.9	2	68	4.2	2.2	1.4	192	38	0.98	185	4.78	NA	NA	NA	NA	1	23.14	2	2	2	2	2	2	2	360	NA	1	0	2	2	0	5.6	NA	NA	NA	NA	NA	3	1
1	4	3	1.47	42083	5	1	34	22065.5	23222.7	1	68	10.1	2.1	6.9	258	62	1.6	188	4.86	59	0.666	114	2.948	1	30.86	2	2	2	2	2	2	2	240	NA	1	0	1	1	0	5.2	52353	93	5.162	5.06	30.36	3	1
1	3	2	0.43	42085	5	2	57	30810.3	32562.2	2	71	5.9	2.4	2.6	401	64	1.66	232	6	55	0.621	157	4.06	1	17.85	2	2	2	2	2	2	2	360	NA	1	0	2	2	0	5.9	91344.9	86	4.774	2.85	17.1	3	1
1	4	5	3.37	42087	5	2	32	28954.7	31371.9	2	67	7.7	2.4	4.9	359	71	1.84	174	4.5	55	0.621	92	2.379	2	48.34	1	2	2	2	2	2	2	480	NA	2	0	2	2	0	4.9	85458	84	4.663	14.35	86.1	3	1
1	3	3	3.18	42091	5	1	22	82654.1	83817.9	2	62	4.9	1.6	2.4	193	37	0.96	136	3.52	56	0.632	88	2.276	2	21.14	2	2	2	2	2	2	2	180	NA	2	0	1	1	0	4.8	219740	102	5.662	9.65	57.9	3	1
1	4	2	0.77	42094	5	2	55	20683.1	20596.7	1	65	3.7	1.6	1.7	156	52	1.34	188	4.86	NA	NA	NA	NA	1	31.09	1	2	2	2	2	2	2	300	NA	2	3	3	6	1	5.5	NA	NA	NA	NA	NA	3	1
1	5	5	3.3	42096	5	1	35	77499.8	79515.8	2	67	8.4	2.2	5.5	267	24	0.62	216	5.59	NA	NA	NA	NA	1	28.66	2	2	2	2	2	2	2	480	NA	2	0	0	0	0	5.8	NA	NA	NA	NA	NA	3	1
1	3	5	4.38	42099	5	1	66	49593.5	48520.7	1	67	6.8	1.8	4.2	302	48	1.24	163	4.22	181	2.043	79	2.043	1	36.66	1	2	2	2	2	2	2	300	NA	1	0	2	2	0	5.7	109633	111	6.162	24.37	146.22	3	1
1	2	1	1.93	42100	5	1	32	23923.9	24316.4	1	62	4.7	2.2	1.8	345	41	1.06	165	4.27	NA	NA	NA	NA	1	31.37	2	2	2	2	2	2	2	120	NA	2	0	1	1	0	5.5	NA	NA	NA	NA	NA	3	1
1	4	2	2.43	42102	5	2	58	25246.2	27368.7	2	67	NA	NA	NA	NA	NA	NA	NA	NA	NA	NA	NA	NA	1	33.63	2	2	2	2	2	2	2	60	NA	2	0	0	0	0	NA	NA	NA	NA	NA	NA	3	1
1	4	3	3.07	42103	5	2	67	10371.5	10286.9	1	63	4.3	1.4	2.4	239	85	2.2	165	4.27	82	0.926	64	1.655	2	29.17	1	2	2	2	2	2	2	45	NA	1	0	0	0	0	5.5	26423.1	134	7.438	12.08	72.48	3	1
1	3	4	2.14	42104	5	2	71	27783.8	27829.2	2	69	6.4	1.9	3.9	261	67	1.73	250	6.47	NA	NA	NA	NA	1	29.04	2	2	2	2	2	2	2	360	NA	2	1	0	1	0	5.6	NA	NA	NA	NA	NA	3	1
1	4	5	5	42106	5	1	46	27601.4	27624.6	2	71	5.4	2.3	2.6	191	53	1.37	309	7.99	NA	NA	NA	NA	1	33.97	2	2	2	2	2	2	2	720	NA	2	0	0	0	0	5.7	NA	NA	NA	NA	NA	3	1
1	3	5	4.38	42107	5	1	78	35880.5	36849.6	1	69	4.9	0.8	3.2	321	53	1.37	227	5.87	NA	NA	NA	NA	1	25.7	1	2	2	2	2	2	2	180	NA	1	0	2	2	0	6	NA	NA	NA	NA	NA	3	1
1	3	3	0.79	42108	5	2	44	25934.6	25749.2	2	62	12.2	3.7	7.5	353	31	0.8	193	4.99	NA	NA	NA	NA	2	34.99	1	1	2	2	2	2	2	120	2	1	3	0	3	1	7.3	NA	NA	NA	NA	NA	2	1
1	5	4	3.57	42109	5	2	29	84139.8	84862.5	2	62	4.7	1.7	2.4	214	81	2.09	200	5.17	39	0.44	111	2.87	1	19.96	2	2	2	2	2	2	2	180	NA	2	0	0	0	0	5.1	238491	95	5.273	4.95	29.7	3	1
1	3	3	2.45	42111	5	1	30	82071.3	86204	2	59	9	3	5.3	234	37	0.96	145	3.75	NA	NA	NA	NA	1	26.95	2	2	2	2	2	2	2	60	NA	1	0	0	0	0	5.4	NA	NA	NA	NA	NA	3	1
1	3	1	2.5	42118	5	2	23	99365.1	101592	2	62	4.6	1.4	2.8	195	91	2.35	183	4.73	19	0.215	88	2.276	2	21.73	2	2	2	2	2	2	2	180	2	2	0	1	1	0	4.8	285508	85	4.718	2.45	14.7	3	1
1	3	2	0.46	42119	5	2	38	36501.2	36515.9	1	61	8.9	1.9	6.1	255	49	1.27	239	6.18	206	2.326	149	3.853	1	37.42	2	2	2	2	2	2	2	360	NA	1	1	2	3	1	5.5	93134.6	110	6.106	25.41	152.46	3	1
1	5	5	5	42120	5	1	72	7782.35	7992.55	1	62	4.9	1.5	2.7	205	70	1.81	197	5.09	95	1.073	108	2.793	2	23.57	2	2	2	2	2	2	2	240	NA	2	0	1	1	0	5.9	19484.5	113	6.273	5.87	35.22	3	1
1	2	4	1.25	42123	5	1	61	7590.59	7733.84	1	71	7.8	2	5.3	302	48	1.24	179	4.63	114	1.287	108	2.793	1	26.51	1	2	2	2	2	2	2	9999	NA	2	0	1	1	0	4.7	17951.7	115	6.384	6.73	40.38	3	1
1	4	4	5	42124	5	1	66	7338.01	7433.24	2	71	3.8	1.9	1.3	198	48	1.24	135	3.49	NA	NA	NA	NA	1	28.14	1	1	2	2	2	2	2	180	NA	1	1	1	2	0	5.6	NA	NA	NA	NA	NA	2	1
1	4	1	2.36	42125	5	1	80	11442	12515.9	2	67	11.3	1.1	9.7	134	46	1.19	167	4.32	NA	NA	NA	NA	1	31.14	1	2	2	2	2	1	2	180	NA	2	1	2	3	1	5.7	NA	NA	NA	NA	NA	3	1
1	3	4	5	42126	5	1	50	79632.5	87175.4	1	63	9	1.9	6	245	38	0.98	254	6.57	NA	NA	NA	NA	1	31.38	2	2	2	2	2	2	2	240	NA	1	0	0	0	0	5.6	NA	NA	NA	NA	NA	3	1
1	2	2	1.26	42127	5	2	60	5673.26	6466.1	1	60	6	1.9	3.4	285	58	1.5	201	5.2	194	2.19	104	2.689	2	28.77	1	2	2	2	2	2	2	15	NA	2	2	3	5	1	5.2	13089.5	88	4.885	6.92	41.52	3	1
1	3	3	1.06	42131	5	1	28	39111.9	38911.7	2	62	6.4	1.9	3.7	231	57	1.47	133	3.44	NA	NA	NA	NA	1	22.11	2	2	2	2	2	2	2	120	NA	1	0	1	1	0	5.3	NA	NA	NA	NA	NA	3	1
1	3	5	1.08	42132	5	2	37	84779.4	87859.2	2	72	7.9	2.4	4.9	226	46	1.19	194	5.02	138	1.558	120	3.103	1	45.48	2	2	2	2	2	2	2	420	2	2	2	0	2	0	5.7	210876	108	5.995	40.34	242.04	3	1
1	1	4	5	42133	5	2	63	5298.86	5142.16	1	73	8.2	2.3	5.2	276	47	1.22	289	7.47	NA	NA	NA	NA	1	31.03	1	2	2	2	2	2	2	180	NA	2	0	1	1	0	5.9	NA	NA	NA	NA	NA	3	1
1	3	2	2.88	42135	5	1	50	24672.3	24717.4	1	64	5.9	2.3	3	238	42	1.09	269	6.96	195	2.202	188	4.862	2	23.72	1	1	2	2	2	2	2	300	NA	1	1	3	4	1	10.5	63303.7	293	16.264	12.88	77.28	3	1
1	3	4	5	42137	5	1	39	58940.9	60555.3	1	62	9.4	2.8	5.7	226	50	1.29	232	6	NA	NA	NA	NA	1	24.96	2	2	2	2	2	2	2	720	NA	2	0	2	2	0	5.3	NA	NA	NA	NA	NA	3	1
1	3	2	4.64	42143	5	2	53	96663.6	96356.5	2	63	11.1	1.8	8.3	297	55	1.42	156	4.03	NA	NA	NA	NA	2	28.82	2	2	2	2	2	2	2	120	NA	1	0	0	0	0	5.5	NA	NA	NA	NA	NA	3	1
1	1	2	0.58	42144	5	2	51	16008.8	15820.4	1	71	10.3	3.9	5.4	368	27	0.7	235	6.08	575	6.492	NA	NA	1	23.74	2	2	2	2	2	2	2	240	NA	1	0	0	0	0	5.7	40571.9	94	5.218	16.26	97.56	3	1
1	1	1	0.500544	42146	5	1	55	7524.41	9016.93	1	70	6.8	2	4.4	231	35	0.91	221	5.72	NA	NA	NA	NA	1	24.4	2	2	2	2	2	2	2	300	NA	1	0	1	1	0	5.4	NA	NA	NA	NA	NA	3	1
1	1	1	0.61	42147	5	2	72	10626.1	12749.5	1	66	6.9	1.8	4.3	281	42	1.09	206	5.33	NA	NA	NA	NA	2	42.03	2	2	2	2	2	2	2	120	NA	2	0	3	3	1	5.5	NA	NA	NA	NA	NA	3	1
1	2	2	4.26	42151	5	2	32	21046.9	21381.6	2	72	8.1	2.4	4.8	290	49	1.27	200	5.17	NA	NA	NA	NA	2	31.03	2	2	2	2	2	2	2	240	2	2	0	3	3	1	5.6	NA	NA	NA	NA	NA	3	1
1	4	2	1.51	42152	5	2	49	25458.2	25351.9	2	68	5.1	1.5	3	229	42	1.09	165	4.27	78	0.881	107	2.767	2	32.06	2	2	2	2	2	2	2	120	NA	2	1	3	4	1	5	59437.1	91	5.051	15.71	94.26	3	1
1	3	1	1.07778	42154	5	1	75	32312.2	33401.7	2	59	6	1.3	4.1	96	32	0.83	101	2.61	177	1.998	34	0.879	2	25.31	1	1	2	2	2	2	2	720	NA	2	0	1	1	0	6.4	0	226	12.545	47.52	285.12	0	1
1	3	5	5	42157	5	2	67	59522.8	61219.8	1	61	5.9	2.4	2.8	274	64	1.66	232	6	100	1.129	148	3.827	2	28.42	2	2	2	2	2	2	2	300	NA	2	1	0	1	0	5.5	132788	87	4.829	10.6	63.6	3	1
1	3	5	5	42159	5	2	43	107370	108063	2	61	6.7	1.8	4.2	296	82	2.12	228	5.9	NA	NA	NA	NA	1	24.19	2	2	2	2	2	2	2	120	2	2	1	0	1	0	5.8	NA	NA	NA	NA	NA	3	1
1	1	1	0.03	42160	5	2	43	17511.2	17305	2	72	8.9	3.1	5.2	255	53	1.37	168	4.34	105	1.185	94	2.431	2	30.47	2	2	2	2	2	2	2	240	2	2	0	2	2	0	6.5	0	128	7.105	20.15	120.9	3	1
1	3	3	0.81	42161	5	1	72	11750.4	11914.6	2	59	7.2	2	4.6	190	48	1.24	202	5.22	NA	NA	NA	NA	1	28.9	2	2	2	2	2	2	2	120	NA	2	1	1	2	0	5.4	NA	NA	NA	NA	NA	3	1
1	2	3	1.34	42163	5	1	24	40146.5	41391.6	2	61	13.1	3.1	9	280	36	0.93	160	4.14	NA	NA	NA	NA	1	43.36	2	2	2	2	2	2	2	300	NA	1	0	0	0	0	5.4	NA	NA	NA	NA	NA	3	1
1	1	4	1.18	42164	5	1	60	6421.42	6603.73	1	60	7.2	2.8	3.8	256	30	0.78	143	3.7	NA	NA	NA	NA	1	29.11	2	2	2	2	2	2	2	120	NA	1	1	0	1	0	5.9	NA	NA	NA	NA	NA	3	1
1	4	1	0.71	42165	5	1	67	7750.96	8156.46	1	59	7.8	3.7	3.4	202	40	1.03	158	4.09	81	0.914	102	2.638	2	36.16	1	2	2	2	2	2	2	300	NA	1	3	3	6	1	6.7	23529.3	120	6.661	11.9	71.4	3	1
1	4	4	3.32	42166	5	1	22	23161.6	23235	1	68	7.5	2.2	4.2	148	58	1.5	139	3.59	NA	NA	NA	NA	1	24.89	2	2	2	2	2	2	2	360	NA	2	0	0	0	0	5.4	NA	NA	NA	NA	NA	3	1
1	3	3	2.84	42167	5	2	80	31087.8	39874.1	1	60	4.9	1.5	2.6	265	65	1.68	221	5.72	182	2.055	120	3.103	2	29.24	1	2	2	2	2	2	2	720	NA	1	1	0	1	0	6.1	0	145	8.049	231.67	1390.02	3	1
1	2	3	0	42168	5	2	23	17504.3	17678.5	2	68	9.4	1.7	7.1	227	52	1.34	139	3.59	NA	NA	NA	NA	2	18.58	2	2	2	2	2	2	2	180	2	1	0	2	2	0	5.3	NA	NA	NA	NA	NA	3	1
1	3	2	1.2	42170	5	1	79	30137	32585.1	2	63	5.2	1.7	3	189	53	1.37	154	3.98	NA	NA	NA	NA	1	28.96	2	2	2	2	2	1	2	300	NA	2	1	3	4	1	6	NA	NA	NA	NA	NA	3	1
1	2	3	2.36	42171	5	1	41	21123	22653.3	2	72	7	2.7	3.5	251	45	1.16	183	4.73	NA	NA	NA	NA	1	37.71	2	2	2	2	2	2	2	120	NA	2	0	1	1	0	5.7	NA	NA	NA	NA	NA	3	1
1	4	3	3.65	42172	5	2	71	14035.5	14178.3	2	67	9	2.7	5.6	216	88	2.28	158	4.09	46	0.519	61	1.577	2	34.31	1	1	2	2	2	2	2	240	NA	2	1	1	2	0	6.9	33724.3	145	8.049	9.07	54.42	2	1
1	5	5	5	42173	5	1	50	101585	103595	2	66	5.3	1.9	2.6	224	47	1.22	169	4.37	108	1.219	100	2.586	1	27.14	2	2	2	2	2	2	2	480	NA	2	0	0	0	0	5.8	270172	122	6.772	20.56	123.36	3	1
1	3	4	5	42175	5	2	31	72658.4	72687.7	1	61	5.8	2	3.1	220	51	1.32	138	3.57	NA	NA	NA	NA	1	20.3	2	2	2	2	2	2	2	420	NA	1	0	1	1	0	4.4	NA	NA	NA	NA	NA	3	1
1	1	4	3.69	42177	5	2	34	21046.9	21381.6	2	72	5.6	1.8	3.3	233	48	1.24	268	6.93	176	1.987	185	4.784	2	34.85	2	2	2	2	2	2	2	480	2	2	0	1	1	0	5.6	48599.9	109	6.051	24.85	149.1	3	1
1	3	4	1.26	42179	5	1	30	23077.5	24085.8	1	61	7.5	2.2	3.9	213	34	0.88	155	4.01	103	1.163	100	2.586	2	41.67	1	2	2	2	2	2	2	720	NA	1	0	0	0	0	5.3	58525.5	101	5.607	16.93	101.58	3	1
1	3	3	3.57	42180	5	1	74	36585.9	36072.8	2	61	11.6	4.1	6	150	54	1.4	196	5.07	NA	NA	NA	NA	1	37.21	2	1	2	2	2	2	2	300	NA	2	0	1	1	0	6.6	NA	NA	NA	NA	NA	3	1
1	3	1	1.43412	42181	5	1	80	20665.5	21842	2	62	7.4	1.2	5.4	470	42	1.09	121	3.13	NA	NA	NA	NA	1	25.47	2	2	2	1	2	2	2	120	NA	2	0	2	2	0	5.9	NA	NA	NA	NA	NA	3	1
1	3	3	4.38	42183	5	2	41	82023.2	81436.6	1	63	11.9	2.9	7.8	399	41	1.06	194	5.02	78	0.881	137	3.543	1	26.91	2	2	2	2	2	2	2	360	2	1	0	1	1	0	5.7	164778	116	6.439	11.53	69.18	3	1
1	3	4	1.96	42185	5	1	57	21955.5	21995.7	1	63	5.9	2.4	2.7	193	59	1.53	180	4.65	NA	NA	NA	NA	1	29.78	2	2	2	2	2	2	2	360	NA	1	0	0	0	0	5.3	NA	NA	NA	NA	NA	3	1
1	4	3	1.96	42187	5	2	52	20877.4	22224.4	1	64	7.7	3.7	3.1	327	42	1.09	177	4.58	119	1.344	111	2.87	1	24.33	2	2	2	2	2	2	2	480	NA	1	0	3	3	1	6.2	56668.7	89	4.94	6.81	40.86	3	1
1	1	1	1.41	42189	5	1	50	13495.3	14278.1	1	69	4.9	1.5	2.7	224	37	0.96	187	4.84	148	1.671	120	3.103	2	25.76	2	2	2	2	2	2	2	60	NA	2	0	1	1	0	8.7	30899.6	140	7.771	9.93	59.58	3	1
1	3	3	1.31	42190	5	1	80	13015.2	13589.5	2	59	9.1	2.1	5.5	287	38	0.98	187	4.84	NA	NA	NA	NA	1	28.6	1	1	2	2	2	2	2	240	NA	2	0	3	3	1	6.1	NA	NA	NA	NA	NA	0	1
1	3	4	5	42193	5	1	61	61587.5	60255.3	2	60	6.6	1.4	4.5	283	52	1.34	171	4.42	NA	NA	NA	NA	1	37.8	1	2	2	2	2	2	2	600	NA	1	0	2	2	0	5.5	NA	NA	NA	NA	NA	3	1
1	1	4	2.19	42197	5	1	65	8017.06	8168.36	1	71	5.1	1.5	2.8	183	58	1.5	165	4.27	155	1.75	76	1.965	1	28.47	1	2	2	1	2	2	2	30	NA	2	0	1	1	0	5.9	17381.2	122	6.772	19.5	117	3	1
1	1	4	2.28	42198	5	2	26	25876.3	26839.7	1	66	11.6	2.3	8.4	363	44	1.14	166	4.29	159	1.795	90	2.327	1	37.94	2	2	2	2	2	2	2	240	2	2	0	2	2	0	5.7	60326.5	113	6.273	27.17	163.02	3	1
1	3	4	0.24	42199	5	2	20	96555.3	100882	2	67	8.2	1.9	5.2	287	78	2.02	189	4.89	NA	NA	NA	NA	1	19.08	2	2	2	2	2	2	2	120	NA	2	0	2	2	0	5.1	NA	NA	NA	NA	NA	3	1
1	3	3	1.71	42200	5	1	65	61587.5	61442.9	1	64	6.1	2.1	3.2	137	28	0.72	110	2.84	NA	NA	NA	NA	1	33.45	2	1	2	2	2	2	2	60	NA	2	0	2	2	0	6.4	NA	NA	NA	NA	NA	2	1
1	5	5	3.84238	42201	5	1	34	78136.7	80169.2	2	72	7.6	1.7	5.3	274	53	1.37	197	5.09	NA	NA	NA	NA	2	29.24	2	2	2	2	2	2	2	180	NA	2	0	0	0	0	5.6	NA	NA	NA	NA	NA	3	1
1	3	5	5	42202	5	2	30	93436.6	99104	1	69	6.4	2.4	3.3	211	80	2.07	172	4.45	37	0.418	85	2.198	1	19.39	2	2	2	2	2	2	2	420	9	2	0	0	0	0	4.8	278515	89	4.94	4.31	25.86	3	1
1	1	4	1.24	42206	5	2	56	15324.1	15828.1	1	66	10.2	2.9	6.5	185	52	1.34	210	5.43	NA	NA	NA	NA	1	31.78	2	1	2	2	2	2	2	480	NA	1	0	0	0	0	6.8	NA	NA	NA	NA	NA	3	1
1	3	2	0.23	42210	5	2	25	61164.9	65603.4	1	61	9.9	3.1	5.9	403	48	1.24	215	5.56	130	1.468	141	3.646	1	31.47	2	2	2	2	2	2	2	600	2	1	0	1	1	0	5.3	167323	105	5.829	14.76	88.56	3	1
1	3	5	3.65	42211	5	2	61	55604.4	56250.2	1	67	9.8	2	6.7	325	55	1.42	245	6.34	273	3.082	135	3.491	1	25.57	2	2	2	2	2	2	2	300	NA	1	0	2	2	0	5.5	0	114	6.328	5.12	30.72	3	1
1	3	4	5	42212	5	1	50	83459.2	83611.8	2	63	4.4	1.4	2.5	250	43	1.11	178	4.6	NA	NA	NA	NA	1	32.02	1	2	2	2	2	2	2	240	NA	2	0	1	1	0	5.6	NA	NA	NA	NA	NA	3	1
1	2	2	0.18	42215	5	1	77	6468.35	7360.98	1	62	6.8	2.3	3.9	214	60	1.55	168	4.34	NA	NA	NA	NA	1	30.89	2	2	2	2	2	2	2	480	NA	1	0	1	1	0	5.7	NA	NA	NA	NA	NA	3	1
1	3	4	1.61	42220	5	1	69	52939.8	60831.9	1	60	8.7	3	4.6	230	38	0.98	173	4.47	NA	NA	NA	NA	1	28.57	1	1	2	2	2	2	2	120	NA	1	2	1	3	1	9.3	NA	NA	NA	NA	NA	3	1
1	3	4	0.58	42224	5	1	23	81172.5	82205	2	68	5.5	2.1	2.4	204	34	0.88	167	4.32	278	3.139	77	1.991	1	25.38	2	2	2	2	2	2	2	480	NA	2	0	0	0	0	4.7	195028	98	5.44	4.78	28.68	3	1
1	4	3	3.3	42229	5	1	25	29481.2	29860.1	2	67	NA	NA	NA	NA	NA	NA	NA	NA	NA	NA	NA	NA	1	22.9	2	2	2	2	2	2	2	480	NA	2	0	0	0	0	NA	0	NA	NA	NA	NA	3	1
1	2	4	1.36	42232	5	2	61	4661.46	5069.12	1	62	4.9	1.2	3.1	339	43	1.11	273	7.06	NA	NA	NA	NA	2	31.77	2	2	2	2	2	2	2	120	NA	2	0	1	1	0	5.4	NA	NA	NA	NA	NA	3	1
1	3	4	3.52	42238	5	1	30	87328.6	89720.6	2	61	4	1.6	1.9	197	50	1.29	157	4.06	66	0.745	94	2.431	1	22.78	2	1	2	2	2	2	2	240	NA	2	0	0	0	0	10.8	203843	226	12.545	1	6	0	1
1	3	5	5	42239	5	1	58	121614	121836	2	61	5.5	1.6	3	299	52	1.34	269	6.96	132	1.49	191	4.939	1	31.55	2	2	2	2	2	2	2	540	NA	2	0	1	1	0	5.3	306492	94	5.218	11.88	71.28	3	1
1	3	5	5	42240	5	2	46	82023.2	85297.9	1	63	4.6	1.1	3	225	48	1.24	242	6.26	NA	NA	NA	NA	1	29.06	2	2	2	2	2	2	2	240	NA	2	0	2	2	0	5.2	NA	NA	NA	NA	NA	3	1
1	2	3	2.04	42244	5	1	40	16110.4	16682.2	1	62	6.2	1.3	4.2	279	54	1.4	180	4.65	NA	NA	NA	NA	1	25.05	2	2	2	2	2	2	2	150	NA	2	0	0	0	0	5.2	NA	NA	NA	NA	NA	3	1
1	1	1	0.96	42246	5	2	36	24972.8	25049.8	2	61	8.8	2.8	5.2	188	37	0.96	184	4.76	NA	NA	NA	NA	2	35.39	2	2	2	2	2	2	2	120	2	2	1	1	2	0	4.6	NA	NA	NA	NA	NA	3	1
1	3	5	5	42248	5	2	27	89818.3	90589.8	1	59	7.9	3	4.2	261	52	1.34	168	4.34	NA	NA	NA	NA	1	30.33	2	2	2	2	2	2	2	540	2	2	0	1	1	0	5	NA	NA	NA	NA	NA	3	1
1	1	1	0.908979	42251	5	1	43	18072.5	18399.2	2	72	6.1	1.9	3.4	261	46	1.19	179	4.63	118	1.332	109	2.819	1	27.23	2	2	2	2	2	2	2	120	NA	2	0	1	1	0	5.3	37857.1	98	5.44	13.82	82.92	3	1
1	3	3	1	42255	5	1	68	16338.9	15985.5	1	61	7.4	2.5	4.1	266	32	0.83	251	6.49	NA	NA	NA	NA	1	25.03	2	2	2	2	2	2	2	180	NA	1	0	0	0	0	5.5	NA	NA	NA	NA	NA	3	1
1	3	1	1.71832	42260	5	1	59	28621.4	28673.7	2	60	5.5	1.9	2.8	257	32	0.83	178	4.6	221	2.495	102	2.638	1	31.96	1	2	1	1	2	1	1	90	NA	1	2	3	5	1	6	73088.9	121	6.717	16.64	99.84	3	1
1	3	3	5	42262	5	1	50	121614	124187	2	61	7.5	2.3	4.6	215	35	0.91	169	4.37	NA	NA	NA	NA	1	29.78	2	2	2	2	2	2	2	720	NA	2	0	0	0	0	5.4	NA	NA	NA	NA	NA	3	1
1	3	4	5	42263	5	2	50	109493	112034	2	63	7.6	2.6	4.1	228	37	0.96	216	5.59	NA	NA	NA	NA	2	42.86	2	2	2	2	2	2	2	540	NA	2	0	0	0	0	7.1	NA	NA	NA	NA	NA	3	1
1	2	3	5	42265	5	1	60	7130.27	8106.39	2	70	5.4	1.6	2.9	268	54	1.4	200	5.17	49	0.553	136	3.517	1	31.22	2	2	2	2	2	2	2	660	NA	1	0	2	2	0	5.6	16638.5	93	5.162	6.28	37.68	3	1
1	3	3	1.41	42268	5	1	31	20542	20951.5	2	64	7.8	1.7	5	216	56	1.45	195	5.04	94	1.061	120	3.103	1	28.67	2	2	2	2	2	2	2	90	NA	1	0	3	3	1	5.8	49706.6	95	5.273	8	48	3	1
1	2	1	2.43	42269	5	2	69	5140.68	5790.11	1	65	9.8	2.7	6.1	313	43	1.11	181	4.68	NA	NA	NA	NA	2	27.88	1	1	2	2	2	2	2	180	NA	2	0	3	3	1	9.7	NA	NA	NA	NA	NA	3	1
1	5	4	0.57	42273	5	1	37	15823.9	16309	2	69	5.9	2.2	3.1	307	67	1.73	220	5.69	NA	NA	NA	NA	2	20.79	2	2	2	2	2	2	2	120	NA	1	0	2	2	0	5.3	NA	NA	NA	NA	NA	3	1
1	2	4	1.73	42274	5	2	22	15098.2	16735.2	2	69	7.6	2.2	4.9	270	37	0.96	153	3.96	NA	NA	NA	NA	1	24.16	2	2	2	2	2	2	2	300	NA	1	0	1	1	0	5.5	NA	NA	NA	NA	NA	3	1
1	2	5	1.02	42275	5	2	63	10637.9	10477.9	1	72	6.6	2.7	3.4	302	55	1.42	218	5.64	149	1.682	133	3.439	1	25.41	1	2	2	2	2	2	2	120	NA	2	1	0	1	0	6.1	21701.5	121	6.717	11.64	69.84	3	1
1	3	2	1.06	42276	5	2	67	26751.5	27547.9	2	72	13.1	3.3	8.5	442	38	0.98	202	5.22	NA	NA	NA	NA	2	27.76	2	1	2	2	2	2	2	960	NA	2	0	1	1	0	6.4	NA	NA	NA	NA	NA	3	1
1	3	3	3.65	42280	5	2	58	103644	103315	2	60	4.8	1.4	2.9	211	70	1.81	181	4.68	NA	NA	NA	NA	2	19.81	2	2	2	2	2	2	2	420	NA	2	0	2	2	0	5.5	NA	NA	NA	NA	NA	3	1
1	1	5	5	42281	5	2	24	20954.5	21163.1	2	72	4.9	2.1	2.4	236	64	1.66	151	3.9	71	0.802	73	1.888	1	21.61	2	2	2	2	2	2	2	660	NA	2	0	1	1	0	5	47116.8	92	5.107	3.68	22.08	3	1
1	1	3	1.16794	42283	5	2	41	15610	15643	1	62	7.1	3.7	2.5	323	55	1.42	291	7.53	350	3.952	166	4.293	1	34.91	2	2	2	2	2	2	2	120	2	1	0	2	2	0	6.4	38319.9	141	7.827	16.39	98.34	3	1
1	1	1	3.4	42284	5	2	51	18454.6	18729.9	2	65	5	2.2	2.2	228	74	1.91	211	5.46	93	1.05	118	3.051	1	24.13	2	2	2	2	2	2	2	120	NA	1	0	1	1	0	5.4	56248.1	97	5.384	9.24	55.44	3	1
1	2	5	1.66	42285	5	2	61	6626.95	6806.34	1	72	5.6	2	3	260	76	1.97	206	5.33	96	1.084	111	2.87	1	27.04	2	2	2	2	2	2	2	60	NA	2	0	1	1	0	5.5	14097.1	99	5.495	9.58	57.48	3	1
1	4	4	2.6	42287	5	2	66	9544.76	10339.8	1	74	5.8	1.4	3.9	223	65	1.68	160	4.14	118	1.332	71	1.836	1	24.83	2	2	2	2	2	2	2	300	NA	1	1	1	2	0	6.6	21298.5	123	6.828	14.29	85.74	3	1
1	2	2	5	42288	5	2	51	10478.1	10354.8	1	62	6.9	2.4	3.7	278	80	2.07	235	6.08	NA	NA	NA	NA	1	20.88	2	2	2	2	2	2	2	480	NA	1	0	0	0	0	5.4	NA	NA	NA	NA	NA	3	1
1	3	5	4.64	42291	5	2	70	43712	43783.4	2	66	9.3	2	6.3	269	41	1.06	224	5.79	142	1.603	155	4.008	2	38.2	2	2	2	2	2	2	2	300	NA	2	0	1	1	0	6	97723	107	5.94	29.06	174.36	3	1
1	1	4	1.71	42294	5	1	63	7160.65	7721.62	2	72	5.2	1.7	2.6	237	72	1.86	223	5.77	108	1.219	129	3.336	1	22.56	2	2	2	2	1	2	2	120	NA	1	2	3	5	1	5.7	16275	104	5.773	3.4	20.4	3	1
1	3	3	0.745644	42296	5	2	80	27208.2	33155.5	2	67	6.9	1.5	4.5	282	64	1.66	258	6.67	163	1.84	161	4.163	1	21.55	2	2	2	2	2	2	2	180	NA	2	0	0	0	0	5.4	81774.3	95	5.273	4.23	25.38	3	1
1	3	3	4.67	42297	5	2	65	52544.9	54897	1	61	3.8	0.9	2.5	114	50	1.29	154	3.98	78	0.881	88	2.276	2	26.59	1	3	2	2	2	2	2	360	NA	2	0	1	1	0	5.7	125494	144	7.993	26.24	157.44	3	1
1	1	3	1.71	42298	5	2	57	15038	16309.9	2	59	6.1	2.1	3.5	412	75	1.94	319	8.25	NA	NA	NA	NA	1	23.83	2	2	2	2	2	2	2	240	NA	2	0	0	0	0	5.6	NA	NA	NA	NA	NA	3	1
1	4	3	2.19	42299	5	1	40	37936.3	38732.6	2	61	7.6	3	3.8	238	34	0.88	205	5.3	NA	NA	NA	NA	1	28.47	2	2	2	2	2	2	2	120	NA	1	0	0	0	0	5.6	NA	NA	NA	NA	NA	3	1
1	5	5	0.58	42300	5	2	75	27783.8	28250.9	2	69	4.6	1.3	2.6	232	62	1.6	196	5.07	NA	NA	NA	NA	2	27.46	2	2	2	2	2	2	2	600	NA	2	0	1	1	0	6.3	NA	NA	NA	NA	NA	3	1
1	3	3	1.71	42307	5	2	66	69052.2	69854.2	2	60	8.1	1.9	5.4	263	42	1.09	127	3.28	NA	NA	NA	NA	1	33.36	2	1	2	2	2	2	2	420	NA	1	0	3	3	1	8	NA	NA	NA	NA	NA	2	1
1	4	3	1.39	42308	5	2	23	27090.3	28799.4	2	64	5.2	1.5	3.2	339	60	1.55	186	4.81	77	0.869	111	2.87	2	20.44	2	2	2	2	2	2	2	120	NA	2	0	3	3	1	5.4	81341.3	84	4.663	30.39	182.34	3	1
1	1	3	3.13	42309	5	2	58	10914.5	11074.3	2	74	6.8	3.1	2.6	256	48	1.24	178	4.6	210	2.371	88	2.276	1	33.16	1	1	2	2	2	2	2	120	NA	2	3	1	4	1	6.4	31287.4	87	4.829	NA	NA	1	1
1	3	5	5	42310	5	1	53	100972	104693	2	70	5.2	1.1	3.7	183	42	1.09	226	5.84	NA	NA	NA	NA	1	29.62	1	2	2	2	2	2	2	540	NA	1	0	2	2	0	5.1	NA	NA	NA	NA	NA	3	1
1	3	4	5	42311	5	2	67	59356.4	60045.8	1	60	3.7	1.5	1.5	175	68	1.76	167	4.32	83	0.937	82	2.121	1	25.48	2	2	2	2	2	2	2	600	NA	1	0	1	1	0	5.4	130242	109	6.051	13.61	81.66	3	1
1	4	3	5	42312	5	2	35	32022.2	32385.4	1	69	NA	NA	NA	NA	NA	NA	NA	NA	NA	NA	NA	NA	1	43.96	2	2	2	2	2	2	2	600	2	2	0	1	1	0	NA	0	NA	NA	NA	NA	3	1
1	3	4	1.84	42315	5	2	33	31803.3	32089.4	1	67	7.3	2.1	4.5	177	61	1.58	148	3.83	137	1.547	60	1.552	1	19.95	2	2	2	2	2	2	2	180	2	1	0	0	0	0	4.8	101658	38	2.109	3.2	19.2	3	1
1	3	3	0.93	42318	5	1	38	18562.7	20802	1	61	9.3	1.8	6.5	267	62	1.6	201	5.2	77	0.869	124	3.207	1	22.61	2	2	2	2	2	2	2	120	NA	1	0	0	0	0	5.8	0	126	6.994	5.91	35.46	3	1
1	4	1	0.99	42319	5	1	79	11606.5	12301.1	1	67	NA	NA	NA	NA	NA	NA	NA	NA	NA	NA	NA	NA	1	24.92	1	2	2	2	2	2	2	360	NA	1	0	2	2	0	NA	NA	NA	NA	NA	NA	3	1
1	3	4	4.95	42321	5	2	62	50923.1	53082	1	65	5.6	1.6	3.5	249	64	1.66	192	4.97	105	1.185	107	2.767	2	29.21	1	1	2	2	2	2	2	540	NA	2	1	2	3	1	4.9	109138	93	5.162	8.16	48.96	2	1
1	3	2	4.01	42328	5	1	35	74269.4	74859.2	2	60	5.8	1.8	3.3	294	35	0.91	136	3.52	NA	NA	NA	NA	1	27.23	2	2	2	2	2	2	2	180	NA	2	0	0	0	0	4.9	NA	NA	NA	NA	NA	3	1
1	3	3	0.96	42329	5	1	80	12852.3	12993.7	2	59	7.2	1.8	4.4	220	42	1.09	166	4.29	83	0.937	107	2.767	1	22.77	2	2	2	2	2	2	2	300	NA	2	0	2	2	0	5.7	28781	102	5.662	6.76	40.56	3	1
1	3	2	5	42330	5	2	80	24184.6	27611.4	1	62	6.4	1.8	4	284	62	1.6	207	5.35	NA	NA	NA	NA	2	25.07	1	2	2	2	2	2	1	480	NA	1	1	0	1	0	5.5	NA	NA	NA	NA	NA	3	1
1	4	4	5	42332	5	2	61	11630.6	11761.2	1	68	5.1	1.9	2.6	308	94	2.43	249	6.44	NA	NA	NA	NA	2	28.04	1	2	2	2	2	2	2	240	NA	2	0	0	0	0	5.7	NA	NA	NA	NA	NA	3	1
1	3	3	1.5138	42335	5	1	28	136806	138546	2	65	6.4	2.7	2.9	316	33	0.85	132	3.41	NA	NA	NA	NA	1	23.75	2	2	2	2	2	2	2	180	NA	1	0	1	1	0	5.7	NA	NA	NA	NA	NA	3	1
1	4	4	2.14	42338	5	1	64	6527.94	6690.58	2	68	10.7	3.7	5.6	378	56	1.45	192	4.97	NA	NA	NA	NA	1	47.09	1	1	1	2	1	1	2	480	NA	1	0	3	3	1	10.6	NA	NA	NA	NA	NA	1	1
1	1	1	0.87	42340	5	2	60	7812.28	8799.22	1	66	5.1	1.8	2.8	344	61	1.58	206	5.33	175	1.976	110	2.845	1	32.35	1	2	2	2	2	2	2	180	NA	2	0	1	1	0	5.1	18686.6	90	4.996	7.5	45	3	1
1	3	4	2.23	42342	5	1	80	26630	28162.4	1	69	6.1	2	3.4	234	41	1.06	218	5.64	167	1.885	144	3.724	2	29.27	1	2	2	2	2	2	2	180	NA	1	1	0	1	0	5.4	62129.7	111	6.162	8.16	48.96	3	1
1	3	3	5	42344	5	1	20	69261.3	71315.5	1	70	NA	NA	NA	NA	NA	NA	NA	NA	NA	NA	NA	NA	1	21.97	2	2	2	2	2	2	2	180	NA	2	0	0	0	0	NA	NA	NA	NA	NA	NA	3	1
1	4	5	1.45	42345	5	2	35	23721.4	23609.4	1	65	6.1	2.4	3.1	348	53	1.37	178	4.6	NA	NA	NA	NA	2	27.6	2	2	2	2	2	2	2	420	2	2	0	0	0	0	5.4	NA	NA	NA	NA	NA	3	1
1	3	3	5	42346	5	1	54	77488.4	77630.1	2	62	10.2	2.4	6.7	227	45	1.16	174	4.5	46	0.519	120	3.103	2	30.3	1	3	2	2	2	2	2	600	NA	2	0	1	1	0	6.6	195287	114	6.328	7.09	42.54	3	1
1	3	4	1.75	42350	5	2	47	26184.1	26179.2	1	73	10.2	1.9	7.6	311	71	1.84	237	6.13	NA	NA	NA	NA	1	21.86	2	2	2	2	2	2	2	60	NA	1	1	0	1	0	5.4	NA	NA	NA	NA	NA	3	1
1	3	5	3.77	42351	5	2	42	90241	90365.1	2	59	7.5	2.1	4.3	284	45	1.16	295	7.63	NA	NA	NA	NA	1	28.07	1	2	2	2	2	2	2	360	2	2	0	0	0	0	4.8	NA	NA	NA	NA	NA	3	1
1	4	4	5	42356	5	2	35	43571.2	43365.6	2	65	NA	NA	NA	NA	NA	NA	NA	NA	NA	NA	NA	NA	1	24.6	2	2	2	2	2	2	2	540	2	1	0	0	0	0	NA	NA	NA	NA	NA	NA	3	1
1	3	4	4.38	42357	5	2	25	89818.3	90589.8	1	59	4.6	1.5	2.4	461	61	1.58	214	5.53	60	0.677	141	3.646	2	24.56	2	2	2	2	2	2	2	180	NA	2	0	1	1	0	5.5	231317	92	5.107	8.01	48.06	3	1
1	1	1	1.50971	42358	5	2	64	3530.53	3723.04	2	70	5.5	1.7	3.3	207	56	1.45	168	4.34	105	1.185	91	2.353	2	30.6	2	2	2	2	2	2	2	180	NA	1	0	0	0	0	5.8	7906.51	94	5.218	20.05	120.3	3	1
1	3	4	1.16	42361	5	2	38	86561.6	88547.5	1	69	8.5	2.5	4.9	267	51	1.32	138	3.57	NA	NA	NA	NA	1	19.74	2	2	2	2	2	2	2	480	2	1	2	0	2	0	5.2	NA	NA	NA	NA	NA	3	1
1	1	1	1.81	42364	5	1	77	5914.43	6284.18	2	69	5.3	1.4	3.1	225	38	0.98	248	6.41	NA	NA	NA	NA	1	27.91	1	2	2	2	2	2	2	180	NA	2	0	1	1	0	5.3	NA	NA	NA	NA	NA	3	1
1	3	4	3.86	42365	5	2	58	108025	112349	2	72	5.5	2.5	2.4	260	59	1.53	250	6.47	109	1.231	169	4.37	2	33.98	2	2	2	2	2	2	2	360	NA	2	0	0	0	0	6	214538	103	5.718	15.9	95.4	3	1
1	3	5	5	42366	5	2	47	92858.8	92841.3	2	71	6.9	2.6	3.7	309	65	1.68	195	5.04	NA	NA	NA	NA	1	24.18	1	2	2	2	2	2	2	660	NA	2	1	1	2	0	5.2	NA	NA	NA	NA	NA	3	1
1	2	1	1.67	42368	5	1	60	3832.35	4135.25	1	70	6.1	2.1	3.5	229	42	1.09	263	6.8	298	3.364	161	4.163	2	27.7	2	2	2	2	2	2	2	60	NA	1	0	1	1	0	6.3	10946.7	123	6.828	9.6	57.6	3	1
1	4	1	0.75	42369	5	2	80	13104.9	13027.6	1	59	4.4	1.7	2	173	65	1.68	218	5.64	83	0.937	136	3.517	1	24.85	1	2	2	2	2	2	2	360	NA	2	1	3	4	1	5.7	26834.8	105	5.829	11.76	70.56	3	1
1	3	3	2.46	42375	5	1	21	84967.3	87860.1	2	67	9.7	2	7.1	255	47	1.22	230	5.95	NA	NA	NA	NA	1	25.2	2	2	2	2	2	2	2	300	NA	2	0	1	1	0	5.1	NA	NA	NA	NA	NA	3	1
1	5	3	0.52	42376	5	2	21	59530.5	62197.9	1	68	7.3	1.3	5.2	220	63	1.63	122	3.15	70	0.79	45	1.164	1	24.27	2	2	2	2	2	2	2	120	NA	2	0	0	0	0	5	174796	91	5.051	3.94	23.64	3	1
1	3	3	5	42377	5	1	36	77499.8	79515.8	2	67	4.6	1.2	3	282	54	1.4	208	5.38	98	1.106	134	3.465	1	29.28	2	2	2	2	2	2	2	720	NA	1	0	0	0	0	4.7	188648	95	5.273	14.03	84.18	3	1
1	2	4	1.23	42379	5	2	62	5432.04	5514.1	2	68	5.4	2.8	2	197	57	1.47	261	6.75	234	2.642	157	4.06	2	28.57	2	2	2	2	2	2	2	240	NA	2	0	1	1	0	5.8	11016.2	89	4.94	11.99	71.94	3	1
1	3	2	0.46	42381	5	1	24	44570.6	44342.5	1	61	8.9	2.2	5.4	260	36	0.93	255	6.59	168	1.897	185	4.784	1	26.49	2	2	2	2	2	2	2	180	NA	1	0	0	0	0	5.7	106596	99	5.495	2.19	13.14	3	1
1	3	3	3.69	42382	5	2	46	79814.8	80330.2	2	62	6.3	1.7	3.9	345	54	1.4	235	6.08	100	1.129	161	4.163	1	27.56	2	2	2	2	2	2	2	840	NA	2	1	0	1	0	5.3	168506	90	4.996	4.97	29.82	3	1
1	3	5	0.48	42383	5	1	23	38669.9	40171.2	2	68	6.6	2.4	3.3	250	57	1.47	163	4.22	68	0.768	92	2.379	1	23.34	2	2	2	2	2	2	2	120	NA	2	0	1	1	0	4.5	112834	105	5.829	4.35	26.1	3	1
1	3	4	4.64	42384	5	1	23	80731.9	80318.8	2	62	13.3	3.2	8.8	289	50	1.29	201	5.2	NA	NA	NA	NA	1	29.44	1	2	2	2	2	2	2	360	NA	1	0	0	0	0	5.8	NA	NA	NA	NA	NA	3	1
1	3	3	2.92	42387	5	1	33	30324.2	30565.1	1	64	6.9	2.2	3.8	270	42	1.09	237	6.13	NA	NA	NA	NA	2	27.57	2	2	2	2	2	2	2	120	NA	2	0	0	0	0	5.1	NA	NA	NA	NA	NA	3	1
1	3	3	5.16531	42389	5	2	64	59522.8	61219.8	2	63	6.4	2.2	3.6	267	62	1.6	204	5.28	NA	NA	NA	NA	2	22.11	2	2	2	2	2	2	2	360	NA	1	0	1	1	0	5.7	NA	NA	NA	NA	NA	3	1
1	4	3	0.85	42391	5	1	25	32415.4	33708	2	61	4.4	1.9	1.9	308	71	1.84	239	6.18	117	1.321	145	3.75	1	22.72	2	2	2	2	2	2	2	90	NA	1	0	1	1	0	5.5	82647.3	90	4.996	3.3	19.8	3	1
1	4	2	0.81	42392	5	2	65	10010.6	9851.16	1	64	8.1	4.2	2.5	297	36	0.93	220	5.69	NA	NA	NA	NA	1	49.76	1	2	2	2	2	2	2	480	NA	2	1	3	4	1	5	NA	NA	NA	NA	NA	3	1
1	3	3	1.84	42393	5	1	37	20107.4	21119.9	1	67	5.8	2.4	2.8	253	42	1.09	274	7.09	227	2.563	187	4.836	1	28.44	2	2	2	2	2	2	2	120	NA	1	0	1	1	0	5.6	48693.5	131	7.272	12.35	74.1	3	1
1	4	4	3.24237	42395	5	2	25	31759	34382.8	2	72	3.4	1.5	1.5	248	82	2.12	175	4.53	NA	NA	NA	NA	1	35.87	2	2	2	2	2	2	2	300	NA	2	1	1	2	0	5	NA	NA	NA	NA	NA	3	1
1	2	3	2.14	42396	5	1	56	10981.2	11008.4	2	62	7.8	2	4.9	248	41	1.06	173	4.47	NA	NA	NA	NA	1	31.16	1	2	2	2	2	2	2	180	NA	2	0	0	0	0	6.7	NA	NA	NA	NA	NA	3	1
1	5	1	3.90318	42399	5	1	54	19397.7	19808.1	1	62	4.7	2.2	1.9	179	46	1.19	221	5.72	NA	NA	NA	NA	1	27.99	2	2	2	2	2	2	2	120	NA	1	0	1	1	0	5.3	NA	NA	NA	NA	NA	3	1
1	3	3	5	42400	5	1	39	79198.6	88752.7	2	63	5.7	1.8	3.2	138	68	1.76	211	5.46	NA	NA	NA	NA	1	25.77	2	2	2	2	2	2	2	120	NA	1	0	1	1	0	5.5	NA	NA	NA	NA	NA	3	1
1	1	4	2.5	42402	5	2	61	6681.8	6782.74	2	72	6.6	1.8	4.2	266	53	1.37	203	5.25	76	0.858	135	3.491	2	24.28	2	2	2	2	2	2	2	60	NA	2	0	2	2	0	5.4	13915.2	90	4.996	9.13	54.78	3	1
1	3	3	5	42404	5	1	79	39256.7	39719	2	59	5.8	1.1	4	233	52	1.34	181	4.68	80	0.903	113	2.922	1	23.67	1	1	2	2	2	2	2	360	NA	1	1	2	3	1	8.8	101724	149	8.271	1	6	2	1
1	3	3	1.31	42405	5	2	71	22147.6	21953.1	2	64	4.7	0.9	3.1	193	63	1.63	231	5.97	NA	NA	NA	NA	2	29.05	1	2	2	2	1	2	2	300	NA	1	0	2	2	0	5.3	NA	NA	NA	NA	NA	3	1
1	4	3	0.65	42406	5	1	62	6933.44	6823.28	1	68	5.3	1.9	2.2	157	60	1.55	110	2.84	88	0.994	32	0.828	1	26.26	1	1	2	2	2	2	1	180	NA	1	0	0	0	0	5.7	18616.5	135	7.494	5.39	32.34	3	1
1	4	2	1.15	42407	5	2	62	10367.9	10185	2	68	8.9	2.4	5.8	253	NA	NA	NA	NA	NA	NA	NA	NA	1	18.66	1	2	2	2	2	2	2	240	NA	1	0	1	1	0	5.5	31114.4	94	5.218	NA	NA	3	1
1	2	3	1.11201	42411	5	2	28	17771.6	19698.5	2	73	5.1	1.3	2.8	184	71	1.84	199	5.15	NA	NA	NA	NA	2	19.46	1	2	2	2	2	2	2	300	NA	2	0	2	2	0	4.3	NA	NA	NA	NA	NA	3	1
1	3	3	4.84	42415	5	1	37	72819.9	74814.5	2	62	10.7	3.4	6.2	295	33	0.85	264	6.83	159	1.795	199	5.146	1	35.18	2	2	2	2	2	2	2	240	NA	1	0	0	0	0	5.4	184010	99	5.495	16.2	97.2	3	1
1	4	4	2.29	42416	5	1	62	10497.3	10633.6	2	65	9.4	3.6	4.6	324	57	1.47	195	5.04	NA	NA	NA	NA	1	35.07	2	2	2	2	2	2	2	180	NA	1	0	3	3	1	6	NA	NA	NA	NA	NA	3	1
1	3	3	5	42420	5	1	57	79632.5	87175.4	1	63	7.2	2.9	3.6	258	46	1.19	176	4.55	NA	NA	NA	NA	1	22.16	2	2	2	2	2	2	2	240	NA	1	1	1	2	0	5.9	NA	NA	NA	NA	NA	3	1
1	1	3	1.83	42421	5	1	55	26892.1	29526.5	1	65	7.6	2.8	3.9	287	43	1.11	198	5.12	218	2.461	111	2.87	2	29.61	1	1	2	2	2	2	1	120	NA	2	0	0	0	0	6.5	68653.9	152	8.438	50.65	303.9	3	1
1	1	1	2.26	42422	5	1	51	10385.5	10689.5	2	74	9.9	2.1	7	205	46	1.19	412	10.65	418	4.719	NA	NA	1	23.68	1	1	2	1	2	2	2	120	NA	1	0	3	3	1	12	22569.1	223	12.379	3.66	21.96	2	1
1	4	4	1.07	42424	5	2	64	11654.5	11266.7	2	71	8	1.5	5.9	258	44	1.14	157	4.06	NA	NA	NA	NA	1	30.81	1	1	2	2	1	2	1	360	NA	1	1	2	3	1	6.3	NA	NA	NA	NA	NA	2	1
1	3	4	4.12	42425	5	2	46	79169.2	82329.9	1	64	6.3	2.1	3.5	260	63	1.63	183	4.73	NA	NA	NA	NA	1	33.21	2	2	2	2	2	2	2	120	NA	2	0	0	0	0	5.3	NA	NA	NA	NA	NA	3	1
1	3	4	1.86	42426	5	2	73	37685.6	45813.6	2	71	5.9	1.4	3.6	246	57	1.47	184	4.76	NA	NA	NA	NA	1	22.19	2	2	2	2	2	2	2	360	NA	1	0	0	0	0	5.3	NA	NA	NA	NA	NA	3	1
1	3	4	3.30027	42428	5	1	53	104240	104431	2	61	8.1	2.3	4.9	263	43	1.11	138	3.57	87	0.982	78	2.017	1	28.31	1	2	2	2	2	2	2	120	NA	1	0	1	1	0	5.7	262707	107	5.94	19.46	116.76	3	1
1	2	3	3.29	42429	5	1	29	47886.3	52349.8	1	72	7.4	2.1	3.9	275	40	1.03	164	4.24	148	1.671	94	2.431	1	25.1	1	2	2	2	2	2	2	480	NA	2	0	1	1	0	5.7	121010	122	6.772	11.49	68.94	3	1
1	3	3	0.71	42430	5	1	28	43484.1	45082	1	67	5	2.2	2.3	270	62	1.6	141	3.65	NA	NA	NA	NA	1	23.88	2	2	2	2	2	2	2	120	NA	2	0	1	1	0	5.4	NA	NA	NA	NA	NA	3	1
1	1	2	1.14	42432	5	2	23	12058.7	14558.4	2	69	11.2	2.9	7.6	331	33	0.85	138	3.57	125	1.411	80	2.069	2	41.87	2	2	2	2	2	2	2	540	2	2	0	1	1	0	5.5	34804.9	124	6.883	35.18	211.08	3	1
1	1	1	0.73	42433	5	1	53	16143	17312.5	1	66	8.8	1.4	6.9	185	43	1.11	133	3.44	NA	NA	NA	NA	1	27.31	1	2	1	1	1	1	2	240	NA	1	0	2	2	0	5.1	NA	NA	NA	NA	NA	3	1
1	1	2	2.92651	42434	5	1	22	21719.9	21679.5	1	62	5.1	1.3	3.3	226	56	1.45	190	4.91	115	1.298	111	2.87	1	23.53	2	2	2	2	2	2	2	240	NA	1	1	1	2	0	5.4	55376.7	100	5.551	4.8	28.8	3	1
1	1	2	1.18	42435	5	1	34	36551.6	38215.7	1	71	5.9	2.2	2.7	273	60	1.55	190	4.91	95	1.073	111	2.87	1	21.2	2	2	2	2	2	2	2	240	NA	1	0	0	0	0	4.9	104586	97	5.384	7.33	43.98	3	1
1	2	3	1.37228	42436	5	2	38	18007.4	17812.6	2	72	4.9	1.4	3	324	69	1.78	228	5.9	110	1.242	137	3.543	1	22.71	2	2	2	2	2	2	2	60	2	2	0	2	2	0	5.4	39657.4	97	5.384	5.36	32.16	3	1
1	3	3	0.55	42437	5	1	52	21191.6	21802.8	1	64	7.3	2	4.6	406	44	1.14	202	5.22	NA	NA	NA	NA	2	44.17	2	2	2	2	2	2	2	600	NA	2	0	0	0	0	6.2	NA	NA	NA	NA	NA	3	1
1	1	3	1.14	42438	5	2	67	6681.8	6589.07	2	72	9.7	3.8	5.2	503	38	0.98	198	5.12	NA	NA	NA	NA	2	28.48	1	2	2	2	2	2	2	60	NA	1	1	3	4	1	5.9	NA	NA	NA	NA	NA	3	1
1	1	4	0.39	42439	5	1	28	21719.9	21679.5	1	62	8.9	2.4	4.8	319	47	1.22	200	5.17	NA	NA	NA	NA	1	27.47	2	2	2	2	2	2	2	240	NA	2	0	0	0	0	5.1	NA	NA	NA	NA	NA	3	1
1	3	5	5	42440	5	1	31	55681.9	57041.5	2	69	5.3	1.6	3.1	262	70	1.81	151	3.9	NA	NA	NA	NA	1	24.38	2	2	2	2	2	2	2	720	NA	1	0	0	0	0	5.1	NA	NA	NA	NA	NA	3	1
1	5	3	2.9	42441	5	1	64	57803.2	56552.8	2	70	6.1	1.6	3.5	202	32	0.83	180	4.65	NA	NA	NA	NA	2	30.77	2	2	2	2	2	2	2	0	NA	1	0	2	2	0	5.7	NA	NA	NA	NA	NA	3	1
1	3	3	2.11086	42444	5	2	68	59356.4	60045.8	1	60	6.9	1.9	4.1	301	46	1.19	189	4.89	NA	NA	NA	NA	1	26.37	1	2	2	2	2	2	2	240	NA	2	0	0	0	0	5.9	NA	NA	NA	NA	NA	3	1
1	3	4	4.01	42445	5	2	36	84088.4	87143.1	2	67	6.6	2	4	258	68	1.76	200	5.17	NA	NA	NA	NA	1	30.63	2	2	2	2	2	2	2	660	2	2	0	1	1	0	4.8	NA	NA	NA	NA	NA	3	1
1	1	2	0.31	42446	5	1	21	32729.6	33177.1	2	65	5.8	2.8	2	265	58	1.5	217	5.61	95	1.073	140	3.62	1	27.5	2	2	2	2	2	2	2	180	NA	2	0	2	2	0	5.1	84566.1	109	6.051	32.12	192.72	3	1
1	3	1	0.69	42449	5	1	80	12653.1	12924.5	1	59	5.7	1.7	3.2	209	59	1.53	187	4.84	72	0.813	114	2.948	1	23.75	2	2	2	2	2	2	2	180	NA	1	0	1	1	0	5.8	35517.3	104	5.773	4.93	29.58	3	1
1	5	4	2.7	42452	5	1	54	81663.2	89777.9	1	67	6.6	2	3.9	201	45	1.16	186	4.81	230	2.597	95	2.457	1	31.58	1	2	2	2	2	2	2	360	NA	1	0	0	0	0	5.4	231313	100	5.551	17.14	102.84	3	1
1	3	2	1.06	42453	5	1	74	9498.13	9325.33	2	63	5.4	2	2.6	212	33	0.85	183	4.73	217	2.45	107	2.767	1	35.15	1	2	2	2	2	2	2	240	NA	1	0	0	0	0	5.8	19992.8	133	7.383	38.36	230.16	3	1
1	3	2	1.15	42454	5	2	80	24668.9	29668.5	2	63	5.5	2.1	2.9	207	58	1.5	273	7.06	189	2.134	177	4.577	2	21	2	2	2	2	2	2	2	180	NA	2	0	0	0	0	5.5	67158.6	95	5.273	2.1	12.6	3	1
1	1	3	1.76	42457	5	1	27	21719.9	21679.5	1	62	5.9	2	3.3	237	54	1.4	250	6.47	NA	NA	NA	NA	2	23.76	2	2	2	2	2	2	2	240	NA	2	0	0	0	0	5.6	59330.9	107	5.94	10.29	61.74	3	1
1	3	5	5	42459	5	2	57	120732	120349	2	61	6.4	1.8	3.9	214	63	1.63	189	4.89	NA	NA	NA	NA	2	27	2	2	2	2	2	2	2	300	NA	2	0	0	0	0	5.4	NA	NA	NA	NA	NA	3	1
1	4	5	5	42460	5	1	59	19455.2	19347.4	1	65	5.1	2.2	2.1	230	34	0.88	190	4.91	NA	NA	NA	NA	2	41.79	1	1	2	2	2	2	2	720	NA	2	3	3	6	1	6.3	NA	NA	NA	NA	NA	3	1
1	1	5	4.24	42464	5	2	52	15309.1	15128.9	1	69	8.3	1.9	5.6	324	55	1.42	197	5.09	NA	NA	NA	NA	2	30.24	2	2	2	2	2	2	2	300	NA	1	1	0	1	0	5.6	NA	NA	NA	NA	NA	3	1
1	3	4	5	42467	5	2	27	81656.5	87318.2	1	73	5.1	2.1	2.5	249	34	0.88	173	4.47	68	0.768	125	3.233	1	27.67	2	2	2	2	2	2	2	840	NA	2	0	0	0	0	5.2	209577	91	5.051	7.36	44.16	3	1
1	3	5	5	42471	5	1	50	79632.5	87175.4	1	63	4.9	1.4	2.9	218	54	1.4	204	5.28	134	1.513	123	3.181	1	27.38	1	2	2	2	2	2	2	720	NA	2	0	0	0	0	5.8	219299	108	5.995	6.16	36.96	3	1
1	3	5	5	42473	5	1	53	66478.7	67688.9	1	70	6.4	1.7	4.1	207	78	2.02	249	6.44	NA	NA	NA	NA	1	20.86	2	2	2	2	2	2	2	960	NA	2	0	0	0	0	5.5	NA	NA	NA	NA	NA	3	1
1	1	3	2.5	42474	5	2	47	14562	14390.6	2	70	8.1	2	5.2	341	45	1.16	243	6.28	NA	NA	NA	NA	1	39.49	2	2	2	2	2	2	2	480	NA	1	1	0	1	0	5.6	NA	NA	NA	NA	NA	3	1
[truncated: 27,788 more rows]
